# Supplementary material for: Hypothesis-free phenotype prediction within a genetics-first framework
Source: Nat Commun. 2023 Feb 17;14:919. doi: 10.1038/s41467-023-36634-6 (PMC9938118; doi:10.1038/s41467-023-36634-6)
Supplement: Supplementary file 3 — Supplementary Data 1-5 [file 41467_2023_36634_MOESM3_ESM.zip]

Archive with 19 entries (18 files):
- Supplementary Data/
- __MACOSX/._Supplementary Data
- Supplementary Data/Supplementary Data 5.pdf
- __MACOSX/Supplementary Data/._Supplementary Data 5.pdf
- Supplementary Data/Supplementary Data 1.pdf
- __MACOSX/Supplementary Data/._Supplementary Data 1.pdf
- Supplementary Data/Icon
- __MACOSX/Supplementary Data/._Icon
- Supplementary Data/Supplementary Data 2.pdf
- Supplementary Data/Supplementary Data 1.json
- __MACOSX/Supplementary Data/._Supplementary Data 1.json
- Supplementary Data/Supplementary Data 3.json
- __MACOSX/Supplementary Data/._Supplementary Data 3.json
- Supplementary Data/Supplementary Data 2.json
- __MACOSX/Supplementary Data/._Supplementary Data 2.json
- Supplementary Data/Supplementary Data 5.json
- __MACOSX/Supplementary Data/._Supplementary Data 5.json
- Supplementary Data/Supplementary Data 4.json
- __MACOSX/Supplementary Data/._Supplementary Data 4.json
