# Supplementary material for: Hypothesis-free phenotype prediction within a genetics-first framework
Source: Nat Commun. 2023 Feb 17;14:919. doi: 10.1038/s41467-023-36634-6 (PMC9938118; doi:10.1038/s41467-023-36634-6)
Supplement: Supplementary file 3 — Supplementary Data 1-5 [file 41467_2023_36634_MOESM3_ESM.zip › Supplementary Data/Supplementary Data 3.json]

[{"term": "MeSH:C562729", "Database": "MeSH", "termname": "Esophageal Squamous Cell Carcinoma", "question": "Squamous cells are the thin, flat cells that makes up the outermost layer in the in esophagus. Have you undergone a biopsy analysis of squamous cells in esophagus predicting the presence of cancer?"}, {"term": "MeSH:C564616", "Database": "MeSH", "termname": "Spinocerebellar Ataxia 17", "question": "Do you have anyone in your family showing symptoms of poor hands coordination, speech, and eye movements or have you been diagnosed with Spinocerebellar Ataxia 17?"}, {"term": "MeSH:D000013", "Database": "MeSH", "termname": "Congenital Abnormalities", "question": "Incase of being a parent, was your baby(s) born with any birth defects like congenital heart disease, down syndrome (developmental and intellectual delays)?"}, {"term": "MeSH:D000022", "Database": "MeSH", "termname": "Abortion, Spontaneous", "question": "Have you or anyone in family encounterd miscarriage before the 20th week of pregnany that can be both physically and emotionally painful?"}, {"term": "MeSH:D000193", "Database": "MeSH", "termname": "Actinomycetales Infections", "question": "Actinomycetales infection is a disease caused by bacterial infections such as the bacterai known as Actinomycetales. This is caused by several groups of bacteria shaped like thin filaments or rods, including Mycobacteria that are best known as the cause of tuberculosis. have you been diagnosed with a bacterial infections specifically by actinomycetales bacteria?"}, {"term": "MeSH:D000230", "Database": "MeSH", "termname": "Adenocarcinoma", "question": "Have you ever undergone a diagnostic test (Magnetic Resonance Imaging (MRI), Biopsy, Computed Tomography (CT) scan) showing the initiation of cancer at mucus-secreting glands or have you been diagnosed with adenocarcinoma?"}, {"term": "MeSH:D000236", "Database": "MeSH", "termname": "Adenoma", "question": "Adenoma is a benign tumor formed from glandular structures in epithelial tissue.  Have you ever had biopsy analysis that showed the presence of adenoma or Have you been diagnosed with adenoma?"}, {"term": "MeSH:D000291", "Database": "MeSH", "termname": "Adnexal Diseases", "question": "Diseases of the uterine appendages (ADNEXA UTERI)involve the ovary and the fallopian tube. Have you been diagnosed with any adnexal diseases such as adnexal mass, ovarian torsion (lower abdominal pain), paraovarian cyst (epithelium-lined fluid-filled cysts)?"}, {"term": "MeSH:D000740", "Database": "MeSH", "termname": "Anemia", "question": "Have you a had blood test showing reduced red blood cells (RBC) or have you been diagnosed with anemia?"}, {"term": "MeSH:D001020", "Database": "MeSH", "termname": "Aortic Stenosis, Subvalvular", "question": "Ubvalvular aortic stenosis is a rare congenital heart defect in which the left ventricle is narrowed below the level of the aortic valve resulting in obstruction to blood flow out of the heart.  Have you ever had Electrocardiogram(ECG) or Echocardiogram test resulted in subvalvular aortic stenosis?"}, {"term": "MeSH:D001157", "Database": "MeSH", "termname": "Arterial Occlusive Diseases", "question": "Have you undergone Magnetic resonance angiography (MRA) or computed tomography angiography (CTA) showing narrowed blood vessel that reduce blood flow to the limbs? or Have you been diagnosed with Arterial Occlusive Diseases?"}, {"term": "MeSH:D001168", "Database": "MeSH", "termname": "Arthritis", "question": "Have you or anyone in your family been diagnosed with arthritis?"}, {"term": "MeSH:D001171", "Database": "MeSH", "termname": "Arthritis, Juvenile", "question": "Do you or anyone in the family have been affected by juvenile arthritis which occur on or before 16 years of age?"}, {"term": "MeSH:D001249", "Database": "MeSH", "termname": "Asthma", "question": "Pulmonary function tests (PFTs) or spirometry or lung function tests are a group of tests that measure how well your lungs work.   Have you been diagnosed with asthma by undergoing either lung function test or sinus X-ray analysis or do you have wheezing problem which is the main symptom of asthma?"}, {"term": "MeSH:D001254", "Database": "MeSH", "termname": "Astrocytoma", "question": "Astrocytomas is a type of brain tumor located in the brain cells in the cerebrum called astrocytes.  Have you ever had magnetic resonance imaging (MRI) showing astrocytoma tumor in brain or Have you been diagnosed with astrocytoma?"}, {"term": "MeSH:D001259", "Database": "MeSH", "termname": "Ataxia", "question": "Ataxia is a lack of voluntary coordination of muscle movements that includes deviation from normal walking.  Have you or anyone in your family been diagnosed with ataxia?"}, {"term": "MeSH:D001289", "Database": "MeSH", "termname": "Attention Deficit Disorder with Hyperactivity", "question": "Do you experience any attention difficulty, hyperactivity and impulsiveness?"}, {"term": "MeSH:D001321", "Database": "MeSH", "termname": "Autistic Disorder", "question": "Autism is a neurodevelopmental disorder characterized by impaired social interaction, impaired verbal and non-verbal communication, and restricted and repetitive behavior.  Do anyone in the family been diagnosed with autism?"}, {"term": "MeSH:D001327", "Database": "MeSH", "termname": "Autoimmune Diseases", "question": "Have you or anyone in the family been diagnosed with any autoimmune diseases such as rheumatoid arthritis, systemic lupus erythematosus, psoriasis or psoriatic arthritis?"}, {"term": "MeSH:D001424", "Database": "MeSH", "termname": "Bacterial Infections", "question": "Do you suffer from bacterial infection or Have you been recently treated for bacterial infection?"}, {"term": "MeSH:D001480", "Database": "MeSH", "termname": "Basal Ganglia Diseases", "question": "Have you been diagnosed with any basal ganglia diseases like movement disorders, Leigh disease, chorea, athetosis?"}, {"term": "MeSH:D001649", "Database": "MeSH", "termname": "Bile Duct Diseases", "question": "Have you been diagnosed with any bile duct diseases like Gallstones (hardened deposits of bile that can form in your gallbladder), Cholecystitis (inflammation of the gallbladder) etc.,?"}, {"term": "MeSH:D001660", "Database": "MeSH", "termname": "Biliary Tract Diseases", "question": "Do you have any disease in bile duct and the gall bladder such as biliary cyst, cholesterolosis (excess cholesterol deposit in walls of gall bladder)?"}, {"term": "MeSH:D001661", "Database": "MeSH", "termname": "Biliary Tract Neoplasms", "question": "Have you been diagnosed with cancer in bile duct and gallbladder?"}, {"term": "MeSH:D001745", "Database": "MeSH", "termname": "Urinary Bladder Diseases", "question": "Have you been diagnosed with urinary bladder disease like cystitis (urinary bladder inflammation), bladder rupture?"}, {"term": "MeSH:D001749", "Database": "MeSH", "termname": "Urinary Bladder Neoplasms", "question": "Have you noticed blood in the urine which is the main symptom of bladder cancer or Have you been diagnosed with urinary bladder cancer?"}, {"term": "MeSH:D001778", "Database": "MeSH", "termname": "Blood Coagulation Disorders", "question": "Have you ever had blood test showing any blood coagulation disorders such as hemophilia (bleeding disorders), Von Willebrand disease (bleeding caused by low levels of clotting protein)?"}, {"term": "MeSH:D001791", "Database": "MeSH", "termname": "Blood Platelet Disorders", "question": "Have you ever had an blood test showing any abnormality in the platelet count or Have you been diagnosed with any bleeding disorder like hemophilia (low level of clotting factor in blood) or blood clotting disorder like thrombosis (formation of a blood clot inside a blood vessel)?"}, {"term": "MeSH:D001835", "Database": "MeSH", "termname": "Body Weight", "question": "Have you calculated your body mass index (BMI) or In which category does your index fall?"}, {"term": "MeSH:D001847", "Database": "MeSH", "termname": "Bone Diseases", "question": "Have you been diagnosed with any bone disease like bone tumor, Rickets, etc.,?"}, {"term": "MeSH:D001848", "Database": "MeSH", "termname": "Bone Diseases, Developmental", "question": "Have you been diagnosed with any abnormality in bone development like defects of joint formation etc.?"}, {"term": "MeSH:D001855", "Database": "MeSH", "termname": "Bone Marrow Diseases", "question": "Bone marrow is the spongy tissue inside some of the bones in the body, including the hip and thigh bones.  Have you been diagnosed with any bone marrow diseases like lymphoma, myelofibrosis (change in cell type in the blood-forming tissue), bone marrow failure, bone marrow neoplasms, myelodysplastic syndromes (group of disorders caused when something disrupts the production of blood cells)?"}, {"term": "MeSH:D001927", "Database": "MeSH", "termname": "Brain Diseases", "question": "Have you been diagnosed with any brain diseases like Encephalitis, Brain tumor,Stroke?"}, {"term": "MeSH:D001928", "Database": "MeSH", "termname": "Brain Diseases, Metabolic", "question": "Do you have a family history of brain dysfunction, which is caused by inborn errors of metabolism like alzheimer's disease (destroys memory and other important mental functions), Parkinson's disease (movement disorder)?"}, {"term": "MeSH:D001930", "Database": "MeSH", "termname": "Brain Injuries", "question": "Have you undergone Magnetic Resonance Imaging (MRI) showing traumatic brain injuries?"}, {"term": "MeSH:D001943", "Database": "MeSH", "termname": "Breast Neoplasms", "question": "Do you have any physical appearance of lump in the breast, blood discharge from the nipple and changes in the shape or texture of the nipple or breast or Have you been diagnosed with breast cancer?"}, {"term": "MeSH:D002277", "Database": "MeSH", "termname": "Carcinoma", "question": "Carcinoma is a type of cancer that develops from epithelial cells.  Have you been diagnosed with carcinoma?"}, {"term": "MeSH:D002294", "Database": "MeSH", "termname": "Carcinoma, Squamous Cell", "question": "Squamous cell are outermost layer of the skin.  Do you have symptoms like scaly, red patches, open sores, or warts on your skin which are all the symptoms of squamous cell carcinoma or Have you been diagnosed with squamous cell carcinoma?"}, {"term": "MeSH:D002312", "Database": "MeSH", "termname": "Cardiomyopathy, Hypertrophic", "question": "Hypertrophic Cardiomyopathy is a condition in which the heart muscle becomes abnormally thick  Do you or anyone in your family been diagnosed with heart muscle diseases like alpha-B crystallinopathy, cardiofaciocutaneous syndrome, etc.,? or Have you been diagnosed with Hypertrophic Cardiomyopathy?"}, {"term": "MeSH:D002493", "Database": "MeSH", "termname": "Central Nervous System Diseases", "question": "Have you been diagnosed with any diseases in brain and spinal cord region like Encephalitis, Alzheimer's disease, Multiple sclerosis?"}, {"term": "MeSH:D002543", "Database": "MeSH", "termname": "Cerebral Hemorrhage", "question": "Hemorrhagic stroke is a type of stroke caused by an artery in the brain bursting and causing localized bleeding in the surrounding tissues.  Do you or anyone in the family been diagnosed with hemorrhagic stroke?"}, {"term": "MeSH:D002545", "Database": "MeSH", "termname": "Brain Ischemia", "question": "Brain ischemia is caused by a blockage in an artery that supplies blood to the brain.  Have you ever had an computed tomography (CT) or magnetic resonance imaging (MRI) showing the presence of brain ischemia or Have you been diagnosed with brain ischemia?"}, {"term": "MeSH:D002561", "Database": "MeSH", "termname": "Cerebrovascular Disorders", "question": "Have you been diagnosed with cerebrovascular disorders like cerebral arteriovenous malformation, brain ischemia and cerebral hemorrhage due to impaired blood flow in the brain?"}, {"term": "MeSH:D002780", "Database": "MeSH", "termname": "Cholestasis, Intrahepatic", "question": "Cholestasis is a condition where bile cannot flow from the liver to the duodenum.  Have you had a blood test that showed increased bilirubin level or Have you been diagnosed with cholestasis?"}, {"term": "MeSH:D002971", "Database": "MeSH", "termname": "Cleft Lip", "question": "Have you or anyone in the family have cleft lips (openings or splits in the roof of the mouth and lip)?"}, {"term": "MeSH:D002972", "Database": "MeSH", "termname": "Cleft Palate", "question": "Have you noticed any of your family member have openings or splits in the roof of the mouth and lip, which is known as cleft palate?"}, {"term": "MeSH:D003095", "Database": "MeSH", "termname": "Collagen Diseases", "question": "Have you been diagnosed with any collagen diseases like rheumatoid arthritis, systemic lupus erythematosus, systemic sclerosis, etc?"}, {"term": "MeSH:D003108", "Database": "MeSH", "termname": "Colonic Diseases", "question": "Have you been diagnosed with any disease affecting colon of large intestine like colon cancer, colon polyp (abnormal growth of tissue in colon), ulcerative colitis (inflammation and sores in colon) or Do you experience blood in stool, constipation, abdominal pain and fever which are all the symptoms of colonic diseases?"}, {"term": "MeSH:D003704", "Database": "MeSH", "termname": "Dementia", "question": "Dementia is a gradual decrease in the ability to think and remember that is great enough to affect a person's daily functioning.  Have you been diagnosed with dementia?"}, {"term": "MeSH:D003872", "Database": "MeSH", "termname": "Dermatitis", "question": "Do you experience any itchy rashes on swollen, reddened skin or Have you undergone any patch test that confirms the presence of dermatitis?"}, {"term": "MeSH:D003877", "Database": "MeSH", "termname": "Dermatitis, Contact", "question": "Have you noticed any rashes or irritation on your skin in contact with specific substances like soap, cosmetics, fragrances, jewellery, fibers etc?"}, {"term": "MeSH:D003920", "Database": "MeSH", "termname": "Diabetes Mellitus", "question": "Diabetes mellitus is a group of diseases that result in too much sugar in the blood (high blood glucose).  Have you had a blood test that showed high blood glucose level or Have you been diagnosed with diabetes mellitus?"}, {"term": "MeSH:D004067", "Database": "MeSH", "termname": "Digestive System Neoplasms", "question": "Digestive system includes pharynx, esophagus, stomach, small intestine, large intestine, rectum, liver, gallbladder, and pancreas.  Have you been subjected to biopsy analysis showing cancer in digestive system?"}, {"term": "MeSH:D004342", "Database": "MeSH", "termname": "Drug Hypersensitivity", "question": "Have you experienced any allergies on using any medications or Have you been diagnosed with drug hypersensitivity?"}, {"term": "MeSH:D004392", "Database": "MeSH", "termname": "Dwarfism", "question": "Short stature refers to a height of a human being which is below typical.  Is your height is below the average height or Have you or anyone in your family been diagnosed with short stature?"}, {"term": "MeSH:D004413", "Database": "MeSH", "termname": "Dysostoses", "question": "Dysostoses is a disorder of the development of bone.  Have you undergone magnetic resonance imaging (MRI) or ultrasonography or X-ray or computed tomography (CT) diagnosis showing dysostoses or Have you been diagnosed with Dysostosis?"}, {"term": "MeSH:D004427", "Database": "MeSH", "termname": "Ear Diseases", "question": "Have you been diagnosed with any diseases in ear like otitis (ear infection), tinnitus (ringing in the ears),vestibular neuritis (inflammation of inner ear)?"}, {"term": "MeSH:D004701", "Database": "MeSH", "termname": "Endocrine Gland Neoplasms", "question": "Have you been diagnosed with any cancer in endocrine gland such as pituitary gland, pancreas, ovaries, testes, thyroid gland, adrenal glands?"}, {"term": "MeSH:D004827", "Database": "MeSH", "termname": "Epilepsy", "question": "Have you ever had a seizure or epilepsy with migraines?"}, {"term": "MeSH:D004833", "Database": "MeSH", "termname": "Epilepsy, Temporal Lobe", "question": "Do you suffer from Epilepsy ?"}, {"term": "MeSH:D004890", "Database": "MeSH", "termname": "Erythema", "question": "Erythema is redness of the skin or mucous membranes, caused by hyperemia (increased blood flow).  Have you ever seen a red rash or a reddened area on your skin or have you been diagnosed with erythema?"}, {"term": "MeSH:D004935", "Database": "MeSH", "termname": "Esophageal Diseases", "question": "Have you been diagnosed with any esophageal disease like chagas disease, esophagitis, barrett's esophagus?"}, {"term": "MeSH:D004938", "Database": "MeSH", "termname": "Esophageal Neoplasms", "question": "Esophagus is a muscular tube connecting the throat (pharynx) with the stomach.  Have you undergone endoscopy or biopsy analysis showing presence of cancer in esophagus or Have you been diagnosed with Esophagus cancer?"}, {"term": "MeSH:D005124", "Database": "MeSH", "termname": "Eye Abnormalities", "question": "Have you been diagnosed with any morphological abnormality in eye like eye redness, dry eye, watery eye?"}, {"term": "MeSH:D005234", "Database": "MeSH", "termname": "Fatty Liver", "question": "Are you been addicted to alcohol which is the main cause of fatty liver or Have you undergone ultrasound imaging technique showing the deposition of fat in liver?"}, {"term": "MeSH:D005355", "Database": "MeSH", "termname": "Fibrosis", "question": "Fibrosis is the formation of excess fibrous connective tissue in an organ or tissue in a reparative or reactive process  Have you been diagnosed with fibrosis?"}, {"term": "MeSH:D005767", "Database": "MeSH", "termname": "Gastrointestinal Diseases", "question": "Gastrointestinal system diseases includes disease in esophagus, stomach, small intestine, large intestine, rectum, liver, gallbladder, and pancreas.  Have you been diagnosed with gastrointestinal system diseases like peptic ulcer, pancreatitis (inflammation of pancreas)?"}, {"term": "MeSH:D005770", "Database": "MeSH", "termname": "Gastrointestinal Neoplasms", "question": "Have you ever had biopsy report showing any tumor in gastrointestinal tract such as intestinal cancer?"}, {"term": "MeSH:D005831", "Database": "MeSH", "termname": "Genital Diseases, Female", "question": "Genital organ in female includes uterus, fallopian tubes, ovaries, vagina, Cervix, mons pubis, pudendal cleft, labia majora, labia minora, Bartholin's glands, clitoris and vaginal opening.  Have you ever been diagnosed with any genital disease like vaginitis (inflammation of vagina), salpingitis (inflammation of fallopian tube)?"}, {"term": "MeSH:D005832", "Database": "MeSH", "termname": "Genital Diseases, Male", "question": "Have you been diagnosed with any genital disease like hematocele ( collection of blood around the testicle), testicular cancer?"}, {"term": "MeSH:D005833", "Database": "MeSH", "termname": "Genital Neoplasms, Female", "question": "Have you been subjected to any diagnostic method (Magnetic Resonance Imaging (MRI), Computed Tomography (CT) scan) showing the existence of tumor in reproductive system?"}, {"term": "MeSH:D005834", "Database": "MeSH", "termname": "Genital Neoplasms, Male", "question": "Have you been subjected to any diagnostic method like (Magnetic Resonance Imaging (MRI), Computed Tomography (CT) scan, Chest x-ray) showing the existence of tumor in the reproductive system such as scrotum, testes, spermatic ducts, sex glands, and penis?"}, {"term": "MeSH:D005909", "Database": "MeSH", "termname": "Glioblastoma", "question": "Glioblastoma is a cancer that begins within the brain  Have you ever had an magnetic resonance imaging (MRI) scan showing Glioblastoma? or Have you been diagnosed with Glioblastoma?"}, {"term": "MeSH:D005910", "Database": "MeSH", "termname": "Glioma", "question": "Glioma is a type of tumor that starts in the glial cells of the brain or spine cord.  Have you ever had an magnetic resonance imaging (MRI) showing glioma tumor or have you been diagnosed with Glioma?"}, {"term": "MeSH:D005921", "Database": "MeSH", "termname": "Glomerulonephritis", "question": "Have you ever had blood test or urine test showing abnormal level of creatinine or Have you been diagnosed with glomerulonephritis (condition that leads to kidney failure)?"}, {"term": "MeSH:D006058", "Database": "MeSH", "termname": "Gonadal Disorders", "question": "Gonads are testis for males. Did your doctor tell you that you have low levels of testosterone or Have you been diagnosed with hypogonadism? For Female: Gonads are ovaries for females. Have you shown any imbalances in your estrogen and progesterone levels or have you been diagnosed with either hypo or hyper thyroidism?"}, {"term": "MeSH:D006258", "Database": "MeSH", "termname": "Head and Neck Neoplasms", "question": "Have you been diagnosed with nasopharyngeal carcinoma (head and neck neoplasm)?"}, {"term": "MeSH:D006259", "Database": "MeSH", "termname": "Craniocerebral Trauma", "question": "Have you ever had an Magnetic Resonance Imaging (MRI) showing traumatic brain injury or Have you been diagnosed with Craniocerebral Trauma?"}, {"term": "MeSH:D006330", "Database": "MeSH", "termname": "Heart Defects, Congenital", "question": "Have you or anybody in your family been diagnosed with any heart deformities like heart failure, ventricular septal defect (abnormal connection between the lower chambers of the heart) from birth?"}, {"term": "MeSH:D006331", "Database": "MeSH", "termname": "Heart Diseases", "question": "Do you suffer from any heart conditions like heart rhythm problems (arrhythmias), dilated cardiomyopathy (weak heart muscle)?"}, {"term": "MeSH:D006332", "Database": "MeSH", "termname": "Cardiomegaly", "question": "Have you ever had an Computerized Tomography (CT) or Magnetic Resonance Imaging (MRI) or Chest X-ray showing cardiomegaly (enlarged heart) or Have you been diagnosed with Cardiomegaly?"}, {"term": "MeSH:D006333", "Database": "MeSH", "termname": "Heart Failure", "question": "Do you or anyone in your family have symptoms like shortness of breath, fatigue, swollen legs and rapid heartbeat, which leads to heart failure?"}, {"term": "MeSH:D006349", "Database": "MeSH", "termname": "Heart Valve Diseases", "question": "Have you been diagnosed with any heart valve related diseases such as Endocarditis, Aortic valve replacement, Tricuspid regurgitation, Mitral regurgitation under Echocardiography (ECG) or Magnetic resonance imaging (MRI) scan? This disease arises when your heart's valves do not work the way they should"}, {"term": "MeSH:D006402", "Database": "MeSH", "termname": "Hematologic Diseases", "question": "Have you been diagnosed with any blood disease, like sickle cell disease (abnormal red blood cell), anemia?"}, {"term": "MeSH:D006470", "Database": "MeSH", "termname": "Hemorrhage", "question": "Bleeding or hemorrhage can occur internally, where blood leaks from blood vessels inside the body, or externally, either through a natural opening such as the mouth, nose, ear, urethra, vagina or anus, or through a break in the skin.  Have you or anyone in your family had hemorrhage?"}, {"term": "MeSH:D006474", "Database": "MeSH", "termname": "Hemorrhagic Disorders", "question": "The disease causes an increased risk of bleeding.  Have you been diagnosed with hemorrhagic disorders?"}, {"term": "MeSH:D006505", "Database": "MeSH", "termname": "Hepatitis", "question": "Have you undergone liver biopsy showing the inflammation of liver (hepatitis) caused by virus (hepatitis virus)?"}, {"term": "MeSH:D006547", "Database": "MeSH", "termname": "Hernia", "question": "Have you been diagnosed with hernia (bulging of an organ or tissue through an abnormal opening)?"}, {"term": "MeSH:D006930", "Database": "MeSH", "termname": "Hyperalgesia", "question": "Hyperalgesia is a condition where a person develops an increased sensitivity to pain.  Do you experience hyperalgesia?"}, {"term": "MeSH:D006943", "Database": "MeSH", "termname": "Hyperglycemia", "question": "Have you had a blood test that showed abnormal levels of glucose or have you been diagnosed with hyperglycemia?"}, {"term": "MeSH:D006946", "Database": "MeSH", "termname": "Hyperinsulinism", "question": "Have you had a blood test showing upregulated insulin levels or hyperinsulinism or Have you been diagnosed with hyperinsulinism?"}, {"term": "MeSH:D006967", "Database": "MeSH", "termname": "Hypersensitivity", "question": "Have you been diagnosed with any autoimmune disorder (disease cause due to over expression of antibodies against normal cells by mistake) like Multiple sclerosis,Vasculitis,Type 1 diabetes?"}, {"term": "MeSH:D006976", "Database": "MeSH", "termname": "Hypertension, Pulmonary", "question": "Do you have high blood pressure or Have you been diagnosed with pulmonary hypertension under electrocardiogram (ECG)?"}, {"term": "MeSH:D006984", "Database": "MeSH", "termname": "Hypertrophy", "question": "Hypertrophy: An increase in bulk of a part or organ due to cell enlargement and accumulation of fluids and secretions.  Have you ever had computed tomography (CT) or magnetic resonance imaging (MRI) scan showing hypertrophy or Have you been diagnosed with hypertrophy?"}, {"term": "MeSH:D007022", "Database": "MeSH", "termname": "Hypotension", "question": "Do you suffer from low blood pressure?"}, {"term": "MeSH:D007027", "Database": "MeSH", "termname": "Hypothalamic Diseases", "question": "Have you been diagnosed with any diseases in hypothalamus of brain like hypopituitarism (deficiency in pituitary hormone production), developmental disorders, etc?"}, {"term": "MeSH:D007153", "Database": "MeSH", "termname": "Immunologic Deficiency Syndromes", "question": "Have you or anyone in you family been diagnosed with any Immunologic Deficiency Syndromes such as AIDS, common variable immunodeficiency, severe combined immunodeficiency?"}, {"term": "MeSH:D007232", "Database": "MeSH", "termname": "Infant, Newborn, Diseases", "question": "Incase of being a parent, Is your baby born with any disease at birth or acquired any disease within first month of birth?"}, {"term": "MeSH:D007239", "Database": "MeSH", "termname": "Infection", "question": "Infection may be due to virus, bacteria, nematode,etc.  Have you been affected with any kind of infection or do you suffer from any infection?"}, {"term": "MeSH:D007246", "Database": "MeSH", "termname": "Infertility", "question": "Do you have any difficulty with conception or pregnancy or Is there any family history of infertility or Have you undergone semen analysis test showing low sperm count?"}, {"term": "MeSH:D007249", "Database": "MeSH", "termname": "Inflammation", "question": "Do you have symptoms like pain, heat, redness, swelling, and loss of function at any part of the body which is results Inflammation? or Have you had a blood test that showed abnormal level of C-reactive protein or white blood cells?"}, {"term": "MeSH:D007251", "Database": "MeSH", "termname": "Influenza, Human", "question": "Do you have fever, muscle aches and inflammation in respiratory tract? or Have you been diagnosed with influenza?"}, {"term": "MeSH:D007410", "Database": "MeSH", "termname": "Intestinal Diseases", "question": "Have you been diagnosed with any disease in intestine like Colitis (inflammation of the inner lining of the colon), Enteritis (inflammation of the inner lining of small intestine)?"}, {"term": "MeSH:D007414", "Database": "MeSH", "termname": "Intestinal Neoplasms", "question": "Do you have any symptoms like abdominal pain, weight loss for no reason, blood in the stool, lump in the abdomen or Have you been diagnosed with intestinal cancer?"}, {"term": "MeSH:D007592", "Database": "MeSH", "termname": "Joint Diseases", "question": "Have you been diagnosed with any joint disease like arthritis, bursitis (inflammation of a fluid-filled sac that cushions the joint)?"}, {"term": "MeSH:D007627", "Database": "MeSH", "termname": "Keloid", "question": "Keloidal scar is a sharply elevated, irregularly shaped, progressively enlarging scar resulting from formation of excessive amounts of collagen in the dermis during connective tissue repair  Do you have keloidal scar (scar on skin) or Have you been diagnosed with keloid?"}, {"term": "MeSH:D007674", "Database": "MeSH", "termname": "Kidney Diseases", "question": "Have you been diagnosed with any kidney diseases like nephritis (inflammation of kidney), kidney cysts (abnormal, fluid-filled sacs in kidney)?"}, {"term": "MeSH:D007680", "Database": "MeSH", "termname": "Kidney Neoplasms", "question": "Have you undergone biopsy analysis showing the presence of cancer or tumor in kidney?"}, {"term": "MeSH:D007938", "Database": "MeSH", "termname": "Leukemia", "question": "Have you been diagnosed with leukemia or blood cancer?"}, {"term": "MeSH:D007951", "Database": "MeSH", "termname": "Leukemia, Myeloid", "question": "Have you been diagnosed with Leukemia or blood cancer, which is uncontrolled proliferation of the myeloid progenitor cells in the bone marrow?"}, {"term": "MeSH:D008103", "Database": "MeSH", "termname": "Liver Cirrhosis", "question": "Have you ever had Magnetic Resonance Imaging (MRI) or Computed Tomography (CT) or ultrasound analysis showing liver damage or Have you been diagnosed with liver damage?"}, {"term": "MeSH:D008107", "Database": "MeSH", "termname": "Liver Diseases", "question": "Have you been diagnosed with any liver diseases like cirrhosis (scarring of liver), hepatitis (inflammation of liver caused by virus)?"}, {"term": "MeSH:D008171", "Database": "MeSH", "termname": "Lung Diseases", "question": "Have you been diagnosed with any lung diseases like asthma, bronchitis, chronic cough, tuberculosis?"}, {"term": "MeSH:D008173", "Database": "MeSH", "termname": "Lung Diseases, Obstructive", "question": "Have you been diagnosed with any lung diseases like asthma,bronchitis (inflammation of airway tubes or bronchi), chronic cough,tuberculosis?"}, {"term": "MeSH:D008223", "Database": "MeSH", "termname": "Lymphoma", "question": "Lymphoma is a blood cell cancer that develop from lymphocytes.  Have you been diagnosed with lymphoma?"}, {"term": "MeSH:D008268", "Database": "MeSH", "termname": "Macular Degeneration", "question": "Macular degeneration is a degenerative changes in the retina which results in a loss of vision in the center of the visual field.  Have you or anyone in your family has been diagnosed with macular degeneration?"}, {"term": "MeSH:D008527", "Database": "MeSH", "termname": "Medulloblastoma", "question": "Have you undergone Computed Tomography (CT) scan showing the presence of brain tumor in between the brainstem and the cerebellum?"}, {"term": "MeSH:D008659", "Database": "MeSH", "termname": "Metabolic Diseases", "question": "Have you or anyone in your family been diagnosed with metabolic diseases like cystinosis, cystinuria?"}, {"term": "MeSH:D008661", "Database": "MeSH", "termname": "Metabolism, Inborn Errors", "question": "Do you have a family history of metabolic disorders, which is caused by inborn errors of metabolism such as tay-Sachs disease (disorder that destroys nerve cells), cystic fibrosis (lung disorder)?"}, {"term": "MeSH:D009056", "Database": "MeSH", "termname": "Mouth Abnormalities", "question": "Have you noticed any morphological abnormality in oral cavity or mouth or Have you been diagnosed with any mouth diseases like mouth ulcer, glossitis (inflammation of the tongue)?"}, {"term": "MeSH:D009059", "Database": "MeSH", "termname": "Mouth Diseases", "question": "Have you or anyone in your family have mouth diseases like painful sores on lips, white patches in mouth, gum or tooth problems?"}, {"term": "MeSH:D009062", "Database": "MeSH", "termname": "Mouth Neoplasms", "question": "Have you been diagnosed with mouth cancer?"}, {"term": "MeSH:D009069", "Database": "MeSH", "termname": "Movement Disorders", "question": "Have you or anyone in your family been diagnosed with movement disorder like like involuntary muscle movements, which may be due to degenerative, hereditary, post-infectious, medication-induced, post-inflammatory, and post-traumatic conditions?"}, {"term": "MeSH:D009135", "Database": "MeSH", "termname": "Muscular Diseases", "question": "Have you been diagnosed with any muscle diseases like muscular dystrophy (weakening and breakdown of skeletal muscles), muscle atrophy (decrease in the mass of the muscle)?"}, {"term": "MeSH:D009136", "Database": "MeSH", "termname": "Muscular Dystrophies", "question": "Do you have symptoms like muscle weakness and loss of muscle mass or Have you or anyone in your family been diagnosed with any muscle diseases like Steinert's disease ( inability to relax a muscle)?"}, {"term": "MeSH:D009196", "Database": "MeSH", "termname": "Myeloproliferative Disorders", "question": "Have you ever had a blood test that showed increased blood cell count?"}, {"term": "MeSH:D009202", "Database": "MeSH", "termname": "Cardiomyopathies", "question": "Do you or anyone in your family have been diagnosed with heart muscle diseases such as dilated cardiomyopathy, hypertrophic cardiomyopathy, restrictive cardiomyopathy?"}, {"term": "MeSH:D009203", "Database": "MeSH", "termname": "Myocardial Infarction", "question": "Have you had a electrocardiogram (ECG) or Computed tomography (CT) heart scan or echocardiogram that showed blockage of blood flow to the heart muscle or Have you previously been diagnosed with Myocardial Infarction?"}, {"term": "MeSH:D009302", "Database": "MeSH", "termname": "Nasopharyngeal Diseases", "question": "Have you been diagnosed with any nasopharyngeal diseases which arises in nose, nasal passages or pharynx like pharyngitis ,tonsillitis ,etc.?"}, {"term": "MeSH:D009371", "Database": "MeSH", "termname": "Neoplasms by Site", "question": "Have you been subjected to any diagnostic method (Magnetic Resonance Imaging (MRI), Computed Tomography (CT) scan, Chest x-ray) showing the existence of organ specific neoplasm like neoplasm in brain or liver?"}, {"term": "MeSH:D009375", "Database": "MeSH", "termname": "Neoplasms, Glandular and Epithelial", "question": "Do you or anyone in family been diagnosed with tumors in glands or epithelium?"}, {"term": "MeSH:D009385", "Database": "MeSH", "termname": "Neoplastic Processes", "question": "Have you been previously diagnosed with any form of cancer?"}, {"term": "MeSH:D009393", "Database": "MeSH", "termname": "Nephritis", "question": "Have you been diagnosed with nephritis which is inflammation of any part of the kidney?"}, {"term": "MeSH:D009410", "Database": "MeSH", "termname": "Nerve Degeneration", "question": "Have you ever had electromyography (EMG) or nerve conduction studies (NCS) or somatosensory evoked potential (SSEP) analysis resulted in nerve degeneration or Have you been diagnosed with nerve degeneration disease such as as amyotrophic lateral sclerosis, Parkinson's, Alzheimer's, and Huntington's disease?"}, {"term": "MeSH:D009421", "Database": "MeSH", "termname": "Nervous System Malformations", "question": "Do anyone in the family been diagnosed with nervous system deformities like reduction in brain development, birth defect of spinal cord?"}, {"term": "MeSH:D009468", "Database": "MeSH", "termname": "Neuromuscular Diseases", "question": "Have your electromyography (EMG) test resulted in abnormal activity of muscles or Have you been diagnosed with any neuromuscular diseases or disorders like Parkinson's disease, Huntington's disease, Muscular dystrophies?"}, {"term": "MeSH:D010182", "Database": "MeSH", "termname": "Pancreatic Diseases", "question": "Have you been diagnosed with any pancreatic diseases like pancreatitis (pancreas inflammation), pancreatic cyst, cystic fibrosis etc?"}, {"term": "MeSH:D010190", "Database": "MeSH", "termname": "Pancreatic Neoplasms", "question": "Have you been diagnosed with pancreatic cancer?"}, {"term": "MeSH:D010523", "Database": "MeSH", "termname": "Peripheral Nervous System Diseases", "question": "Have you been diagnosed with peripheral nervous system diseases such as peripheral neuropathy (weakness, numbness and pain from nerve damage)?"}, {"term": "MeSH:D011009", "Database": "MeSH", "termname": "Pneumoconiosis", "question": "Pneumoconiosis is a lung disease caused by dust particles.  Do you suffer a lot from wheezing or cough when exposure to dust or Have you been diagnosed with Pneumoconiosis?"}, {"term": "MeSH:D011248", "Database": "MeSH", "termname": "Pregnancy Complications", "question": "Are you facing any complications in your Pregnancy?"}, {"term": "MeSH:D011565", "Database": "MeSH", "termname": "Psoriasis", "question": "Do you have symptoms like red, itchy, and scaly skin or Have you been diagnosed with psoriasis?"}, {"term": "MeSH:D012002", "Database": "MeSH", "termname": "Rectal Diseases", "question": "Have you been diagnosed with any disease in rectum of large intestine such as hemorrhoids, anal abscess, fistula?"}, {"term": "MeSH:D012141", "Database": "MeSH", "termname": "Respiratory Tract Infections", "question": "Have you or anyone in your family been diagnosed with any respiratory tract infections like running ears, otitis, sinusitis, pharyngitis, tonsillitis?"}, {"term": "MeSH:D012162", "Database": "MeSH", "termname": "Retinal Degeneration", "question": "Deterioration of retina results in impaired vision, night blindness, retinal detachment, light sensitivity, tunnel vision.  Have you undergone opthalmoscopy analysis showing any deterioration of retina or Have you been diagnosed with retinal degeneration?"}, {"term": "MeSH:D012216", "Database": "MeSH", "termname": "Rheumatic Diseases", "question": "Have you been diagnosed with any rheumatic diseases that affects joints and muscles like osteoarthritis or do you experience any pain or swelling in joints or muscles which are all the symptoms of rheumatic diseases?"}, {"term": "MeSH:D012509", "Database": "MeSH", "termname": "Sarcoma", "question": "Sarcoma is a connective tissue cancer.  Have you been diagnosed with sarcoma?"}, {"term": "MeSH:D012678", "Database": "MeSH", "termname": "Sensation Disorders", "question": "Do you experience any abnormality in sensory perception?"}, {"term": "MeSH:D012868", "Database": "MeSH", "termname": "Skin Abnormalities", "question": "Have you or anyone in the family experiences any abnormalities in skin like scars, hyperpigmentation on skin, skin lesions?"}, {"term": "MeSH:D012871", "Database": "MeSH", "termname": "Skin Diseases", "question": "Have you been diagnosed with any skin disease like Eczema (Atopic Eczema),Impetigo,Psoriasis?"}, {"term": "MeSH:D012872", "Database": "MeSH", "termname": "Skin Diseases, Vesiculobullous", "question": "Have you been diagnosed with vesiculobullous disorder which is characterized by presence of large or small blisters in the body?"}, {"term": "MeSH:D012873", "Database": "MeSH", "termname": "Skin Diseases, Genetic", "question": "Do you or anyone in your family have been diagnosed with skin diseases like Ichthyosis (dry, thickened, scaly skin), pachyonychia congenita (ultra-rare genetic autosomal dominant skin disorder)?"}, {"term": "MeSH:D013118", "Database": "MeSH", "termname": "Spinal Cord Diseases", "question": "Have you been diagnosed with any spinal cord diseases (such as Spinal Muscular Atrophy, Ankylosing Spondylitis, Lumbar Spinal Stenosis, Spina Bifida, Spinal tumors, Osteoporosis,etc )?"}, {"term": "MeSH:D013121", "Database": "MeSH", "termname": "Spinal Curvatures", "question": "Have you undergone X-ray analysis showing any abnormal bending of spine like kyphosis (bending forward), lordosis (bending backward), scoliosis (bending sideways)?"}, {"term": "MeSH:D013122", "Database": "MeSH", "termname": "Spinal Diseases", "question": "Have you been diagnosed with any spinal diseases such as spinal muscular atrophy, ankylosing spondylitis, lumbar spinal stenosis, spina bifida?"}, {"term": "MeSH:D013226", "Database": "MeSH", "termname": "Status Epilepticus", "question": "Do you experience seizure lasting more than five minutes or two or more seizures within a five-minutes or Have you undergone Electroencephalography(EEG) analysis showing any unusual signals in brain?"}, {"term": "MeSH:D013272", "Database": "MeSH", "termname": "Stomach Diseases", "question": "Have you been diagnosed with any stomach diseases like gastritis, diarrhea, crohn's disease?"}, {"term": "MeSH:D013375", "Database": "MeSH", "termname": "Substance Withdrawal Syndrome", "question": "Have you suffered from drug withdrawal symptoms, if you have history of drug, cigarette or alcohol consumption and then stopped using these?"}, {"term": "MeSH:D013927", "Database": "MeSH", "termname": "Thrombosis", "question": "Have you undergone ultrasound or magnetic resonance imaging (MRI) or computed tomography (CT) scan imaging showing any blood clot inside a blood vessel or Have you been diagnosed with thrombosis?"}, {"term": "MeSH:D013959", "Database": "MeSH", "termname": "Thyroid Diseases", "question": "Have you ever had a blood test that showed abnormal level of thyroid-stimulating hormone (TSH)? or Have you been diagnosed with any thyroid diseases like thyroid nodules, hypothyroidism, goiter, thyroiditis etc?"}, {"term": "MeSH:D014564", "Database": "MeSH", "termname": "Urogenital Abnormalities", "question": "Have you been diagnosed with abnormal embryogenesis of the urinary and genital tracts?"}, {"term": "MeSH:D014565", "Database": "MeSH", "termname": "Urogenital Neoplasms", "question": "Have you been diagnosed with urogenital neoplasm i.e., cancer in urogenital system such as uterine cancer, ovarian cancer in female or testicular cancer, prostate cancer in male?"}, {"term": "MeSH:D014570", "Database": "MeSH", "termname": "Urologic Diseases", "question": "Have you been diagnosed with any diseases in urinary tracts like cystitis (inflammation of bladder wall), urethritis (inflammation of urethra)\\?"}, {"term": "MeSH:D014571", "Database": "MeSH", "termname": "Urologic Neoplasms", "question": "Have you ever had Magnetic Resonance Imaging (MRI) scanning showing urinary tract cancer i.e., tumor in kidney, bladder, ureter, urethra or Have you been diagnosed with urinary tract cancer?"}, {"term": "MeSH:D014652", "Database": "MeSH", "termname": "Vascular Diseases", "question": "Have you undergone any diagnosis method (electrocardiogram, Computed Tomography (CT) scan, Magnetic Resonance Imaging (MRI) analysis) showing abnormality in the heart or blood vessels or Have you been diagnosed with atherosclerosis (plaque builds up inside arteries), aneurysm (bulge in the wall of any blood vessel)?"}, {"term": "MeSH:D015323", "Database": "MeSH", "termname": "Pyruvate Metabolism, Inborn Errors", "question": "Do you or anyone in your family has a history of Pyruvate metabolic disorders, which is caused by inborn errors of Pyruvate metabolism? or Have you or anyone in your family been diagnosed with Leigh syndrome? Leigh syndrome is a severe neurological disorder that usually becomes apparent in the first year of life"}, {"term": "MeSH:D015427", "Database": "MeSH", "termname": "Reperfusion Injury", "question": "Reperfusion injury means tissue damage caused when blood supply returns to tissue.  Have you been diagnosed with reperfusion injury?"}, {"term": "MeSH:D015428", "Database": "MeSH", "termname": "Myocardial Reperfusion Injury", "question": "Myocardial reperfusion injury is the damage of heart muscles when there is restoration of blood flow after dissolving blood clots or after widening of veins.  Have you been diagnosed with myocardial reperfusion injury?"}, {"term": "MeSH:D015470", "Database": "MeSH", "termname": "Leukemia, Myeloid, Acute", "question": "Myeloid leukemia is type of blood cancer, myeloid cells includes monocytes, macrophages, neutrophils, basophils, eosinophils, erythrocytes, dendritic cells, and megakaryocytes or platelets.  Have you had a blood test that showed excess of myeloid cells, which is results to Myeloid leukemia?"}, {"term": "MeSH:D015473", "Database": "MeSH", "termname": "Leukemia, Promyelocytic, Acute", "question": "Acute myeloid leukemia is a type of cancer of the blood and bone marrow with excess immature white blood cells.  Have you been diagnosed with Acute myeloid leukemia?"}, {"term": "MeSH:D015785", "Database": "MeSH", "termname": "Eye Diseases, Hereditary", "question": "Do you or anyone in your family have any eye diseases?"}, {"term": "MeSH:D016393", "Database": "MeSH", "termname": "Lymphoma, B-Cell", "question": "Have you been diagnosed with B-cell Lymphoma? This is a cancer of B cells."}, {"term": "MeSH:D016399", "Database": "MeSH", "termname": "Lymphoma, T-Cell", "question": "A type of blood cancer that forms in T cells (a type of immune system cell).  Have you been diagnosed with T-cell lymphoma?"}, {"term": "MeSH:D016403", "Database": "MeSH", "termname": "Lymphoma, Large B-Cell, Diffuse", "question": "Have you been diagnosed with diffuse large B-cell Lymphoma? This is a cancer of B cells."}, {"term": "MeSH:D016410", "Database": "MeSH", "termname": "Lymphoma, T-Cell, Cutaneous", "question": "Cutaneous T-cell lymphoma is a rare type of non-Hodgkin lymphoma that affects the skin. It\u2019s caused by white blood cells, called T-cell lymphocytes, growing in an uncontrolled way.  Have you been diagnosed with Cutaneous T-cell lymphoma?"}, {"term": "MeSH:D016464", "Database": "MeSH", "termname": "Lysosomal Storage Diseases", "question": "Have you or anyone in your family been diagnosed with abnormal lysosomal function through gene test or enzyme assay (which measures the activity of enzyme)?"}, {"term": "MeSH:D016769", "Database": "MeSH", "termname": "Embolism and Thrombosis", "question": "Have you ever diagnosed with blockage of blood vessels through Computed Tomography (CT) scan or Magnetic Resonance Imaging (MRI) scan?"}, {"term": "MeSH:D017202", "Database": "MeSH", "termname": "Myocardial Ischemia", "question": "Have you ever had an electrocardiography (ECG) that shows decreased blood flow to the heart muscle or Have you been diagnosed with Myocardial Ischemia?"}, {"term": "MeSH:D017445", "Database": "MeSH", "termname": "Skin Diseases, Vascular", "question": "Have you been diagnosed with any skin disease affecting blood vessels under the skin that causes inflammation, swelling, erythema (redness of the skin), or necrosis (death of cells) on the skin? or Have you been diagnosed with vascular skin diseases?"}, {"term": "MeSH:D018299", "Database": "MeSH", "termname": "Neoplasms, Ductal, Lobular, and Medullary", "question": "Paget's disease of the breast is a type of cancer that outwardly may have the appearance of eczema, with skin changes involving the nipple of the breast.  Have you been diagnosed with Paget's disease of the breast?"}, {"term": "MeSH:D019465", "Database": "MeSH", "termname": "Craniofacial Abnormalities", "question": "Have you or anyone in your family been diagnosed with deformities in the growth of the head and facial bones?"}, {"term": "MeSH:D019851", "Database": "MeSH", "termname": "Thrombophilia", "question": "Thrombophilia: abnormality of blood coagulation that increases the risk of thrombosis (blood clots in blood vessels)  Does your blood test shows any abnormality in blood coagulation or Have you been diagnosed with Thrombophilia?"}, {"term": "MeSH:D019954", "Database": "MeSH", "termname": "Neurobehavioral Manifestations", "question": "Do anyone in your family been diagnosed with cognitive disorder i.e., mental disorder or Have you noticed any behavioral alterations and impairments of skills involved in the acquisition, processing, and utilization of knowledge or information?"}, {"term": "MeSH:D019966", "Database": "MeSH", "termname": "Substance-Related Disorders", "question": "Have you been diagnosed with any substance-related disorder? these are usually the results of being addicted to drugs, alcohol or any other exposure to toxics."}, {"term": "MeSH:D019967", "Database": "MeSH", "termname": "Schizophrenia Spectrum and Other Psychotic Disorders", "question": "Have anyone in the family been diagnosed with schizophrenia (affects a person's ability to think, feel and behave clearly) or other psychotic disorders (personality disorder) like delusion (strong false belief), hallucinations (false perception), disorganized thinking (speech)?"}, {"term": "MeSH:D020141", "Database": "MeSH", "termname": "Hemostatic Disorders", "question": "Coagulometer is the medical laboratory analyzer used for testing of the hemostasis system (process of blood clotting).  Have you ever had coagulometer analysis resulting with hemostatic disorders like glanzmann thrombasthenia (platelet function disorder), Von Willebrand Disease (bleeding due tolow levels of clotting protein)?"}, {"term": "MeSH:D020521", "Database": "MeSH", "termname": "Stroke", "question": "Have you or anyone in your family had stroke?"}, {"term": "MeSH:D020734", "Database": "MeSH", "termname": "Parkinsonian Disorders", "question": "Do you experience movement abnormalities like involuntary shaking of particular parts of the body, slow movement, stiff and inflexible muscles which are all the symptoms of Parkinsonian disorders?"}, {"term": "MeSH:D020739", "Database": "MeSH", "termname": "Brain Diseases, Metabolic, Inborn", "question": "Have you been subjected to Electroencephalography (EEG) detecting any brain disorders resulting from inborn metabolic errors like glycine encephalopathy?"}, {"term": "MeSH:D020820", "Database": "MeSH", "termname": "Dyskinesias", "question": "Dyskinesia is an abnormal involuntary movements which primarily affect the extremities, trunk, or jaw.  Do you have any abnormal involuntary movements in hand, foot, trunk and jaw or Have you been diagnosed with Dyskinesia?"}, {"term": "MeSH:D020961", "Database": "MeSH", "termname": "Lewy Body Disease", "question": "Have you undergone Computed tomography (CT) or magnetic resonance imaging (MRI) showing the deposition of lewis body (protein) in the nerve cells in brain region? or Have you been diagnosed with lewy body disease such as dementia (gradual decrease in the ability to think and remember that is great enough to affect a person's daily functioning.)?"}, {"term": "MeSH:D021441", "Database": "MeSH", "termname": "Carcinoma, Pancreatic Ductal", "question": "Carcinoma that arises from the pancreatic ducts.  Have you been diagnosed with pancreatic ductal cancer?"}, {"term": "MeSH:D025861", "Database": "MeSH", "termname": "Blood Coagulation Disorders, Inherited", "question": "Have you or anyone in your family been diagnosed with any blood coagulation disorders such as hemophilia (bleeding disorders), Von Willebrand disease (bleeding caused by low levels of clotting protein)?"}, {"term": "MeSH:D030342", "Database": "MeSH", "termname": "Genetic Diseases, Inborn", "question": "Have you or anyone in your family been diagnosed with any genetic defects since birth?"}, {"term": "MeSH:D050177", "Database": "MeSH", "termname": "Overweight", "question": "Do you have the problem of obesity or Have you or anyone your family been diagnosed with any obesity related diseases/disorders like Diabetes, Osteoarthritis?"}, {"term": "MeSH:D051437", "Database": "MeSH", "termname": "Renal Insufficiency", "question": "Have you been diagnosed with renal failure?"}, {"term": "MeSH:D052776", "Database": "MeSH", "termname": "Female Urogenital Diseases", "question": "Female genital system consist of uterus, fallopian tube, vagina, Cervix, Ovaries.  Have you been diagnosed with any infection in urinary tract or in the reproductive system like vaginal discharge, ovarian cancer?"}, {"term": "MeSH:D054219", "Database": "MeSH", "termname": "Neoplasms, Plasma Cell", "question": "Have you had a blood test that showed abnormal plasma cell level or Have you been diagnosed with any cancer in plasma cell such as multiple myeloma?"}, {"term": "MeSH:D056660", "Database": "MeSH", "termname": "Hereditary Autoinflammatory Diseases", "question": "Have you or anyone in your family been diagnosed with autoinflammatory diseases like Familial Cold Urticaria Syndrome (FCUS), Muckle-Wells Syndrome (MWS),etc?"}, {"term": "MeSH:D058186", "Database": "MeSH", "termname": "Acute Kidney Injury", "question": "Do you suffer from actue kidney injury which is sudden episode of kidney failure that occurs within a few hours or days?"}, {"term": "MeSH:D064420", "Database": "MeSH", "termname": "Drug-Related Side Effects and Adverse Reactions", "question": "Do you experience any side effects or adverse reactions on using any medications?"}, {"term": "DO:DOID:0050013", "Database": "DO", "termname": "carbohydrate metabolism disease", "question": "Have you or anyone in your family ever had liver biopsy which may indicate hereditary fructose intolerance (inborn error of fructose metabolism) or have you or anyone in your family maintain a carbohydrate rich diet?"}, {"term": "DO:DOID:0050136", "Database": "DO", "termname": "systemic mycosis", "question": "Have you been diagnosed with any fungal infectious affecting internal organ like cryptococcal meningitis (infection of the meninges), fungal sinusitis?"}, {"term": "DO:DOID:0050155", "Database": "DO", "termname": "sensory system disease", "question": "Have you experience any abnormality in responding towards sensory stimulus like touch, smell, hear, see, or taste ?"}, {"term": "DO:DOID:0050161", "Database": "DO", "termname": "lower respiratory tract disease", "question": "Are you suffering from prolonged wheezing or cough which are all the symptoms of lower respiratory tract disease like pneumonia or Have you been diagnosed with any lung diseases?"}, {"term": "DO:DOID:0050177", "Database": "DO", "termname": "monogenic disease", "question": "Have you or anyone in your family undergone blood test showing decreased hexosaminidase A enzyme activity which may indicate Tay\u2013Sachs disease (destruction of nerve cells in the brain and spinal cord)?"}, {"term": "DO:DOID:0050338", "Database": "DO", "termname": "primary bacterial infectious disease", "question": "Do you suffer from any bacterial infectious diseases such as cholera, pneumonia or Have you been recently treated for any bacterial infectious diseases?"}, {"term": "DO:DOID:0050339", "Database": "DO", "termname": "commensal bacterial infectious disease", "question": "Do you suffer from any bacterial infection or Have you been recently treated for any bacterial infection?"}, {"term": "DO:DOID:0050589", "Database": "DO", "termname": "inflammatory bowel disease", "question": "Inflammatory bowel disease is an intestinal disorders that cause prolonged inflammation of the digestive tract (colon and small intestine).  Have you been diagnosed with inflammatory bowel disease?"}, {"term": "DO:DOID:0050615", "Database": "DO", "termname": "respiratory system cancer", "question": "Have you been diagnosed with tumor on respiratory system organs such as nose, throat, larynx, trachea, bronchi, and lungs?"}, {"term": "DO:DOID:0050686", "Database": "DO", "termname": "organ system cancer", "question": "Have you ever had biopsy or magnetic resonance imaging (MRI) test showing presence of cancer in any organs of the body?"}, {"term": "DO:DOID:0050687", "Database": "DO", "termname": "cell type cancer", "question": "Have you ever undergone tissue biopsy which may detect mesothelioma (cancer developing from thin layer of organ tissue), presenting symptoms like shortness of breath, swollen abdomen, chest wall pain, frequent cough, blood in sputum?"}, {"term": "DO:DOID:0050700", "Database": "DO", "termname": "cardiomyopathy", "question": "Have you or anyone in your family been diagnosed with heart muscle diseases?"}, {"term": "DO:DOID:0050736", "Database": "DO", "termname": "autosomal dominant disease", "question": "Have you or anyone in your family ever been diagnosed with darier's disease (skin disease) which is characterized by dark crusty patches on the skin, pus on skin, solid elevation of skin (keratotic papules)?"}, {"term": "DO:DOID:0050737", "Database": "DO", "termname": "autosomal recessive disease", "question": "Have you or anyone in your family ever undergone liver function test showing absence of pigmented granules which may indicate Rotor syndrome (benign billirubin disorder)?"}, {"term": "DO:DOID:0050743", "Database": "DO", "termname": "mature T-cell and NK-cell lymphoma", "question": "Have you been diagnosed with NK/T-cell lymphoma?"}, {"term": "DO:DOID:0050749", "Database": "DO", "termname": "peripheral T-cell lymphoma", "question": "Peripheral T-cell lymphoma refers to a group of T-cell lymphomas that develop away from the thymus  Have you had a blood test that showed abnormal T-Cell level or Have you been diagnosed with peripheral T-cell lymphoma?"}, {"term": "DO:DOID:0050828", "Database": "DO", "termname": "artery disease", "question": "Do you have any heart related problems or Have you diagnosed with normal heart parameters such as heart rate, heart beat through Electrocardiography (ECG)?"}, {"term": "DO:DOID:0050890", "Database": "DO", "termname": "synucleinopathy", "question": "Synucleinopathies is a neurodegenerative diseases characterized by the abnormal accumulation of alpha-synuclein (a brain protein) in neurons  Have you been diagnosed with synucleinopathy or abnormal accumulation of alpha-synuclein (a brain protein) in neurons?"}, {"term": "DO:DOID:0050904", "Database": "DO", "termname": "salivary gland carcinoma", "question": "Have you been diagnosed with cancer in salivary gland?"}, {"term": "DO:DOID:0060005", "Database": "DO", "termname": "autoimmune disease of endocrine system", "question": "If you are a women, have you ever had magnetic resonance imaging showing inflammation of the pituitary gland, during, or shortly after your pregnancy and been diagnosed with autoimmune hypophysitis (autoimmune disease) which is characterized by severe headache, nausea, vomiting, extreme thirst, excessive urine output, and problem with milk production from breasts?"}, {"term": "DO:DOID:0060031", "Database": "DO", "termname": "autoimmune disease of gastrointestinal tract", "question": "Have you been diagnosed with any autoimmune disease of gastrointestinal tract such as celiac disease (damage in the small intestine), ulcerative colitis (inflammation of colon) and Crohn's disease (inflammation of the lining of the digestive system)?"}, {"term": "DO:DOID:0060036", "Database": "DO", "termname": "intrinsic cardiomyopathy", "question": "Have you or anyone in your family been diagnosed with heart muscle diseases?"}, {"term": "DO:DOID:0060037", "Database": "DO", "termname": "developmental disorder of mental health", "question": "Has anyone in your family been diagnosed with developmental disorders such as serious impairment in speaking, reading, thinking, body movement or function or do they been diagnosed with autism or attention deficit hyperactivity disorder?"}, {"term": "DO:DOID:0060038", "Database": "DO", "termname": "specific developmental disorder", "question": "Has anyone in your family have developmental disorders such as serious impairment in speaking, reading, thinking, body movement or function or Do they be diagnosed with autism or attention deficit hyperactivity disorder?"}, {"term": "DO:DOID:0060039", "Database": "DO", "termname": "autoimmune disease of skin and connective tissue", "question": "Have your ever been diagnosed with scleroderma (autoimmune disease of skin and connective tissue) which is associated with symptoms like tightening of the skin, joint pain, exaggerated response to cold, heartburn, rashes, swollen blood vessels in the skin, difficulty swallowing, dry mouth and hardened fingers ?"}, {"term": "DO:DOID:0060040", "Database": "DO", "termname": "pervasive developmental disorder", "question": "Anyone in your family have developmental disorders such as restricted interests and repetitive behaviors or Have you or anyone in your family been diagnosed with autism?"}, {"term": "DO:DOID:0060041", "Database": "DO", "termname": "autism spectrum disorder", "question": "Have anyone in your family been diagnosed with neurological and developmental disorder like lack of communication, and learnings or Have you been diagnosed with autism?"}, {"term": "DO:DOID:0060049", "Database": "DO", "termname": "autoimmune disease of urogenital tract", "question": "Have you been diagnosed with autoimmune disease of urogenital tract such as urethritis, pyelonephritis, cystitis?"}, {"term": "DO:DOID:0060056", "Database": "DO", "termname": "hypersensitivity reaction disease", "question": "Have you been diagnosed with any hypersensitivity diseases like lupus nephritis (inflammation of the kidneys), serum sickness (reaction to proteins in antiserum derived from a non-human animal source)?"}, {"term": "DO:DOID:0060058", "Database": "DO", "termname": "lymphoma", "question": "Lymphoma is a blood cell cancer that develop from lymphocytes.  Have you been diagnosed with lymphoma?"}, {"term": "DO:DOID:0060060", "Database": "DO", "termname": "non-Hodgkin lymphoma", "question": "Have you been diagnosed with cancer that starts in white blood cells also known as non-Hodgkin lymphoma?"}, {"term": "DO:DOID:0060071", "Database": "DO", "termname": "pre-malignant neoplasm", "question": "Have you ever had cancer of any kind?"}, {"term": "DO:DOID:0060072", "Database": "DO", "termname": "benign neoplasm", "question": "Have you or anyone in your family ever undergone colonoscopy showing abnormal tissue growth (polyps) which may indicate familial adenomatous polyposis (abnormal tissue growth in large intestine), presenting symptoms like blood in stool, altered bowel habit, anemia?"}, {"term": "DO:DOID:0060083", "Database": "DO", "termname": "immune system cancer", "question": "Lymphoma is a blood cell cancer that develop from lymphocytes or have you had blood test that show increased level of immune cells like B cell, T cell  Have you been diagnosed with lymphoma or Have you undergone any imaging technique like Computed tomography (CT) analysis or tissue biopsy confirming the presence of lymphoma?"}, {"term": "DO:DOID:0060084", "Database": "DO", "termname": "cell type benign neoplasm", "question": "Have you or anyone in your family ever had magnetic resonance imaging showing noncancerous growth in spinal cord and been diagnosed with von Hippel\u2013Lindau disease (VHL) (noncancerous disease) which is characterized by problems with balance and walking, dizziness, weakness of the limbs, vision problems, kidney cysts, excess sweating, and high blood pressure?"}, {"term": "DO:DOID:0060085", "Database": "DO", "termname": "organ system benign neoplasm", "question": "Have you ever undergone endoscopic ultrasound showing cyst fluid in pancreas which may indicate pancreatic mucinous cystadenoma (benign tumour of pancreas)?"}, {"term": "DO:DOID:0060089", "Database": "DO", "termname": "endocrine organ benign neoplasm", "question": "Have you been subjected to biopsy showing the presence of tumor in endocrine organs like pituitary gland, thyroid gland, adrenal glands etc.?"}, {"term": "DO:DOID:0060100", "Database": "DO", "termname": "musculoskeletal system cancer", "question": "Do you or anyone in your family have musculoskeleton cancer?"}, {"term": "DO:DOID:0060116", "Database": "DO", "termname": "sensory system cancer", "question": "Have you been diagnosed with any cancer in sensory system like cancer in eye, ear, mouth?"}, {"term": "DO:DOID:0060121", "Database": "DO", "termname": "integumentary system benign neoplasm", "question": "Have you been diagnosed with integumentary system benign neoplasm such as tumor in skin, hair or nail?"}, {"term": "DO:DOID:0060122", "Database": "DO", "termname": "integumentary system cancer", "question": "Have you been diagnosed with any cancer in integumentary system such as skin, hair and nails?"}, {"term": "DO:DOID:0060158", "Database": "DO", "termname": "acquired metabolic disease", "question": "Have you ever had blood test or urine test showing amyloid deposits and renal biopsy which may indicate AL amyloidosis presenting symptoms like skin color change or growths, diminished spleen function, diminished function of the adrenal and other endocrine glands, bleeding and bruising problems?"}, {"term": "DO:DOID:0060180", "Database": "DO", "termname": "colitis", "question": "Colitis is a inflammation in the colon of large intestine.  Have you ever had a colonoscopy analysis that showing redness on inner surface of colon, ulcers or bleeding or Have you been diagnosed with colitis?"}, {"term": "DO:DOID:0070004", "Database": "DO", "termname": "myeloma", "question": "Have you had a blood test that showed abnormal plasma cell levels or Have you ever been diagnosed with myeloma, which is a type cancer of plasma cells in bone marrow?"}, {"term": "DO:DOID:0080000", "Database": "DO", "termname": "muscular disease", "question": "Have you been diagnosed with any muscle diseases like muscular dystrophy (weakening and breakdown of skeletal muscles), muscle atrophy (decrease in the mass of the muscle)?"}, {"term": "DO:DOID:0080001", "Database": "DO", "termname": "bone disease", "question": "Have you been diagnosed with any bone disease like arthritis, fracture, gout?"}, {"term": "DO:DOID:0080005", "Database": "DO", "termname": "bone remodeling disease", "question": "Paget's disease disrupts the replacement of old bone tissue with new bone tissue.  Have you been diagnosed with any kind of osteoporosis (bones becoming weak and brittle) or Have you been diagnosed with Paget's disease or rickets (softening and weakening of bones)?"}, {"term": "DO:DOID:10124", "Database": "DO", "termname": "corneal disease", "question": "Cornea is the clear tissue at the front and center of the eye.  Have you been diagnosed with any corneal disease like corneal infection, trauma?"}, {"term": "DO:DOID:10155", "Database": "DO", "termname": "intestinal cancer", "question": "Have you been diagnosed with intestinal cancer?"}, {"term": "DO:DOID:10223", "Database": "DO", "termname": "dermatomyositis", "question": "Have you been diagnosed with dermatomyositis, which is an inflammatory disease marked by skin rash prior to muscle weakness?"}, {"term": "DO:DOID:10283", "Database": "DO", "termname": "prostate cancer", "question": "Prostate gland can be seen in male reproductive system.  Have you ever had Magnetic resonance imaging (MRI) scan or biopsy test showing tumor in prostate gland?"}, {"term": "DO:DOID:10286", "Database": "DO", "termname": "prostate carcinoma", "question": "Prostate cancer occurs in the prostate gland in the male reproductive system.  Have you been diagnosed with prostate cancer?"}, {"term": "DO:DOID:1036", "Database": "DO", "termname": "chronic leukemia", "question": "Have you ever diagnosed with abnormal increase in white blood cell (WBC) count level through any blood test or Did doctor suggested you to take Computed Tomography (CT) scan or Bone marrow biopsy (Predicts the presence of cancer) ?"}, {"term": "DO:DOID:1037", "Database": "DO", "termname": "lymphoblastic leukemia", "question": "Lymphoblastic leukemia is a type of cancer that starts from immature white blood cells called lymphoblasts in the bone marrow.  Have you been diagnosed with lymphoblastic leukemia?"}, {"term": "DO:DOID:104", "Database": "DO", "termname": "bacterial infectious disease", "question": "Have you been diagnosed with any bacterial infectious disease like cholera, pneumonia?"}, {"term": "DO:DOID:1040", "Database": "DO", "termname": "chronic lymphocytic leukemia", "question": "lymphocytic leukemia is a type of cancer that starts from white blood cells called lymphocytes in the bone marrow.  Have you been diagnosed with chronic lymphocytic leukemia?"}, {"term": "DO:DOID:10534", "Database": "DO", "termname": "stomach cancer", "question": "Have you ever had an magnetic resonance imaging (MRI) scan analysis showing stomach cancer (gastric cancer) or Have you been diagnosed with stomach cancer?"}, {"term": "DO:DOID:10579", "Database": "DO", "termname": "leukodystrophy", "question": "Leukodystrophy is a group of rare, progressive, metabolic, genetic diseases that affect the brain, spinal cord and often the peripheral nerves.  Have you been diagnosed with leukodystrophy?"}, {"term": "DO:DOID:10591", "Database": "DO", "termname": "pre-eclampsia", "question": "Do you have symptoms like high blood pressure, swelling of hands and feet, protein in urine by the last trimester of pregnancy or Have you been diagnosed with pre-eclampsia?"}, {"term": "DO:DOID:10652", "Database": "DO", "termname": "Alzheimer's disease", "question": "Alzheimer's disease is a chronic neurodegenerative disease that usually starts slowly and worsens over time.  Anyone in your family been diagnosed with Alzheimer's disease?"}, {"term": "DO:DOID:1067", "Database": "DO", "termname": "open-angle glaucoma", "question": "Open-angle glaucoma is an damage to the optic nerve, usually caused by high intraocular pressure.  Have you been diagnosed with open-angle glaucoma?"}, {"term": "DO:DOID:1074", "Database": "DO", "termname": "kidney failure", "question": "Do you have symptoms like weakness, shortness of breath, lethargy, swelling, and confusion or Have you been diagnosed with kidney failure?"}, {"term": "DO:DOID:10754", "Database": "DO", "termname": "otitis media", "question": "The middle ear is the part of the ear between the eardrum and the oval window.  Have you been diagnosed with middle ear infection or otitis media?"}, {"term": "DO:DOID:10763", "Database": "DO", "termname": "hypertension", "question": "Have you ever had an electrocardiogram showing increased blood pressure within the arteries or Have you been diagnosed with high blood pressure?"}, {"term": "DO:DOID:1091", "Database": "DO", "termname": "tooth disease", "question": "Have you been diagnosed with any tooth diseases like Tooth decay, Dental plaque, toothache?"}, {"term": "DO:DOID:10952", "Database": "DO", "termname": "nephritis", "question": "Have you been diagnosed with nephritis which is inflammation of any part of the kidney?"}, {"term": "DO:DOID:1100", "Database": "DO", "termname": "ovarian disease", "question": "Have you been diagnosed with ovarian disease like ovarian cancer, polycystic ovary syndrome, Premature ovarian failure?"}, {"term": "DO:DOID:11030", "Database": "DO", "termname": "corneal edema", "question": "Corneal edema is the swelling of the cornea following ocular surgery, trauma, infection, inflammation as well as a secondary result of various ocular diseases.  Have you been diagnosed with corneal edema?"}, {"term": "DO:DOID:1115", "Database": "DO", "termname": "sarcoma", "question": "Sarcoma is a connective tissue cancer.  Have you been diagnosed with sarcoma?"}, {"term": "DO:DOID:1123", "Database": "DO", "termname": "spondyloarthropathy", "question": "Spondyloarthropathy is a joint disease of backbone.  Have you ever had X-ray or Magnetic Resonance Imaging (MRI) diagnosis showing spondyloarthropathy or Have you been diagnosed with spondyloarthropathy?"}, {"term": "DO:DOID:11335", "Database": "DO", "termname": "sarcoidosis", "question": "Sarcoidosis is abnormal collections of inflammatory cells that form lumps known as granulomas.  Have you ever undergone chest X-ray or biopsy diagnosis analysis showing sarcoidosis or have you been diagnosed with sarcoidosis?"}, {"term": "DO:DOID:114", "Database": "DO", "termname": "heart disease", "question": "Do you suffer from any heart conditions like heart rhythm problems (arrhythmias), dilated cardiomyopathy (weak heart muscle) or Have you been diagnosed with any heart diseases?"}, {"term": "DO:DOID:11612", "Database": "DO", "termname": "polycystic ovary syndrome", "question": "Have you ever had an ultrasound or computer tomography (CT scan) showing enlarged ovaries with small cysts on the outer edges or Have you been diagnosed with polycystic ovary syndrome?"}, {"term": "DO:DOID:11613", "Database": "DO", "termname": "hyperandrogenism", "question": "Have you had a blood test that showed abnormal levels of testosterone or androgens or Have you been diagnosed with hyperandrogenism?"}, {"term": "DO:DOID:1168", "Database": "DO", "termname": "familial hyperlipidemia", "question": "Have you or anyone in the family ever had a blood test that showed increased levels of lipids or lipoproteins or Have you been diagnosed with familial hyperlipidemia that is passed down through families?"}, {"term": "DO:DOID:1176", "Database": "DO", "termname": "bronchial disease", "question": "Have you ever had an ultrasound or computer tomography (CT scan) showing clusters of cysts in the lungs or Have you or anyone in your family been diagnosed with bronchiectasis?"}, {"term": "DO:DOID:11830", "Database": "DO", "termname": "myopia", "question": "Do you have difficulty to see farther objects clearly or Have you been diagnosed with myopia (a condition in which close objects appear clearly, but far ones don't)?"}, {"term": "DO:DOID:1192", "Database": "DO", "termname": "peripheral nervous system neoplasm", "question": "Have you or anyone in your family ever had blood test showing melanoma inhibitory inactivity which may indicate neurofibroma (benign nerve-sheath tumor), characterized by tiny bumps on skin, learning disabilities, flat and light brown spots on the skin?"}, {"term": "DO:DOID:11934", "Database": "DO", "termname": "head and neck cancer", "question": "Nasopharyngeal carcinoma is a rare type of head and neck cancer.  Have you been diagnosed with nasopharyngeal carcinoma?"}, {"term": "DO:DOID:120", "Database": "DO", "termname": "female reproductive organ cancer", "question": "Cancers can occur in any part of the female reproductive system\u2014the vulva, vagina, cervix, uterus, fallopian tubes, or ovaries. These cancers are called gynecologic cancers.  Have you been diagnosed with any gynecological cancer such as ovarian cancer, vaginal cancer?"}, {"term": "DO:DOID:12217", "Database": "DO", "termname": "Lewy body dementia", "question": "Dementia is the loss of mental functions severe enough to affect normal activities and relationships. Lewy body disease happens when abnormal structures, called Lewy bodies, build up in areas of the brain  Have you been diagnosed with Lewy body disease (Dementia)?"}, {"term": "DO:DOID:12365", "Database": "DO", "termname": "malaria", "question": "Have you ever had Malaria antigen detection tests resulted with malaria or Do you have malarial infection? This infection is spread by the bite of an infected Anopheles mosquito and causes symptoms such as fever, aches, and nausea"}, {"term": "DO:DOID:1240", "Database": "DO", "termname": "leukemia", "question": "Have you been diagnosed with leukemia or blood cancer?"}, {"term": "DO:DOID:1247", "Database": "DO", "termname": "blood coagulation disease", "question": "Have you or anyone in your family been diagnosed with any blood coagulation disorders such as hemophilia (bleeding disorders), Von Willebrand disease (bleeding caused by low levels of clotting protein)?"}, {"term": "DO:DOID:1272", "Database": "DO", "termname": "telangiectasis", "question": "Do you have threadlike red marks or patterns on the skin especially near nose, cheeks, or chin which are the signs of Telangiectasias?"}, {"term": "DO:DOID:1287", "Database": "DO", "termname": "cardiovascular system disease", "question": "Have you undergone any diagnosis method (electrocardiogram, Computed Tomography (CT) scan, Magnetic Resonance Imaging (MRI) analysis) showing abnormality in the heart or blood vessels like cardiomyopathy (affects heart muscle), carditis (inflammation of heart)?"}, {"term": "DO:DOID:1289", "Database": "DO", "termname": "neurodegenerative disease", "question": "Has anyone in your family ever undergone magnetic resonance imaging (MRI) showing iron deposits in basal ganglia which may indicate Hallervorden\u2013Spatz syndrome ( degenerative disease of brain), presenting symptoms like repetitive uncontrollable muscle contractions (dystonia), stiffness of limbs, writhing movements, weakness, toe walking?"}, {"term": "DO:DOID:12930", "Database": "DO", "termname": "dilated cardiomyopathy", "question": "Have you been diagnosed with enlarged or weakened ventricle portion of heart through magnetic resonance imaging (MRI) or computed tomography (CT) scan or Have you been diagnosed with dilated cardiomyopathy?"}, {"term": "DO:DOID:13141", "Database": "DO", "termname": "uveitis", "question": "Uveitis is the inflammation of the uvea (middle layer of the eye)  Have you ever had ocular pressure test resulted in uveitis? or Do you have symptoms of Uveitis like redness, pain, light sensitivity, blurred vision? or Have you been diagnosed with Uveitis?"}, {"term": "DO:DOID:1324", "Database": "DO", "termname": "lung cancer", "question": "Have you or anyone in your family been diagnosed with lung cancer?"}, {"term": "DO:DOID:13241", "Database": "DO", "termname": "Behcet's disease", "question": "Behcet's disease causes blood vessel inflammation throughout your body.  Do you have symptoms like mouth and genital sores, inflamed eyes and rashes, which results Behcet's disease? or Have you been diagnosed with Behcet's disease?"}, {"term": "DO:DOID:13378", "Database": "DO", "termname": "Kawasaki disease", "question": "Kawasaki disease is a condition that causes inflammation in the walls of some blood vessels in the body.  Have you been diagnosed with Kawasaki disease?"}, {"term": "DO:DOID:13580", "Database": "DO", "termname": "cholestasis", "question": "Have you had blood test that showed increased level of alkaline phosphatase and gamma-glutamyl transpeptidase or Do you experience itchiness which is the main symptom of cholestasis?"}, {"term": "DO:DOID:1380", "Database": "DO", "termname": "endometrial cancer", "question": "Endometrial cancer is a type of cancer that begins in the uterus.  Have you been diagnosed with endometrial cancer?"}, {"term": "DO:DOID:1398", "Database": "DO", "termname": "parasitic infectious disease", "question": "Have you suffer from parasitic infections like malaria, trichomoniasis, giardiasis, cryptosporidiosis, toxoplasmosis?"}, {"term": "DO:DOID:1428", "Database": "DO", "termname": "endocrine pancreas disease", "question": "Have you been diagnosed with any of the pancreatic diseases like pancreatitis (inflammation of pancreas), pseudocyst (fluid-filled mass inside pancreas)?"}, {"term": "DO:DOID:14330", "Database": "DO", "termname": "Parkinson's disease", "question": "Have you had a blood test that showed abnormal dopamine level or Anyone in your family have serious impairment in speaking, reading, thinking, body movement or function or Have you or anyone in your family been diagnosed with Parkinson's disease?"}, {"term": "DO:DOID:1459", "Database": "DO", "termname": "hypothyroidism", "question": "Have you undergone blood test showing decreased thyroid hormone level? or Have you been diagnosed with Myxedema (severe hypothyroidism)?"}, {"term": "DO:DOID:1492", "Database": "DO", "termname": "eye and adnexa disease", "question": "Have you or anyone in your family having any eye related diseases like cataract, dry eye,etc?"}, {"term": "DO:DOID:15", "Database": "DO", "termname": "reproductive system disease", "question": "Have you been diagnosed with any gynecological diseases or Have you been diagnosed with any disease in male reproductive organs such as testes, penis, scrotum, epididymis, ductus vas deferens?"}, {"term": "DO:DOID:1561", "Database": "DO", "termname": "cognitive disorder", "question": "Are you experiencing any difficulties in learning, memory, perception, and problem solving or Do you or anyone in your family have been diagnosed with cognitive disorders?"}, {"term": "DO:DOID:1575", "Database": "DO", "termname": "rheumatic disease", "question": "Have you been diagnosed with any rheumatic diseases that affects joints and muscles or Have you experience any pain or swelling in joints or muscles which are all the symptoms of rheumatic diseases?"}, {"term": "DO:DOID:1579", "Database": "DO", "termname": "respiratory system disease", "question": "Have you been diagnosed with any respiratory system diseases like asthma, cystic fibrosis, pneumonia, lung cancer?"}, {"term": "DO:DOID:1588", "Database": "DO", "termname": "thrombocytopenia", "question": "Have you had a blood test that showed low platelet count or Have you been diagnosed with thrombocytopenia?"}, {"term": "DO:DOID:16", "Database": "DO", "termname": "integumentary system disease", "question": "Do you have any disease or disorder in skin, hair or nail or have you been diagnosed with integumentary system disease?"}, {"term": "DO:DOID:161", "Database": "DO", "termname": "keratosis", "question": "Have you been diagnosed with keratosis which is an appearance of brown, black or light tan growth on the face, chest, shoulders or back?"}, {"term": "DO:DOID:1612", "Database": "DO", "termname": "breast cancer", "question": "Do you have any physical appearance of lump in the breast, blood discharge from the nipple and changes in the shape or texture of the nipple or breast or have you been diagnosed with breast cancer?"}, {"term": "DO:DOID:162", "Database": "DO", "termname": "cancer", "question": "Have you ever had biopsy or magnetic resonance imaging (MRI) test showing any type of cancer?"}, {"term": "DO:DOID:1682", "Database": "DO", "termname": "congenital heart disease", "question": "Have you or anybody in your family been diagnosed with any heart deformities like heart failure, ventricular septal defect (abnormal connection between the lower chambers of the heart) from birth?"}, {"term": "DO:DOID:17", "Database": "DO", "termname": "musculoskeletal system disease", "question": "Have you ever undergone electrodiagnostic test (EDX) showing median nerve dysfunction which may indicate carpal tunnel syndrome (causes compression of the median nerve in wrist), characterized by numbness and tingling in fingers, muscles at the base of the thumb may waste away, pain in the wrists or hands, loss of grip strength?"}, {"term": "DO:DOID:170", "Database": "DO", "termname": "endocrine gland cancer", "question": "Have you been subjected to biopsy showing the presence of tumor in endocrine organs like pituitary gland, thyroid gland, adrenal glands or Have you been diagnosed with endocrine gland cancer?"}, {"term": "DO:DOID:1749", "Database": "DO", "termname": "squamous cell carcinoma", "question": "Have you ever diagnosed with skin cancer through biopsy test?"}, {"term": "DO:DOID:178", "Database": "DO", "termname": "vascular disease", "question": "Have you or anyone in your family ever been diagnosed with erythromelalgia (vascular peripheral pain disorder) which may present symptoms like skin redness, swelling, painful deep-aching of the soft tissue, tenderness?"}, {"term": "DO:DOID:1781", "Database": "DO", "termname": "thyroid cancer", "question": "Have you noticed any lump on your neck region which is the symptom of thyroid cancer or Did your doctor performed biopsy of thyroid gland and confirmed it as thyroid cancer?"}, {"term": "DO:DOID:1793", "Database": "DO", "termname": "pancreatic cancer", "question": "Have you been diagnosed with pancreatic cancer?"}, {"term": "DO:DOID:18", "Database": "DO", "termname": "urinary system disease", "question": "Urinary system consist of kidneys, ureters, bladder, and urethra.  Have you been diagnosed with any urinary system diseases such as kidney damage, urinary tract infections, interstitial cystitis (painful bladder condition), kidney stones and bladder cancer?"}, {"term": "DO:DOID:1826", "Database": "DO", "termname": "epilepsy syndrome", "question": "If you are a parent, has your child in your family ever undergone electro-encephalogram (EEG) which may indicate Lennox\u2013Gastaut syndrome (childhood-onset neurological disorder), characterized by dizziness, lack of interest and emotion (apathy), unresponsiveness, sudden falling (loss of balance)?"}, {"term": "DO:DOID:184", "Database": "DO", "termname": "bone cancer", "question": "Have you or anyone in your family been diagnosed with bone cancer?"}, {"term": "DO:DOID:1909", "Database": "DO", "termname": "melanoma", "question": "Melanoma is a type of skin cancer that develops from the pigment-containing cells known as melanocytes.  Have you been diagnosed with melanoma?"}, {"term": "DO:DOID:193", "Database": "DO", "termname": "reproductive organ cancer", "question": "Male reproductive system consist of Testes, Penis, Scrotum, Epididymis, Ductus vas deferens, prostrate gland, Bulbourethral glands, Seminal vesicles.  Cancers can occur in any part of the female reproductive system\u2014the vulva, vagina, cervix, uterus, fallopian tubes, or ovaries  Have you been diagnosed with gynecologic cancer or Have you been diagnosed with cancer in male reproductive organ?"}, {"term": "DO:DOID:1935", "Database": "DO", "termname": "Bardet-Biedl syndrome", "question": "Bardet-Biedl syndrome (BBS) is an inherited condition that affects many parts of the body.    Has anyone in your family ever been diagnosed with Bardet-Biedl syndrome which is characterized by obesity, vision problem, polydactyly (extra fingers or toes), gonadal defects and mental retardation?"}, {"term": "DO:DOID:1936", "Database": "DO", "termname": "atherosclerosis", "question": "Have you ever had Computed Tomography (CT) scan or magnetic resonance angiography (MRA) that showed hardening, narrowing of arteries and plaque in arteries or Have you been diagnosed with atherosclerosis?"}, {"term": "DO:DOID:2007", "Database": "DO", "termname": "degeneration of macula and posterior pole", "question": "Macula is the small central area of the retina of the eye that controls visual acuity.  Have you been diagnosed with macular degeneration in retina which causes vision loss?"}, {"term": "DO:DOID:201", "Database": "DO", "termname": "connective tissue cancer", "question": "Have you ever undergone tissue biopsy showing KSHV (Kaposi's sarcoma-associated herpesvirus) protein LANA (latency-associated nuclear antigen) and been diagnosed with kaposi's sarcoma which is characterized by skin lesion, rashes, lumps, small bump, swollen lymph nodes?"}, {"term": "DO:DOID:2030", "Database": "DO", "termname": "anxiety disorder", "question": "Do you have overwhelming feeling of worry, fear or anxiety towards everyday situation? or Have you been diagnosed with anxiety disorder?"}, {"term": "DO:DOID:2043", "Database": "DO", "termname": "hepatitis B", "question": "Have you ever undergone liver biopsy or computed tomography (CT) scan showing any inflammation of liver caused by hepatitis B virus or Have you had a blood test showing elevated serum alanine aminotransferase level?"}, {"term": "DO:DOID:2115", "Database": "DO", "termname": "B cell deficiency", "question": "Have you or anyone in your family ever had blood test showing depleted level of immunoglobulins (antibodies) and been diagnosed with agammaglobulinemia (immune deficiency disorder) which may cause symptoms like recurrent airway infections, growth retardation, weakness, weight loss, chronic diarrhea, eye and ear infection and skin infections?"}, {"term": "DO:DOID:2152", "Database": "DO", "termname": "ovary epithelial cancer", "question": "Have you ever undergone Computed Tomography (CT) or Transvaginal Sonography scan showing ovary epithelial cancer which is derives from ovarian surface epithelium?"}, {"term": "DO:DOID:2163", "Database": "DO", "termname": "nasal cavity disease", "question": "Have you been diagnosed with any diseases specific to nasal cavity such as sinusitis, rhinitis?"}, {"term": "DO:DOID:2213", "Database": "DO", "termname": "hemorrhagic disease", "question": "Hemorrhage: bleeding can occur internally, where blood leaks from blood vessels inside the body, or externally, either through a natural opening such as the mouth, nose, ear, urethra, vagina or anus, or through a break in the skin.  Anyone in your family had hemorrhage?"}, {"term": "DO:DOID:2214", "Database": "DO", "termname": "inherited blood coagulation disease", "question": "Have you had a blood test that showed inherited blood coagulation disease such as hemophilia (blood doesn't clot normally), liver Disease etc.,?"}, {"term": "DO:DOID:2218", "Database": "DO", "termname": "blood platelet disease", "question": "Have you been diagnosed with any blood platelet disease such as thrombosis (blood clot inside a blood vessel), thrombocytopenia (low levels of platelets) etc.,?"}, {"term": "DO:DOID:2234", "Database": "DO", "termname": "focal epilepsy", "question": "Partial (focal) seizures occur when this electrical activity remains in a limited area of the brain.  Do you have partial seizure or Have you been diagnosed with partial seizure?"}, {"term": "DO:DOID:2237", "Database": "DO", "termname": "hepatitis", "question": "Have you undergone liver biopsy showing the inflammation of liver (hepatitis) caused by virus (hepatitis virus)?"}, {"term": "DO:DOID:2277", "Database": "DO", "termname": "gonadal disease", "question": "Gonads are testis for males. Did your doctor tell you that you have low levels of testosterone or Have you been diagnosed with hypogonadism? For Female: Gonads are ovaries for females. Have you shown any imbalances in your estrogen and progesterone levels or have you been diagnosed with either hypo or hyper thyroidism?"}, {"term": "DO:DOID:229", "Database": "DO", "termname": "female reproductive system disease", "question": "Have you been diagnosed with any female reproductive system disease like uterine cancer, infections in uterus, bacterial infection in vagina?"}, {"term": "DO:DOID:230", "Database": "DO", "termname": "lateral sclerosis", "question": "Primary lateral sclerosis (PLS) is a progressive, degenerative disease of upper motor neurons characterized by progressive spasticity (ie, stiffness)  Do you have symptoms like progressive weakness and stiffness of the muscles of the legs or Have you been diagnosed with lateral sclerosis?"}, {"term": "DO:DOID:231", "Database": "DO", "termname": "motor neuron disease", "question": "Have you been diagnosed with neurodegenerative disease of neurons like Parkinson's, Alzheimer's disease?"}, {"term": "DO:DOID:2320", "Database": "DO", "termname": "obstructive lung disease", "question": "Have you been diagnosed with any obstructive lung disease like asthma, bronchiectasis, bronchitis and chronic obstructive pulmonary disease (COPD)?"}, {"term": "DO:DOID:2355", "Database": "DO", "termname": "anemia", "question": "Have you had blood test showing reduced red blood cells (RBC) or Have you been diagnosed with anemia?"}, {"term": "DO:DOID:2377", "Database": "DO", "termname": "multiple sclerosis", "question": "Multiple sclerosis (MS) is a demyelinating disease in which the insulating covers of nerve cells in the brain and spinal cord are damaged.  Do you or anyone in your family have symptoms like vision problems, tingling ,numbness, pains, spasms, weakness or fatigue,sexual dysfunction, cognitive problems which are the symptoms of multiple sclerosis or Have you been diagnosed with multiple sclerosis?"}, {"term": "DO:DOID:2468", "Database": "DO", "termname": "psychotic disorder", "question": "Anyone in your family having mental disorder like hallucinations or delusions (false, fixed belief)?"}, {"term": "DO:DOID:2513", "Database": "DO", "termname": "basal cell carcinoma", "question": "Basal cell carcinoma is a type of skin cancer.  Have you been diagnosed with basal cell carcinoma?"}, {"term": "DO:DOID:2531", "Database": "DO", "termname": "hematologic cancer", "question": "Hematological cancer are the cancer that begins in blood-forming tissue.   Have you been diagnosed with hematological cancer such as leukemia, lymphoma?"}, {"term": "DO:DOID:2596", "Database": "DO", "termname": "larynx cancer", "question": "Have you been diagnosed with laryngeal cancer or cancer in tissues of wind pipe?"}, {"term": "DO:DOID:26", "Database": "DO", "termname": "pancreas disease", "question": "Have you ever had an Magnetic Resonance Imaging (MRI) showing pancreas disease or Have you previously been diagnosed with pancreas disease like Pancreatitis (inflammation in the pancreas), Chronic Pancreatitis (long-standing inflammation of the pancreas), etc.,?"}, {"term": "DO:DOID:2621", "Database": "DO", "termname": "autonomic nervous system neoplasm", "question": "Autonomic nervous system is a part of peripheral nervous system that supplies to smooth muscle and gland.  Have you been diagnosed with cancer in autonomic nervous system?"}, {"term": "DO:DOID:263", "Database": "DO", "termname": "kidney cancer", "question": "Have you undergone Computed tomography (CT) or ultrasound scan or biopsy analysis showing presence of cancer or tumor in kidney or Have you been diagnosed with kidney cancer?"}, {"term": "DO:DOID:2723", "Database": "DO", "termname": "dermatitis", "question": "Do you experience any itchy rashes on swollen, reddened skin or Have you undergone any patch test that confirms the presence of dermatitis?"}, {"term": "DO:DOID:2731", "Database": "DO", "termname": "vesiculobullous skin disease", "question": "Have you been diagnosed with vesiculobullous disorder which is characterized by presence of large or small blisters in the body?"}, {"term": "DO:DOID:2742", "Database": "DO", "termname": "auditory system disease", "question": "Have you undergone otoscope analysis showing the presence of ear disease like inflammation or infection of ear?"}, {"term": "DO:DOID:2789", "Database": "DO", "termname": "parasitic protozoa infectious disease", "question": "Have you ever underwent ova & parasite (O&P) test or stool test showing the presence of Giardia Lamblia (parasite) and been diagnosed with Giardia infection (parasitic infection) which is associated with symptoms like watery diarrhoea, greasy stools, fatigue, cramps, abdominal pain, bloating, malnutrition and indigestion?"}, {"term": "DO:DOID:28", "Database": "DO", "termname": "endocrine system disease", "question": "The major glands of the endocrine system are the hypothalamus, pituitary, thyroid, parathyroids, adrenals, pineal body, and the reproductive organs (ovaries and testes).  Have you been diagnosed with any disorders related to endocrine system like Cushing's disease (overproduction of a pituitary gland hormone), hyperthyroidism?"}, {"term": "DO:DOID:2841", "Database": "DO", "termname": "asthma", "question": "Pulmonary function tests (PFTs) or spirometry or lung function tests are a group of tests that measure how well your lungs work.   Have you been diagnosed with asthma by undergoing either lung function test or sinus X-ray analysis or do you have wheezing problem which is the main symptom of asthma?"}, {"term": "DO:DOID:2871", "Database": "DO", "termname": "endometrial carcinoma", "question": "Endometrial cancer is a type of cancer that begins in the uterus.  Have you been diagnosed with endometrial cancer?"}, {"term": "DO:DOID:289", "Database": "DO", "termname": "endometriosis", "question": "Endometriosis is a disorder in which tissue that normally lines the uterus grows outside the uterus.  Do you have symptoms like abdominal pain, irregular menstrual which are all the symptoms of endometriosis or Have you been diagnosed with endometriosis?"}, {"term": "DO:DOID:2914", "Database": "DO", "termname": "immune system disease", "question": "Have you been diagnosed with any immune system diseases like HIV (human immunodeficiency virus ), SCID (Severe combined immunodeficiency)?"}, {"term": "DO:DOID:2916", "Database": "DO", "termname": "hypersensitivity reaction type IV disease", "question": "Have you ever underwent skin (prick and intradermal) tests showing elevated levels of IgE (antibodies) and been diagnosed with hypersensitivity reaction type IV disease (immune disorder) which may cause symptoms like atopic dermatitis (flaky, dry, itchy inflammation of skin), breathing problem, sinus pain, joint aches, and mouth ulcer?"}, {"term": "DO:DOID:2921", "Database": "DO", "termname": "glomerulonephritis", "question": "Have you ever had blood test or urine test showing abnormal level of creatinine or Have you been diagnosed with glomerulonephritis (condition that leads to kidney failure)?"}, {"term": "DO:DOID:2952", "Database": "DO", "termname": "inner ear disease", "question": "Do you have any symptoms like hearing loss, mild headaches, ringing or humming in your ears, fluid or pus leaking out of your ear, ear pain or Have you been diagnosed with inner ear disease (Labyrinthitis)?"}, {"term": "DO:DOID:299", "Database": "DO", "termname": "adenocarcinoma", "question": "Have you ever undergone diagnostic test (Magnetic Resonance Imaging (MRI), Biopsy, Computed Tomography (CT) scan) showing the initiation of cancer at mucus-secreting glands or Have you been diagnosed with adenocarcinoma?"}, {"term": "DO:DOID:3007", "Database": "DO", "termname": "breast ductal carcinoma", "question": "Do you have symptoms like lumps in the breast, blood discharge from the nipple, changes in the shape or texture of the nipple or breast, which leads to breast cancer or Have you been diagnosed with breast cancer under Mammography?"}, {"term": "DO:DOID:303", "Database": "DO", "termname": "substance-related disorder", "question": "Particular substance refers more specifically psychioactive substances such as alcohols, cocaine  Have you been addicted to a particular substance, typically an illegal drug?"}, {"term": "DO:DOID:305", "Database": "DO", "termname": "carcinoma", "question": "Carcinoma is a type of cancer that develops from epithelial cells.  Have you been diagnosed with carcinoma?"}, {"term": "DO:DOID:3069", "Database": "DO", "termname": "astrocytoma", "question": "Astrocytomas is a type of brain tumor located in the brain cells in the cerebrum called astrocytes.  Have you ever had magnetic resonance imaging (MRI) showing astrocytoma tumor in brain or Have you been diagnosed with astrocytoma?"}, {"term": "DO:DOID:3070", "Database": "DO", "termname": "malignant glioma", "question": "Glioma is a type of tumor that starts in the glial cells of the brain or spine cord.  Have you ever had an magnetic resonance imaging(MRI) showing glioma tumor Have you been diagnosed with malignant glioma?"}, {"term": "DO:DOID:3082", "Database": "DO", "termname": "interstitial lung disease", "question": "Interstitium is an tissue and space around the air sacs of the lungs.  Have you had blood test or chest x-ray or chest computed tomography or bronchoscopy with biopsy analysis showing interstitial lung disease or Have you been diagnosed with interstitial lung disease?"}, {"term": "DO:DOID:3093", "Database": "DO", "termname": "nervous system cancer", "question": "Have you been diagnosed with any type of nervous system cancer such as brain tumor, spinal cord tumor?"}, {"term": "DO:DOID:3113", "Database": "DO", "termname": "papillary carcinoma", "question": "Have you been diagnosed with papillary carcinoma which is the most common form of well-differentiated thyroid cancer?"}, {"term": "DO:DOID:3118", "Database": "DO", "termname": "hepatobiliary disease", "question": "Have you had blood test showing any disease of liver or biliary system caused by microbial infection, chemicals, alcohol consumption, poor nutrition, metabolic disorders, and cardiac failure or have you been diagnosed with hepatobiliary disease?"}, {"term": "DO:DOID:3119", "Database": "DO", "termname": "gastrointestinal system cancer", "question": "Gastrointestinal system consist of the oral cavity, pharynx, esophagus, stomach, small intestines, and large intestines  Have you ever had biopsy report showing any tumor in gastrointestinal system such as gastric cancer (stomach cancer), colorectal cancer (cancer in colon or rectum)?"}, {"term": "DO:DOID:3193", "Database": "DO", "termname": "peripheral nerve sheath neoplasm", "question": "Peripheral nerve sheath cancer is a form of cancer of the connective tissue surrounding nerves.  Have you been diagnosed with peripheral nerve sheath cancer?"}, {"term": "DO:DOID:3211", "Database": "DO", "termname": "lysosomal storage disease", "question": "Have you or anyone in your family been diagnosed with abnormal lysosomal function through gene test or enzyme assay (which measures the activity of enzyme)?"}, {"term": "DO:DOID:3213", "Database": "DO", "termname": "demyelinating disease", "question": "Myelin sheath is a fatty white substance that surrounds the axon of some nerve cells.  Have you been diagnosed with myelin sheath of neurons damage?"}, {"term": "DO:DOID:3247", "Database": "DO", "termname": "rhabdomyosarcoma", "question": "A skeletal muscle cancer that arise from skeletal muscles(muscles that are attached to bones).  Have you ever had an computed tomography (CT) scan showing rhabdomyosarcoma?"}, {"term": "DO:DOID:326", "Database": "DO", "termname": "ischemia", "question": "Ischaemia is an inadequate blood supply to an organ or part of the body, especially the heart muscles.  Have you been diagnosed with ischaemia?"}, {"term": "DO:DOID:3262", "Database": "DO", "termname": "phagocyte bactericidal dysfunction", "question": "Hyper-IgE syndrome - is a immunodeficiency condition caused due to diminished ability of phagocytes (immune cells) to fight bacterial infection.   Have you ever had blood test showing elevated level of IgE (antibody) in blood serum and been diagnosed with Hyper-IgE syndrome which is associated with symptoms like eczema (itchy inflammation of skin), recurrent staphylococcal skin abscesses (pocket of pus), and recurrent lung infections?"}, {"term": "DO:DOID:331", "Database": "DO", "termname": "central nervous system disease", "question": "Have you been diagnosed with any diseases in brain and spinal cord region like encephalitis (Inflammation of the brain), Alzheimer's disease (impairment of mental function), multiple sclerosis (nerve sheath damage)?"}, {"term": "DO:DOID:3310", "Database": "DO", "termname": "atopic dermatitis", "question": "Have you or anyone in your family to have symptoms of itching and flaking? or Have you been diagnosed with atopic dermatitis (An itchy inflammation of the skin)?"}, {"term": "DO:DOID:3312", "Database": "DO", "termname": "bipolar disorder", "question": "Mood disorder is alternating periods of madness and depression.  Have you or anyone in your family suffer from mood disorder?"}, {"term": "DO:DOID:332", "Database": "DO", "termname": "amyotrophic lateral sclerosis", "question": "Amyotrophic lateral sclerosis is a neurological disease that attacks the nerve cells that control the muscles of the body.  Do you have any difficulties in speaking, swallowing, and breathing, which results amyotrophic lateral sclerosis? or Have you been diagnosed with amyotrophic lateral sclerosis?"}, {"term": "DO:DOID:3342", "Database": "DO", "termname": "bone inflammation disease", "question": "Have you noticed any reddened swollen area in your legs or arms which is the major symptom of bone inflammation disease?"}, {"term": "DO:DOID:3347", "Database": "DO", "termname": "osteosarcoma", "question": "Have you been diagnosed with osteosarcoma which a type of bone cancer that begins in the cells that form bones?"}, {"term": "DO:DOID:3388", "Database": "DO", "termname": "periodontal disease", "question": "Periodontal disease is a serious gum infection that damages gums and can destroy the jawbone.  Have you been diagnosed with Periodontal disease?"}, {"term": "DO:DOID:3393", "Database": "DO", "termname": "coronary artery disease", "question": "Have you had a electrocardiogram (ECG) or Computed tomography (CT) heart scan or echocardiogram that showed blood vessel damage or Have been diagnosed with coronary artery disease?"}, {"term": "DO:DOID:3459", "Database": "DO", "termname": "breast carcinoma", "question": "Have you noticed any physical appearance of lump in the breast, blood discharge from the nipple and changes in the shape or texture of the nipple or breast or have you been diagnosed with breast cancer?"}, {"term": "DO:DOID:349", "Database": "DO", "termname": "systemic mastocytosis", "question": "Systemic Mastocytosis is a disorder where mast cells are abnormally increased in multiple organs including the bone marrow.  Have you had a blood test that showed increased mast cell count or Have you been diagnosed with Systemic Mastocytosis?"}, {"term": "DO:DOID:3498", "Database": "DO", "termname": "pancreatic ductal adenocarcinoma", "question": "Have you been diagnosed with pancreatic ductal (branched tubes that deliver enzymes produced by pancreatic cell to duodenum) cancer?"}, {"term": "DO:DOID:3565", "Database": "DO", "termname": "meningioma", "question": "Meningioma is a tumor that arises from the membranes surrounding the brain and spinal cord.  Have you or anyone in the family been diagnosed with meningioma?"}, {"term": "DO:DOID:3571", "Database": "DO", "termname": "liver cancer", "question": "Have you or anyone in your family been diagnosed with liver cancer?"}, {"term": "DO:DOID:3627", "Database": "DO", "termname": "aortic aneurysm", "question": "Have you undergone cardiac Magnetic resonance imaging (MRI) or angiography analysis that resulted in enlarged aorta?"}, {"term": "DO:DOID:37", "Database": "DO", "termname": "skin disease", "question": "Have you been diagnosed with any skin disease like rosacea ( redness of skin), psoriasis (patches of abnormal skin)?"}, {"term": "DO:DOID:374", "Database": "DO", "termname": "nutrition disease", "question": "Have you ever had blood test showing selenium deficiency or undergone echocardiogram showing enlarged heart which may indicate keshan disease?"}, {"term": "DO:DOID:3770", "Database": "DO", "termname": "pulmonary fibrosis", "question": "Pulmonary fibrosis is a lung disease that occurs when lung tissue becomes damaged and scarred.   Do you have symptoms like shortness of breath, dry cough, fatigue, unexplained weight loss, aching muscles and joints or Have you been diagnosed with pulmonary fibrosis?"}, {"term": "DO:DOID:381", "Database": "DO", "termname": "arthropathy", "question": "Arthropathy is a collective term for any disease of the joints.  Have you ever undergone chest X-ray analysis showing arthropathy (joint disease) or Have you been diagnosed with arthropathy?"}, {"term": "DO:DOID:3856", "Database": "DO", "termname": "male reproductive organ cancer", "question": "Have you been diagnosed with cancer in reproductive organs such as scrotum, testes, spermatic ducts, sex glands, and penis?"}, {"term": "DO:DOID:3908", "Database": "DO", "termname": "non-small cell lung carcinoma", "question": "Have you undergone magnetic resonance imaging(MRI) or biopsy test showing the presence of lung cancer?"}, {"term": "DO:DOID:399", "Database": "DO", "termname": "tuberculosis", "question": "A potentially serious infectious bacterial disease that mainly affects the lungs.  Have you been diagnosed with tuberculosis?"}, {"term": "DO:DOID:3996", "Database": "DO", "termname": "urinary system cancer", "question": "Have you been diagnosed with cancer in urinary system i.e., cancer in bladder, kidney, ureter or urethra?"}, {"term": "DO:DOID:4029", "Database": "DO", "termname": "gastritis", "question": "Have you been diagnosed with any stomach inflammation or Have you been diagnosed with gastritis?"}, {"term": "DO:DOID:403", "Database": "DO", "termname": "mouth disease", "question": "Have you or anyone in your family suffering with mouth disease?"}, {"term": "DO:DOID:4074", "Database": "DO", "termname": "pancreas adenocarcinoma", "question": "Pancreatic carcinoma that derives from epithelial cells of glandular origin.  Have you ever undergone diagnostic test (Magnetic Resonance Imaging (MRI), Biopsy, Computed Tomography (CT) scan) showing pancreas adenocarcinoma or Have you been diagnosed with Pancreatic adenocarcinoma?"}, {"term": "DO:DOID:409", "Database": "DO", "termname": "liver disease", "question": "Have you been diagnosed with any liver diseases like nonalcoholic fatty liver disease, hepatitis?"}, {"term": "DO:DOID:4138", "Database": "DO", "termname": "bile duct disease", "question": "Have you undergone blood test that showed the presence of disease in bile duct or Have you been diagnosed with gallbladder-stone which is the hardened deposit within the fluid in the gallbladder?"}, {"term": "DO:DOID:417", "Database": "DO", "termname": "hypersensitivity reaction type II disease", "question": "Have you been diagnosed with any autoimmune disorder (disease cause due to over expression of antibodies against normal cells by mistake) like goodpasture syndrome (antibodies attack the basement membrane in lungs and kidneys), autoimmune hemolytic anemia?"}, {"term": "DO:DOID:4194", "Database": "DO", "termname": "glucose metabolism disease", "question": "Have you ever underwent ketone test and been diagnosed with diabetic ketoacidosis (buildup of acids in blood) which is associated with symptoms like thirst, frequent urination, nausea, abdominal pain, weakness, fruity-scented breath, confusion, blurred vision, mental confusion, and sleepiness?"}, {"term": "DO:DOID:421", "Database": "DO", "termname": "hair disease", "question": "Have you been diagnosed with any hair diseases like monilethrix (short, fragile, broken hair that appears beaded), trichorrhexis invaginata (Bamboo hair)?"}, {"term": "DO:DOID:423", "Database": "DO", "termname": "myopathy", "question": "Myopathy is a disease of the muscle, in which the muscle fibers do not function properly.  Have you or anyone in the family been diagnosed with any type of myopathy like inflammatory myopathy, Infectious myopathy, toxic myopathy?"}, {"term": "DO:DOID:440", "Database": "DO", "termname": "neuromuscular disease", "question": "Have your electromyography (EMG) test resulted in abnormal activity of muscles or Have you been diagnosed with any neuromuscular diseases/disorders like Parkinson's disease, Huntington's disease, Muscular dystrophies?"}, {"term": "DO:DOID:4450", "Database": "DO", "termname": "renal cell carcinoma", "question": "Have you been diagnosed with kidney cancer?"}, {"term": "DO:DOID:4451", "Database": "DO", "termname": "renal carcinoma", "question": "Have you been diagnosed with renal carcinoma (Kidney carcinoma)?"}, {"term": "DO:DOID:4539", "Database": "DO", "termname": "labyrinthine disease", "question": "Labyrinthitis is an inner ear disorder. The two vestibular nerves in your inner ear send your brain information about your spatial navigation and balance control. When one of these nerves becomes inflamed, it creates a condition known as labyrinthitis.  Have you ever been diagnosed with labyrinthine disease such as labyrinthitis?"}, {"term": "DO:DOID:4606", "Database": "DO", "termname": "bile duct cancer", "question": "Have you been diagnosed with cholangiocarcinoma or bile duct cancer?"}, {"term": "DO:DOID:4961", "Database": "DO", "termname": "bone marrow disease", "question": "Have you been diagnosed with any bone marrow diseases like lymphoma, myelofibrosis, bone marrow failure, anemia, bone marrow neoplasms, myelodysplastic syndromes, myeloproliferative disorders?"}, {"term": "DO:DOID:4989", "Database": "DO", "termname": "pancreatitis", "question": "Pancreatitis is inflammation in the pancreas.  Have you ever had an Ultrasound or computerized tomography (CT) or magnetic Resonance Imaging (MRI) analysis showing pancreatitis or Have you been diagnosed with pancreatic inflammation?"}, {"term": "DO:DOID:50", "Database": "DO", "termname": "thyroid gland disease", "question": "Have you been diagnosed with any thyroid gland related disease like hyperthyroidism, hypothyroidism, goiter?"}, {"term": "DO:DOID:5082", "Database": "DO", "termname": "liver cirrhosis", "question": "Have you ever had Magnetic Resonance Imaging (MRI) or Computed Tomography (CT) or ultrasound analysis showing liver damage or Have you been diagnosed with liver damage?"}, {"term": "DO:DOID:520", "Database": "DO", "termname": "aortic disease", "question": "Have you ever had an magnetic resonance imaging (MRI) or Computed tomography (CT) heart scan showing abnormal aorta or Have you been diagnosed with any aortic diseases such as abdominal aortic aneurysms, thoracic aneurysms?"}, {"term": "DO:DOID:5295", "Database": "DO", "termname": "intestinal disease", "question": "Have you been diagnosed with any disease in intestine like Inflammatory bowel disease, colitis, celiac disease?"}, {"term": "DO:DOID:5520", "Database": "DO", "termname": "head and neck squamous cell carcinoma", "question": "Have you ever underwent magnetic resonance imaging of neck and been diagnosed with metastatic squamous neck cancer which is characterized by lump or pain in neck or throat, hoarseness, difficulty in swallowing, pain in ear?"}, {"term": "DO:DOID:557", "Database": "DO", "termname": "kidney disease", "question": "Have you been diagnosed with any kidney disease such as kidney failure, glomerulonephritis (attacks on the kidney tissue)?"}, {"term": "DO:DOID:5679", "Database": "DO", "termname": "retinal disease", "question": "Have you undergone fundoscopy analysis showing any retinal damage or Do you have vision impairment?"}, {"term": "DO:DOID:5683", "Database": "DO", "termname": "hereditary breast ovarian cancer", "question": "Have you diagnosed with breast and ovarian cancer or Is there a family history of anyone with ovarian and breast cancer?"}, {"term": "DO:DOID:576", "Database": "DO", "termname": "proteinuria", "question": "Does your urine test analysis show any increased level of protein in urine or Have you been diagnosed with Proteinuria?"}, {"term": "DO:DOID:583", "Database": "DO", "termname": "hemolytic anemia", "question": "Hemolytic anemia is a condition in which red blood cells are destroyed and removed from the bloodstream before their normal lifespan is over.  Have you had an blood test showing reduced red blood cells (RBC) or Have you been diagnosed with hemolytic anemia?"}, {"term": "DO:DOID:5844", "Database": "DO", "termname": "myocardial infarction", "question": "Have you had a electrocardiogram (ECG) or Computed tomography (CT) heart scan or echocardiogram that showed blockage of blood flow to the heart muscle or Have you previously been diagnosed with Myocardial Infarction?"}, {"term": "DO:DOID:6050", "Database": "DO", "termname": "esophageal disease", "question": "Do you have any symptoms like heartburn, difficulty in swallowing and chest pain or Have you been diagnosed with esophageal diseases such as esophagitis (inflammation of the esophagus), esophageal achalasia (esophageal motility disorder)?"}, {"term": "DO:DOID:612", "Database": "DO", "termname": "primary immunodeficiency disease", "question": "Have you or anyone in the family been diagnosed with immune system disease, which is due to deficit immune response or malfunctioning of immune system like severe combined immunodeficiency (SCID)?"}, {"term": "DO:DOID:627", "Database": "DO", "termname": "severe combined immunodeficiency", "question": "Have you or anyone in your family been diagnosed with Severe combined immunodeficiency disease (SCID)?"}, {"term": "DO:DOID:633", "Database": "DO", "termname": "myositis", "question": "A myopathy characterized by muscle inflammation  Have you been diagnosed with myositis?"}, {"term": "DO:DOID:6364", "Database": "DO", "termname": "migraine", "question": "Do you suffer from moderate to severe headache with symptoms like nausea and sensitivity to light?"}, {"term": "DO:DOID:643", "Database": "DO", "termname": "progressive multifocal leukoencephalopathy", "question": "Progressive multifocal leukoencephalopathy is a serious demyelinating disease of the brain.  Have you ever had an magnetic resonance imaging (MRI) scan analysis showing progressive multifocal leukoencephalopathy or Have you been diagnosed with progressive multifocal leukoencephalopathy?"}, {"term": "DO:DOID:65", "Database": "DO", "termname": "connective tissue disease", "question": "Have you or anyone in your family undergone ultrasound showing a dilated aortic root which may indicate Marfan syndrome (genetic disorder of connective tissue) or have you or anyone in your family ever been diagnosed with marfan syndrome which may present symptoms like flexible joints, weak wrists and long fingers and toes, slender limbs, flat feet?"}, {"term": "DO:DOID:655", "Database": "DO", "termname": "inherited metabolic disorder", "question": "Has any child in your family ever undergone blood test or urine test showing high level of valine which may indicate valinemia, and presenting symptoms like lack of appetite, vomit frequently, coma, low muscle tone, excessive drowsiness?"}, {"term": "DO:DOID:657", "Database": "DO", "termname": "adenoma", "question": "Adenoma is a benign tumor formed from glandular structures in epithelial tissue.  Have you ever had biopsy analysis that showed the presence of adenoma or Have you been diagnosed with adenoma?"}, {"term": "DO:DOID:6590", "Database": "DO", "termname": "spondylitis", "question": "Spondylitis is the inflammation of backbone.  Have you been diagnosed with spondylitis?"}, {"term": "DO:DOID:6713", "Database": "DO", "termname": "cerebrovascular disease", "question": "Have you been diagnosed with any cerebrovascular diseases like stroke, carotid stenosis (narrowing of the carotid arteries), etc?"}, {"term": "DO:DOID:706", "Database": "DO", "termname": "mature B-cell neoplasm", "question": "Has any child in your family ever been diagnosed with Burkitt lymphoma (cancer of lymphatic system) which is characterized by large and elevated count of white blood cell, abdominal swelling, distortion of facial bones, night sweats, intestinal obstruction and enlarged tonsils?"}, {"term": "DO:DOID:7148", "Database": "DO", "termname": "rheumatoid arthritis", "question": "Rheumatoid arthritis is an chronic inflammatory disorder affecting many joints, including those in the hands and feet.  Have you or anyone in your family been diagnosed with rheumatoid arthritis?"}, {"term": "DO:DOID:74", "Database": "DO", "termname": "hematopoietic system disease", "question": "Have you been diagnosed with any blood related diseases like lymphoma, myeloma, sickle cell disease, anemia etc.?"}, {"term": "DO:DOID:75", "Database": "DO", "termname": "lymphatic system disease", "question": "Have you ever had Lymphoscintigraphy test (imaging of lymph system) showing any abnormality in lymphatic system or Have you been diagnosed with lymphatic system disease like Castleman's disease, lymphedema?"}, {"term": "DO:DOID:750", "Database": "DO", "termname": "peptic ulcer disease", "question": "Have you had an esophagogastroduodenoscopy (EGD) analysis showing any breakage or bleeding in lining of stomach or Have you been diagnosed with stomach or peptic ulcer?"}, {"term": "DO:DOID:76", "Database": "DO", "termname": "stomach disease", "question": "Have you been diagnosed with any stomach diseases like gastritis, gastroparesis, diarrhea, etc?"}, {"term": "DO:DOID:77", "Database": "DO", "termname": "gastrointestinal system disease", "question": "Gastrointestinal system diseases includes disease in esophagus, stomach, small intestine, large intestine, rectum, liver, gallbladder, and pancreas.  Have you been diagnosed with any gastrointestinal system disease like gastroenteritis ( inflammation of the stomach and small intestine), peptic ulcers?"}, {"term": "DO:DOID:784", "Database": "DO", "termname": "chronic kidney failure", "question": "Have you or anyone in your family had urine test that shown increased level of serum creatinine, which is the specific symptom for chronic kidney failure?"}, {"term": "DO:DOID:786", "Database": "DO", "termname": "laryngeal disease", "question": "Do you have any voice problems or Have you been diagnosed with laryngeal diseases like Laryngopharyngeal Reflux Disease?"}, {"term": "DO:DOID:824", "Database": "DO", "termname": "periodontitis", "question": "Periodontitis is inflammation of the gums and supporting structures of the teeth.  Do you experienced bleeding or redness or swelling of gums while brushing which are all the signs of Periodontitis or Have you undergone X-ray analysis showing periodontitis? or Have you been diagnosed with periodontitis?"}, {"term": "DO:DOID:8466", "Database": "DO", "termname": "retinal degeneration", "question": "Deterioration of retina results in impaired vision, night blindness, retinal detachment, light sensitivity, tunnel vision.  Have you undergone opthalmoscopy analysis showing any deterioration of retina or Have you been diagnosed with retinal degeneration?"}, {"term": "DO:DOID:8469", "Database": "DO", "termname": "influenza", "question": "Influenza also called flu, is an infectious disease caused by an influenza virus which includes symptoms like fever,extreme coldness,sneezing,watering eyes,nasal congestion.  Have you or anyone in your family experienced influenza or Have you ever had a Rapid influenza diagnostic tests showing influenza infection?"}, {"term": "DO:DOID:848", "Database": "DO", "termname": "arthritis", "question": "Have you or anyone in your family been diagnosed with arthritis?"}, {"term": "DO:DOID:850", "Database": "DO", "termname": "lung disease", "question": "Have you ever undergone chest X-ray analysis showing any lung diseases or Have you been diagnosed with any lung diseases?"}, {"term": "DO:DOID:8502", "Database": "DO", "termname": "bullous skin disease", "question": "Have you noticed anyone in your family have large, fluid-filled blisters on skin?"}, {"term": "DO:DOID:8505", "Database": "DO", "termname": "dermatitis herpetiformis", "question": "Dermatitis herpetiformis is an intensely itchy skin eruption.  Do you have any symptoms like rash, bumps and blisters in skin or Have you been diagnosed with dermatitis herpetiformis?"}, {"term": "DO:DOID:8506", "Database": "DO", "termname": "bullous pemphigoid", "question": "Bullous pemphigoid is an autoimmune disease of skin and connective tissue characterized by large blisters.  Have you noticed large blisters in your skin or Have you been diagnosed with bullous pemphigoid?"}, {"term": "DO:DOID:854", "Database": "DO", "termname": "collagen disease", "question": "Have you been diagnosed with Collagen disease like rheumatoid arthritis, systemic lupus erythematosus?"}, {"term": "DO:DOID:8552", "Database": "DO", "termname": "chronic myeloid leukemia", "question": "Chronic leukemia is characterized by over production of white blood cells.  Have you been diagnosed with chronic leukemia?"}, {"term": "DO:DOID:8566", "Database": "DO", "termname": "herpes simplex", "question": "Have you been diagnosed with herpes simplex (virus infection) such as cold, flu and warts?"}, {"term": "DO:DOID:8567", "Database": "DO", "termname": "Hodgkin's lymphoma", "question": "Have you undergone biopsy analysis showing the presence of reed\u2013sternberg cells (giant cell) under light microscopy which confirms the presence of Hodgkin's lymphoma or Have you been diagnosed with Hodgkin's lymphoma?"}, {"term": "DO:DOID:863", "Database": "DO", "termname": "nervous system disease", "question": "Have you been diagnosed with any nervous system disease like \u200eEpilepsy, Alzheimer's disease, Multiple sclerosis?"}, {"term": "DO:DOID:865", "Database": "DO", "termname": "vasculitis", "question": "Vasculitis - inflammation of the blood vessels that causes changes in the blood vessel walls.  Have you ever had angiogram (X-ray test of the blood vessels) that showed the presence of vasculitis or Have you been diagnosed with vasculitis?"}, {"term": "DO:DOID:869", "Database": "DO", "termname": "cholesteatoma", "question": "Have you had a tympanometry or otoacoustic emissions or magnetic resonance imaging (MRI) that showed skin growth in the middle section of ear or Have you been diagnosed with cholesteatoma?"}, {"term": "DO:DOID:8691", "Database": "DO", "termname": "mycosis fungoides", "question": "Mycosis fungoides, also known as Alibert-Bazin syndrome or granuloma fungoides, is the most common form of cutaneous T-cell lymphoma in skin.  Do you have symptoms like rash, tumors, skin lesions, and itchy skin or Have you been diagnosed with mycosis fungoides?"}, {"term": "DO:DOID:8692", "Database": "DO", "termname": "myeloid leukemia", "question": "Have you been diagnosed with any blood cancer or Have you undergone microscopy analysis showing rapid growth of immature White Blood Cells (WBC)?"}, {"term": "DO:DOID:870", "Database": "DO", "termname": "neuropathy", "question": "Have you ever underwent nerve conduction velocity test (test for abnormal nerve conditions) and been diagnosed with peripheral neuropathy (nerve damage) which is associated with symptoms like tingling in hands or feet, sharp, stabbing pains, numbness in hands or feet, excessive sweating, diarrhea, digestive difficulty and muscle weakness ?"}, {"term": "DO:DOID:8778", "Database": "DO", "termname": "Crohn's disease", "question": "Crohn's disease is a long-term condition that causes inflammation of the lining of the digestive system.  Do you have symptoms like abdominal pain, diarrhoea, weight loss, anaemia and fatigue or Have you been diagnosed with Crohn's disease?"}, {"term": "DO:DOID:883", "Database": "DO", "termname": "parasitic helminthiasis infectious disease", "question": "Do you suffer from any parasitic worm infection like filariasis, ascariasis, hymenolepiasis?"}, {"term": "DO:DOID:8857", "Database": "DO", "termname": "lupus erythematosus", "question": "Lupus erythematosus is an autoimmune diseases in which the human immune system becomes hyperactive and attacks its own tissues.  Have you been diagnosed with lupus erythematosus?"}, {"term": "DO:DOID:8893", "Database": "DO", "termname": "psoriasis", "question": "Do you have symptoms like red, itchy, and scaly skin or Have you been diagnosed with psoriasis?"}, {"term": "DO:DOID:896", "Database": "DO", "termname": "metal metabolism disorder", "question": "Metal metabolism disorder is an inherited metabolic disorder that involves metabolic disturbances in the processing or distribution of dietary minerals.   Anyone in your family been diagnosed with metal metabolism disorder?"}, {"term": "DO:DOID:9007", "Database": "DO", "termname": "sudden infant death syndrome", "question": "Incase of being a parent, does your baby of age less than 1 year had sudden unexplained death which usually occur during sleep?"}, {"term": "DO:DOID:9008", "Database": "DO", "termname": "psoriatic arthritis", "question": "Psoriatic arthritis is a form of arthritis that affects people with psoriasis.  Have you been diagnosed with psoriatic arthritis?"}, {"term": "DO:DOID:9182", "Database": "DO", "termname": "pemphigus", "question": "Pemphigus is a rare group of blistering autoimmune diseases that affect the skin and mucous membranes.  Have you been diagnosed with pemphigus?"}, {"term": "DO:DOID:9206", "Database": "DO", "termname": "Barrett's esophagus", "question": "Esophagus is the lower portion of tube that connects the mouth and stomach.  Have you undergone endoscopy analysis showing any damage to the esophagus or Have you been diagnosed with Barrett's esophagus?"}, {"term": "DO:DOID:934", "Database": "DO", "termname": "viral infectious disease", "question": "Do you suffer from any viral infection diseases like small pox?"}, {"term": "DO:DOID:9351", "Database": "DO", "termname": "diabetes mellitus", "question": "Diabetes mellitus is a group of diseases that result in too much sugar in the blood (high blood glucose).  Have you had a blood test that showed high blood glucose level or Have you been diagnosed with diabetes mellitus?"}, {"term": "DO:DOID:936", "Database": "DO", "termname": "brain disease", "question": "Have you been subjected to electroencephalopathy detecting any brain disease like encephalopathy (abnormal brain function), multiple sclerosis (immune system attacks the protective sheath)?"}, {"term": "DO:DOID:9408", "Database": "DO", "termname": "acute myocardial infarction", "question": "Have you undergone electrocardiogram analysis showing the presence of acute myocardial infarction which means blood flow decreases or stops to a part of the heart or Have you been diagnosed with acute myocardial infarction?"}, {"term": "DO:DOID:9446", "Database": "DO", "termname": "cholangitis", "question": "Have you been diagnosed with bacterial infection in bile duct or Have you ever had a blood test showing abnormal liver function ?"}, {"term": "DO:DOID:9455", "Database": "DO", "termname": "lipid storage disease", "question": "Have you had a blood test that showed abnormal lipid level or Have you or anyone in your family been diagnosed with any lipid storage diseases like Krabbe disease, Sphingolipidoses, Fabry disease,etc?"}, {"term": "DO:DOID:9471", "Database": "DO", "termname": "meningitis", "question": "Have you been diagnosed with meningitis, which is an inflammation of the protective membranes covering the brain and spinal cord?"}, {"term": "DO:DOID:9500", "Database": "DO", "termname": "leukocyte disease", "question": "Have you been diagnosed with leukocyte dysfunction or Have you undergone blood test showing any abnormalities in the White blood cells (WBC)?"}, {"term": "DO:DOID:9538", "Database": "DO", "termname": "multiple myeloma", "question": "Have you been diagnosed with multiple myeloma, which is an cancer located in the plasma cells in bone marrow?"}, {"term": "DO:DOID:9563", "Database": "DO", "termname": "bronchiectasis", "question": "Have you ever experienced chronic cough with abnormal mucus production or difficulty in breathing due to blockage of airways or Have you been diagnosed with bronchiectasis?"}, {"term": "DO:DOID:974", "Database": "DO", "termname": "upper respiratory tract disease", "question": "Do you experience frequent cold, cough or nasal discharge or Have you been diagnosed with upper respiratory tract diseases like tracheitis (inflammation of the trachea), nasopharyngitis (common cold)?"}, {"term": "DO:DOID:9778", "Database": "DO", "termname": "irritable bowel syndrome", "question": "Do you have any abdominal pain, discomfort, bloating or Have you been diagnosed with bowel disorder?"}, {"term": "DO:DOID:987", "Database": "DO", "termname": "alopecia", "question": "Do you or anyone in the family experience any hair loss problem due to dietary, stress or hereditary condition or Have you been diagnosed with Alopecia?"}, {"term": "DO:DOID:9884", "Database": "DO", "termname": "muscular dystrophy", "question": "Muscular dystrophy is the increasing weakness and loss of muscle mass.  Do you or anyone in your family been diagnosed muscular dystrophy?"}, {"term": "DO:DOID:9970", "Database": "DO", "termname": "obesity", "question": "Do you have the problem of obesity or Have you been diagnosed with any obesity related disorder such as heart diseases?"}, {"term": "GO:0000002", "Database": "GO", "termname": "mitochondrial genome maintenance", "question": "Have you ever undergone a muscle biopsy indicating chronic progressive external ophthalmoplegia (eye disorder) which is characterized by progressive inability to move the eyes and eyebrows?"}, {"term": "GO:0000003", "Database": "GO", "termname": "reproduction", "question": "If you're a male, have you ever had semen test showing low sperm count which may indicate oligospermis or no sperm count which may indicate azoospermia?"}, {"term": "GO:0000018", "Database": "GO", "termname": "regulation of DNA recombination", "question": "Have you or anyone in family been diagnosed with bloom syndrome which is characterized by short stature, sun-sensitive skin over face/hands, high-pitched voice, prominent ears, narrow face, small lower jaw, large nose and prominent ears ?"}, {"term": "GO:0000022", "Database": "GO", "termname": "mitotic spindle elongation", "question": "Down's syndrome is a genetic disorder caused when abnormal cell division results in extra genetic material from chromosome 21.   Incase of being a parent, Does your child has a small chin, slanted eyes, poor muscle tone, abnormal patterns on the fingertips related with down's syndrome?"}, {"term": "GO:0000027", "Database": "GO", "termname": "ribosomal large subunit assembly", "question": "Shwachman-Diamond syndrome - is a rare congenital disorder characterized by exocrine pancreatic insufficiency, bone marrow dysfunction, skeletal abnormalities and short stature.      Has any child in your family ever been diagnosed with Shwachman-Diamond syndrome which is characterized by short stature, digestive problems, abnormal blood sugar level, aplastic anemia, excretion of abnormal quantities of fat with faeces and neutropenia (low neutrophil count)?"}, {"term": "GO:0000028", "Database": "GO", "termname": "ribosomal small subunit assembly", "question": "Bowen-Conradi syndrome - very rare genetic developmental disorder    Has any child in your family ever been diagnosed with Bowen-Conradi syndrome which is characterized by low birth weight, feeding problems, malformations of the head and facial area, growth retardation and prominent nose, and failed to thrive during infancy?"}, {"term": "GO:0000045", "Database": "GO", "termname": "autophagosome assembly", "question": "Have you or anyone in your family been diagnosed with Danon disease which is characterized by hypertrophic cardiomyopathy (heart muscle becomes abnormally thick), skeletal muscle weakness, and intellectual disability?"}, {"term": "GO:0000050", "Database": "GO", "termname": "urea cycle", "question": "Arginase deficiency is an inherited disorder that causes the amino acid arginine and ammonia to accumulate gradually in the blood.    Citrin deficiency is a rare metabolic condition in which a chemical called citrin does not work correctly in your body.      Have you or anyone in your family had a blood test that showed presence of arginine and ammonia which may indicate Arginase deficiency or have you or anyone in your family ever diagnosed your child with Citrin deficiency?"}, {"term": "GO:0000054", "Database": "GO", "termname": "ribosomal subunit export from nucleus", "question": "Diamond-Blackfan anemia - rare blood disorder    Has any child in your family underwent blood test showing depleted count of red blood cells and been diagnosed with Diamond-Blackfan anemia which is associated with symptoms like pale skin, sleepiness, irritability, rapid heartbeat, heart murmur, abnormal face and head and cleft lip ?"}, {"term": "GO:0000064", "Database": "GO", "termname": "L-ornithine transmembrane transporter activity", "question": "If you are a parent, has any child in your family ever had blood test showing high level of ammonia which may indicate triple H syndrome?"}, {"term": "GO:0000070", "Database": "GO", "termname": "mitotic sister chromatid segregation", "question": "Have you or anyone in your family been diagnosed with Rothmund-Thomson syndrome type 2 which is associated with short stature, sparse scalp hair, sparse or absent eyelashes and/or eyebrows?"}, {"term": "GO:0000075", "Database": "GO", "termname": "cell cycle checkpoint", "question": "Aeroallergens - any airborne substance, such as pollen or spores, which triggers an allergic reaction.      Do you have a job-nature of dealing with pollens (fine powder produced by trees, flowers) like gardening and farming etc? or Are you prone to allergies caused mainly by pollens? Or Have you been diagnosed with allergic illnesses like asthma (breathing problem) that have been associated with exposure to aeroallergens?"}, {"term": "GO:0000076", "Database": "GO", "termname": "DNA replication checkpoint", "question": "Have you been diagnosed with progeria (premature ageing) through genetic test for LMNA mutations or do you suffer from skin thinning, loss of elasticity, skin wrinkling, loss of hair, nail dystrophy in early age ?"}, {"term": "GO:0000077", "Database": "GO", "termname": "DNA damage checkpoint", "question": "Creutzfeldt\u2013Jakob disease (CJD) - symptoms include memory problems, behavioral changes, poor coordination, visual disturbances, dementia, involuntary movements, blindness   Friedreich ataxia - affects nervous system and causes movement problems like ataxia, gradual loss of strength and sensation in the arms and legs, muscle stiffness and impaired speech.      Have you noticed anyone in your family been diagnosed with Creutzfeldt\u2013Jakob disease or Friedreich ataxia?"}, {"term": "GO:0000079", "Database": "GO", "termname": "regulation of cyclin-dependent protein serine/threonine kinase activity", "question": "Has anyone in your family had computed tomography (CT) scan or magnetic resonance imaging (MRI) showing lissencephaly ( brain disorders) or Have you observed anyone with difficulty swallowing, intellectual impairment, muscle spasms, malformed fingers, toes, or hands ?"}, {"term": "GO:0000082", "Database": "GO", "termname": "G1/S transition of mitotic cell cycle", "question": "Has any child in your family ever had blood test showing decreased count of neutrophils and elevated count of lymphocytes (white blood cells), and been diagnosed with cytomegalovirus Infection (viral infection) which is associated with symptoms like seizures, abnormally small head, respiratory infections, purple skin splotches or rash, yellow skin and eyes, blurred vision and painful swallowing ?"}, {"term": "GO:0000083", "Database": "GO", "termname": "regulation of transcription involved in G1/S transition of mitotic cell cycle", "question": "Have you taken blood test showing antibodies response to cytomegalovirus which may indicate cytomegalovirus infection (CMV) characterized by sore throats, swollen glands, joint and muscle pain, low appetite?"}, {"term": "GO:0000086", "Database": "GO", "termname": "G2/M transition of mitotic cell cycle", "question": "Has anyone in your family been born with seckel syndrome (congenital nanosomic disorder) which is characterized by intrauterine growth retardation with small head, narrow bird-like face with a beak-like nose, large eyes and intellectual disability?"}, {"term": "GO:0000095", "Database": "GO", "termname": "S-adenosyl-L-methionine transmembrane transporter activity", "question": "If you are a parent, has your child been diagnosed with combined oxidative phosphorylation deficiency-28, characterized by mild muscle weakness, cardiorespiratory insufficiency, developmental delay?"}, {"term": "GO:0000097", "Database": "GO", "termname": "sulfur amino acid biosynthetic process", "question": "Have you ever had blood or urine test showing high level of homocysteine or Have you or anyone in your family been diagnosed with Homocystinuria (high level of homocysteine in urine) or homocysteinemia (high homocysteine levels in blood)?"}, {"term": "GO:0000103", "Database": "GO", "termname": "sulfate assimilation", "question": "Spondyloepiphyseal dysplasia congenital (SEDC) is a rare genetic disorder characterized by deformities that begin before birth (prenatally), including skeletal and joint malformations involving the spine, hips and knees, and abnormalities affecting the eyes   Have you or anyone in your family ever had X-ray showing Spondyloepimetaphyseal dysplasia, Pakistani type (skeletal disorder) or Do you have symptoms like shortness of the fingers and toes, abnormal gait (deviation from normal walking), enlarged knee joints ?"}, {"term": "GO:0000147", "Database": "GO", "termname": "actin cortical patch assembly", "question": "Wiskott\u2013Aldrich syndrome is characterized by low platelet count, immune deficiency, and bloody diarrhea.   Have you undergone blood test which shows abnormal immunoglobulin levels or Have you or anyone in your family been diagnosed with Wiskott\u2013Aldrich syndrome ?"}, {"term": "GO:0000154", "Database": "GO", "termname": "rRNA modification", "question": "Has anyone in your family ever underwent neuroimaging showing small brainstem and been diagnosed with Hoyeraal-Hreidarsson syndrome (developmental disorder) which is characterized by intellectual disability, small head, recurrent infections, anemia, poor growth of the nails, and purplish discoloration of skin?"}, {"term": "GO:0000162", "Database": "GO", "termname": "tryptophan biosynthetic process", "question": "Do you have any symptoms like skin rash, sensitivity to light, lack of muscle movements or Have you or anyone in your family been diagnosed with Hartnup Disease(autosomal recessive metabolic disorder affecting the absorption of nonpolar amino acids )?"}, {"term": "GO:0000165", "Database": "GO", "termname": "MAPK cascade", "question": "Has your child been involved in any learning enhancement programs to enhance his/her poor learning ability and memory?"}, {"term": "GO:0000183", "Database": "GO", "termname": "chromatin silencing at rDNA", "question": "Has anyone in your family have been diagnosed with Mild cognitive impairment disorder which is characterized by difficulties in learning, memory, perception, and problem solving ?"}, {"term": "GO:0000184", "Database": "GO", "termname": "nuclear-transcribed mRNA catabolic process, nonsense-mediated decay", "question": "Has anyone in your family been born with heart and brain malformation syndrome (HBMS) which can be diagnosed by ultrasound imaging?"}, {"term": "GO:0000185", "Database": "GO", "termname": "activation of MAPKKK activity", "question": "Has anyone in your family been diagnosed with cardiofaciocutaneous syndrome (CFC syndrome) (characterized by cardiac abnormalities , distinctive craniofacial appearance and cutaneous abnormalities) ?"}, {"term": "GO:0000186", "Database": "GO", "termname": "activation of MAPKK activity", "question": "Cardiofaciocutaneous (CFC) syndrome is a disorder that affects many parts of the body, particularly the heart, face, skin, and hair.      Has anyone in your family been diagnosed with cardiofaciocutaneous syndrome (CFC syndrome) which is characterized by distinctive facial appearance, unusually sparse, brittle, curly scalp hair, foot abnormalities (extra toe or fusion of two or more toes), intellectual disability ?"}, {"term": "GO:0000187", "Database": "GO", "termname": "activation of MAPK activity", "question": "Do you experience delayed growth, distinctive facial appearance, unusually sparse, brittle, curly scalp hair, inflammation of skin or thick, scaly skin over the entire body, foot abnormalities (extra toe or fusion of two or more toes) or have you undergone magnetic resonance imaging (MRI) showing cardiac abnormalities (pulmonic stenosis and other valve dysplasias, septal defects, hypertrophic cardiomyopathy or have you or anyone in your family been diagnosed with cardiofaciocutaneous syndrome (defect in skin, heart, face) ?"}, {"term": "GO:0000212", "Database": "GO", "termname": "meiotic spindle organization", "question": "If you are a pregnant women, have you ever underwent ultrasound scan and your baby been diagnosed with Edward's Syndrome (chromosomal disorder) , or has any child in your family ever born with edwards syndrome (chromosomal disorder) which is characterized by small head, small jaw, clenched fists with overlapping fingers, severe intellectual disability, heart defects, feeding difficulties and breathing difficulties?"}, {"term": "GO:0000226", "Database": "GO", "termname": "microtubule cytoskeleton organization", "question": "Situs inversus - Genetic condition involving complete transposition (right to left reversal) of all of abdominal organs.    Have you or anyone in your family ever had Computed tomography scan and been diagnosed with Situs inversus which is characterized by mispositioned chest and abdomen organs ?"}, {"term": "GO:0000244", "Database": "GO", "termname": "spliceosomal tri-snRNP complex assembly", "question": "Have you or anyone in your family ever undergone genetic blood test confirming spinal muscular atrophy (neuromuscular disorder) characterized by loss of motor neurons and progressive muscle wasting?"}, {"term": "GO:0000245", "Database": "GO", "termname": "spliceosomal complex assembly", "question": "Has anyone in your family been diagnosed with Fragile X-associated tremor/ataxia syndrome (FXTAS) is characterized by problems with movement and thinking ability (cognition)?"}, {"term": "GO:0000266", "Database": "GO", "termname": "mitochondrial fission", "question": "Have you or anyone in your family ever undergone spectral domain optical coherence tomography (SDOCT) scan indicating dominant optic atrophy (optic nerve defect), characterized by reduced visual acuity and blindness from childhood?"}, {"term": "GO:0000278", "Database": "GO", "termname": "mitotic cell cycle", "question": "Mosaic variegated aneuploidy syndrome - developmental disorder   Has anyone in your family ever been diagnosed with mosaic variegated aneuploidy syndrome which is characterized by very small head, eye abnormalities, distinctive facial features, short stature, intellectual disability and seizures ?"}, {"term": "GO:0000280", "Database": "GO", "termname": "nuclear division", "question": "Has anyone in your family ever been diagnosed with mosaic variegated aneuploidy syndrome which can be characterized by abnormally small head (microcephaly), growth deficiency, eye abnormality, intellectual disability?"}, {"term": "GO:0000281", "Database": "GO", "termname": "mitotic cytokinesis", "question": "Has anyone in your family been born with microcephaly (small head size) or small brain size?"}, {"term": "GO:0000288", "Database": "GO", "termname": "nuclear-transcribed mRNA catabolic process, deadenylation-dependent decay", "question": "Have you or anyone in your family ever been diagnosed with oculopharyngeal muscular dystrophy (OPMD) (muscle disorder) which is characterized by muscles affecting upper eyelids and the throat causing drooping of the eyelids (ptosis), trouble moving their eyes (ophthalmoplegia) and/or difficulty swallowing (dysphagia), double vision (diplopia)?"}, {"term": "GO:0000289", "Database": "GO", "termname": "nuclear-transcribed mRNA poly(A) tail shortening", "question": "Have you or anyone in your family ever had blood test showing the presence of autoantibody which may indicate IPEX syndrome (autoimmune disorder), manifesting psoriasis, nail deformity (nail dystrophy), hair loss (alopecia), formation of blisters (bullous pemphigoid)?"}, {"term": "GO:0000290", "Database": "GO", "termname": "deadenylation-dependent decapping of nuclear-transcribed mRNA", "question": "Have you or anyone in your family been diagnosed with Sandhoff\u2013Jatzkewitz disease which causes progressive nervous deterioration, problems in controlling muscles and movement, increased startle reaction to sound, early blindness, seizures, spasticity, myoclonus, macrocephaly, cherry-red spots in eyes, frequent respiratory infections, doll-like facial appearance, enlarged liver and spleen?"}, {"term": "GO:0000291", "Database": "GO", "termname": "nuclear-transcribed mRNA catabolic process, exonucleolytic", "question": "Has anyone in your family been born with perlman syndrome (PS) (rare overgrowth disorder) which can be diagnosed by prenatal screening showing excess amniotic fluid (polyhydramnios), large head (macrocephaly), high prenatal growth rate, organ enlargement (organomegaly)?"}, {"term": "GO:0000302", "Database": "GO", "termname": "response to reactive oxygen species", "question": "Have you or anyone in your family diagnosed with Chronic granulomatous disease (CGD) (primary immunodeficiency disease) which is characterized by recurrent infections, granulomas (areas of inflamed tissue), swollen lymph nodes, persistent diarrhea and skin infections?"}, {"term": "GO:0000303", "Database": "GO", "termname": "response to superoxide", "question": "Do you suffer from symptoms like fatigue, memory loss, wrinkles and grey hair, decreased eye sight which is associated with oxidative stress?"}, {"term": "GO:0000305", "Database": "GO", "termname": "response to oxygen radical", "question": "Are you frequently exposed to sunlight or do you suffer from fatigue, memory loss, wrinkles, grey hair and decreased eye sight which are the major symptoms of premature aging?"}, {"term": "GO:0000375", "Database": "GO", "termname": "RNA splicing, via transesterification reactions", "question": "Have you or anyone in your family ever had blood test showing decreased B-cell (white blood cell) count and been diagnosed with X-linked agammaglobulinemia (immune disorder) which is characterized by recurrent lung, ear and sinus infections, pink eye, and chronic diarrhea?"}, {"term": "GO:0000377", "Database": "GO", "termname": "RNA splicing, via transesterification reactions with bulged adenosine as nucleophile", "question": "If you're male, have you ever undergone semen analysis showing non-obstructive azoospermia (no sperm in the semen) which leads to infertility?"}, {"term": "GO:0000380", "Database": "GO", "termname": "alternative mRNA splicing, via spliceosome", "question": "Have you or anyone in your family ever been diagnosed with myotonic dystrophy (affects muscle function) or Do you have symptoms like muscle loss or stiffness in lower legs, hands, neck and face ?"}, {"term": "GO:0000381", "Database": "GO", "termname": "regulation of alternative mRNA splicing, via spliceosome", "question": "Have you or anyone in your family ever had blood test showing severe shortage or absence of growth hormone or magnetic resonance imaging (MRI) which may indicate isolated growth hormone deficiency which causes unusually short stature?"}, {"term": "GO:0000387", "Database": "GO", "termname": "spliceosomal snRNP assembly", "question": "Have you or anyone in family been diagnosed with Spinal muscular atrophy which shows symptoms like weakness and wasting (atrophy) of muscles meant for crawling, walking, sitting up, and controlling head movement?"}, {"term": "GO:0000390", "Database": "GO", "termname": "spliceosomal complex disassembly", "question": "Have you ever had X-ray showing tooth decay which is characterized by pain and difficulty with eating, inflammation of the tissue around the tooth, pus formation around tooth ?"}, {"term": "GO:0000394", "Database": "GO", "termname": "RNA splicing, via endonucleolytic cleavage and ligation", "question": "Have you or anyone in your family ever undergone magnetic resonance imaging (MRI) showing pontocerebellar hypoplasia (neurodegenerative disorders) which is manifested by abnormal brain development, intellectual impairment, muscle wastage (atrophy), abnormal facial features (dysmorphism)?"}, {"term": "GO:0000395", "Database": "GO", "termname": "mRNA 5'-splice site recognition", "question": "Have you ever underwent von willebrand factor antigen test or have you been diagnosed with von willebrand disease type 1 which is associated with minor bruises, bleeding from the nose and gums, prolonged bleeding from cuts?"}, {"term": "GO:0000398", "Database": "GO", "termname": "mRNA splicing, via spliceosome", "question": "Have you ever underwent eye test and been diagnosed with retinal degeneration (eye disorder) which is associated with symptoms like continuous decline in vision, sensitive to light, and loss of peripheral vision (only side vision)?"}, {"term": "GO:0000455", "Database": "GO", "termname": "enzyme-directed rRNA pseudouridine synthesis", "question": "Have you ever had blood test showing sideroblastic anemia (abnormal RBC) or have you or anyone in your family ever been diagnosed with dyskeratosis congenita (bone marrow failure) which can be manifested by abnormal skin pigmentation, nail dystrophy or excessive tired ?"}, {"term": "GO:0000469", "Database": "GO", "termname": "cleavage involved in rRNA processing", "question": "Have you or anyone in your family ever undergone diagnostic procedures (blood test showing increased creatine level, muscle biopsy, electromyogram (EMG) ) showing spinal muscular atrophies (neuromuscular disorder) or Do you have symptoms like muscle weakness, poor muscle tone, limpness or a tendency to flop, difficulty sucking or swallowing, poor feeding ?"}, {"term": "GO:0000478", "Database": "GO", "termname": "endonucleolytic cleavage involved in rRNA processing", "question": "Have you or anyone in your family ever been diagnosed with Bowen\u2013Conradi syndrome which is characterized by prenatal and postnatal growth failure, malformations of the head and facial area, rocker bottom feet?"}, {"term": "GO:0000578", "Database": "GO", "termname": "embryonic axis specification", "question": "Have you or anyone in your family been diagnosed with caudal regression syndrome (that impairs the development of the lower half of the body) ?"}, {"term": "GO:0000712", "Database": "GO", "termname": "resolution of meiotic recombination intermediates", "question": "Karyotype tests study your baby\u2019s chromosomes to see if they are normal or not.    Has anyone in your family ever had karyotype test showing extra chromosome which confirms down syndrome, patau syndrome ?"}, {"term": "GO:0000715", "Database": "GO", "termname": "nucleotide-excision repair, DNA damage recognition", "question": "Has anyone in your family been diagnosed with cockayne syndrome (CS) (neurodegenerative disorder) which is characterised by small head, short stature, premature aging, severe photosensitivity?"}, {"term": "GO:0000717", "Database": "GO", "termname": "nucleotide-excision repair, DNA duplex unwinding", "question": "Has anyone in your family been born with Baller\u2013Gerold syndrome (bone malformations) which can be diagnosed by prenatal ultrasound showing prominent forehead, bulging eyes with shallow eye sockets, hands include missing fingers?"}, {"term": "GO:0000723", "Database": "GO", "termname": "telomere maintenance", "question": "Has any child in your family underwent any physical examination and been diagnosed with dyskeratosis congenita (rare genetic form of bone marrow failure) which is associated with symptoms like abnormal skin pigmentation, nail splitting and cracking, and thickened, white patches inside the mouth?"}, {"term": "GO:0000724", "Database": "GO", "termname": "double-strand break repair via homologous recombination", "question": "Have you been diagnosed with photokeratitis (cornea inflammation) which is associated with symptoms like teary eyes, eye pain, swollen eyelids, feeling of sand in the eye, hazy and decreased vision ?"}, {"term": "GO:0000727", "Database": "GO", "termname": "double-strand break repair via break-induced replication", "question": "Are you working in Nuclear power plant or nuclear fuel reprocessing plant or Have you been diagnosed with any type of cancer or Do you have symptoms like skin redness, hair loss, radiation burns, or acute radiation syndrome (acute illness caused by irradiation) when exposure to ionizing radiation (like X-ray, ionising radiation)?"}, {"term": "GO:0000729", "Database": "GO", "termname": "DNA double-strand break processing", "question": "Has any child in your family ever been diagnosed with Nijmegen breakage syndrome (NBS) which is characterized by short stature, unusually small head size, distinctive facial features (like sloping forehead, prominent nose, large ears, small jaw), recurrent respiratory tract infections and intellectual disability?"}, {"term": "GO:0000731", "Database": "GO", "termname": "DNA synthesis involved in DNA repair", "question": "Have you observed severe sunburn or development of many freckles or blisters when exposed to only small amounts of sunlight, eyes that are painfully sensitive to the sun, scaly skin or Have you been diagnosed with xeroderma pigmentosum (XP) (extreme sensitivity to ultraviolet (UV) rays from sunlight) ?"}, {"term": "GO:0000732", "Database": "GO", "termname": "strand displacement", "question": "Have you or anyone in your family been diagnosed with bloom syndrome (chromosomal disorder) which is characterized by short stature and a rash on the face when exposed to the sun ?"}, {"term": "GO:0000733", "Database": "GO", "termname": "DNA strand renaturation", "question": "Have you or anyone in your family been diagnosed with Rothmund-Thomson Syndrome (RTS) which is characterized by skeletal abnormalities including absent or malformed bones, fused bones, and low bone mineral density?"}, {"term": "GO:0000737", "Database": "GO", "termname": "DNA catabolic process, endonucleolytic", "question": "If you are a man, have you undergone semen analysis or sperm analysis that showed azoospermia (complete lack of sperm) or Is there any family history of infertility?"}, {"term": "GO:0000768", "Database": "GO", "termname": "syncytium formation by plasma membrane fusion", "question": "Have you ever had X-ray or viral test showing bronchiolitis (lung disease) or Do you have symptoms like fever, cough, runny nose, wheezing, bluish skin and breathing problems ?"}, {"term": "GO:0000819", "Database": "GO", "termname": "sister chromatid segregation", "question": "If you're a female, have you been diagnosed with turner syndrome (chromosomal condition that affects development in females) which can be manifested by a short and webbed neck, low-set ears, low hairline at the back of the neck, short stature, and swollen hands and feet ?"}, {"term": "GO:0000828", "Database": "GO", "termname": "inositol hexakisphosphate kinase activity", "question": "If you are a women, have you ever undergone pelvic ultrasound showing cysts in ovaries and been diagnosed with polycystic ovary syndrome (PCOS) (multiple cyst in ovary) which is associated with symptoms like irregular or no menstrual periods, excess body and facial hair, pelvic pain, and difficulty getting pregnant?"}, {"term": "GO:0000902", "Database": "GO", "termname": "cell morphogenesis", "question": "Have you observed anyone with long and narrow face, large ears, flexible fingers, and large testicles, problems with social interactions and delayed speech, hyperactivity or has anyone in your family been diagnosed with fragile X syndrome (FXS) ( intellectual and developmental disabilities) ?"}, {"term": "GO:0000904", "Database": "GO", "termname": "cell morphogenesis involved in differentiation", "question": "Does anyone in your family have any of these features: long and narrow face, large ears, flexible fingers, and large testicles, problems with social interactions and delayed speech, hyperactivity or has anyone in your family been diagnosed with fragile X syndrome (FXS) ( intellectual and developmental disabilities) ?"}, {"term": "GO:0000910", "Database": "GO", "termname": "cytokinesis", "question": "Are you working in outdoor environment like farming or building construction ? or Do you have symptoms like allergies, skin wrinkling, leathery skin, blotchiness, dark patches on skin, painful temporary injuries in eye and increased infections when exposed to sunlight for prolonged time? or Have you had tumor-related diseases like cancer earlier and treated by radiation therapy which ultimately leads to DNA damage?"}, {"term": "GO:0000912", "Database": "GO", "termname": "assembly of actomyosin apparatus involved in cytokinesis", "question": "Did you experience poor appetite, fatigue, abdominal pain, itching over the body, light-colored stools or have you undergone biopsy showing chronic hepatitis (liver disease) ?"}, {"term": "GO:0000920", "Database": "GO", "termname": "cell separation after cytokinesis", "question": "Liver fibrosis means excessive accumulation of scar tissue in liver due to inflammation or injury.   Have you ever had Computerized axial tomography (CAT) scan showing inflammation of liver (hepatitis) caused by virus (hepatitis virus) or Have you ever had abdominal magnetic resonance imaging (MRI) scan for liver showing liver fibrosis or swollen liver or enlarged liver?"}, {"term": "GO:0000963", "Database": "GO", "termname": "mitochondrial RNA processing", "question": "Has anyone in your family ever had blood test showing elevated level of lactic acid in the blood and been diagnosed with Mitochondrial complex I deficiency (mitochondrial disorder) which is associated with symptoms like abnormal brain function, recurrent seizures, intellectual disability, difficulty coordinating movements, involuntary movements, and vision problems?"}, {"term": "GO:0000964", "Database": "GO", "termname": "mitochondrial RNA 5'-end processing", "question": "Has anyone in your family ever underwent Computed tomography (CT) scan and been diagnosed with pontocerebellar hypoplasia which is characterized by abnormal development of the brain, movement problems, and intellectual impairment?"}, {"term": "GO:0000965", "Database": "GO", "termname": "mitochondrial RNA 3'-end processing", "question": "Are you suffering from hearing loss or deafness?"}, {"term": "GO:0000966", "Database": "GO", "termname": "RNA 5'-end processing", "question": "Renal fibrosis - formation of excess fibrous connective tissue in kidney   Have you ever underwent ultrasound scan showing hairy kidney appearance and been diagnosed with renal fibrosis which is characterized by kidney problems, recurrent urinary infections, edema, irregular heartbeat, muscle weakness, anemia, itchy skin and irritation while urinating?"}, {"term": "GO:0001101", "Database": "GO", "termname": "response to acid chemical", "question": "Have you ever undergone blood test showing decreased glutamine levels which may indicate physical or psychological stress?"}, {"term": "GO:0001172", "Database": "GO", "termname": "transcription, RNA-templated", "question": "Do you present any on the following features: short limb dwarfism, very fine thin light hairs and eyebrows, low count of neutrophils, immunosuppression or have you or anyone in your family been diagnosed with cartilage\u2013hair hypoplasia (CHH) (bone growth disorder)?"}, {"term": "GO:0001306", "Database": "GO", "termname": "age-dependent response to oxidative stress", "question": "Do you suffer from fatigue, memory loss, wrinkles and grey hair, decreased eye sight which leads to oxidative stress?"}, {"term": "GO:0001501", "Database": "GO", "termname": "skeletal system development", "question": "Have you ever undergone blood test showing elevated levels of alkaline phosphatase which may indicate osteopetrosis (increased muscle weakness) or paget's disease (deformity of one or more bones)?"}, {"term": "GO:0001502", "Database": "GO", "termname": "cartilage condensation", "question": "Have you ever undergone magnetic resonance imaging (MRI) showing abnormality in bones and tissues or Have you or anyone in your family been diagnosed with Osteoarthritis (degenerative joint disease) or Heterotopic ossification (presence of bone in soft tissue)?"}, {"term": "GO:0001503", "Database": "GO", "termname": "ossification", "question": "Osteogenesis Imperfecta (OI) is brittle bone disease. Osteoporosis is a condition of fragile bone with an increased susceptibility to fracture.   Have you undergone X-ray showing low bone density or have you experience symptoms like fragile bone related with osteogenesis Imperfecta or osteoporosis?"}, {"term": "GO:0001505", "Database": "GO", "termname": "regulation of neurotransmitter levels", "question": "Have you ever undergone neurotransmitter test showing elevated levels of norepinephrine which may indicate arousal (being awake), depression (mood loss), low memory?"}, {"term": "GO:0001508", "Database": "GO", "termname": "action potential", "question": "Epilepsy is a group of neurological disorders characterized by long periods of vigorous shaking.   Have you undergone electroencephalogram (EEG) which confirms epilepsy which can be manifested with long period of vigorous shaking ?"}, {"term": "GO:0001523", "Database": "GO", "termname": "retinoid metabolic process", "question": "If you are a women, have you taken or did your doctor suggest retinoids pills during pregnancy or has anyone in your family born with fetal retinoid syndrome (mental and physical birth defects) which is characterized by water on brain (hydrocephalus), small head (microcephaly), intellectual disabilities, eye and ear abnormalities?"}, {"term": "GO:0001525", "Database": "GO", "termname": "angiogenesis", "question": "Ischemic wounds - wounds that does not heal in an orderly set of stages and occur when blood flow is blocked, leading to a damage to the body cells.   Ulcer - an open sore on an external or internal surface of the body   myocardial infarction - heart attack   miscarriage - pregnancy that ends on its own      Have you ever suffered from any ischemic chronic wounds like ulcer and that took you longer time than the usual to heal? or Do you have a past medical history of myocardial infarction/recurrent miscarriage?"}, {"term": "GO:0001539", "Database": "GO", "termname": "cilium or flagellum-dependent cell motility", "question": "Do you or anyone in your family detected with impaired ciliary function (reduced or absent mucus clearance from the lungs) or have you ever been diagnosed with primary ciliary dyskinesia (PCD)(rare, ciliopathic, autosomal recessive genetic disorder) through genetic testing?"}, {"term": "GO:0001547", "Database": "GO", "termname": "antral ovarian follicle growth", "question": "Have you ever had an ultrasound or computer tomography (CT scan) showing enlarged ovaries with small cysts on the outer edges or Have you been diagnosed with polycystic ovary syndrome?"}, {"term": "GO:0001558", "Database": "GO", "termname": "regulation of cell growth", "question": "Have you undergone blood test which shows morphologically abnormal cells like microcyte (small RBC), sickle cell disease (sickle shaped RBC) ?"}, {"term": "GO:0001562", "Database": "GO", "termname": "response to protozoan", "question": "Do you suffer from frequent parasitic infections which is associated with symptoms like abdominal pain, diarrhea, nausea or vomiting, gas or bloating, rash or itching around the rectum, stomach pain or tenderness and feeling tired?"}, {"term": "GO:0001568", "Database": "GO", "termname": "blood vessel development", "question": "Have you ever had Computed Tomography (CT) scan or magnetic resonance angiography (MRA) that showing any narrowing and blockage areas or Have you been diagnosed with Peripheral Artery Disease (narrowing or blockage of the blood vessels)?"}, {"term": "GO:0001570", "Database": "GO", "termname": "vasculogenesis", "question": "Have you undergone anti-nuclear antibody test showing high levels of antibodies which may indicate systemic scleroderma (autoimmune disease of the connective tissue) characterized by thickening and redness of the skin, itching?"}, {"term": "GO:0001578", "Database": "GO", "termname": "microtubule bundle formation", "question": "Have you or anyone in your family ever undergone nasal screening test showing excess nasal nitric oxide levels and been diagnosed with primary ciliary dyskinesia (PCD) type 2 (respiratory tract disorder) which is characterized by recurrent respiratory infections, hearing loss, swelling of inner ear and infertility?"}, {"term": "GO:0001580", "Database": "GO", "termname": "detection of chemical stimulus involved in sensory perception of bitter taste", "question": "Have you been diagnosed with hypogeusia (reduced ability to taste things) ?"}, {"term": "GO:0001582", "Database": "GO", "termname": "detection of chemical stimulus involved in sensory perception of sweet taste", "question": "Have you been diagnosed with hypogeusia (reduced ability to taste things) ?"}, {"term": "GO:0001654", "Database": "GO", "termname": "eye development", "question": "Have you ever had Magnetic resonance imaging (MRI) scan or fundoscopy analysis showing abnormal development of eye like coloboma (gap in part of the structure of the eye), microphthalmia (small eye)?"}, {"term": "GO:0001655", "Database": "GO", "termname": "urogenital system development", "question": "Have you ever had urethroscopy showing morphologically abnormal urorectal system like hypospadias (congenital disorder in which urethra is on the underside of the penis) or urorectal septum malformation ?"}, {"term": "GO:0001657", "Database": "GO", "termname": "ureteric bud development", "question": "Have you ever had urine analysis or blood test showing end-stage kidney disease (gradual loss of kidney function) or do you have symptoms like vomiting, loss of appetite, fatigue and weakness, sleep problems, changes in how much you urinate, decreased mental sharpness ?"}, {"term": "GO:0001658", "Database": "GO", "termname": "branching involved in ureteric bud morphogenesis", "question": "Have you or anyone in family undergone ultrasonography imaging for kidney that showed any abnormalities in development like fused kidneys, ectopic kidney (abnormal position of kidney) or absence of kidney (agenesis)?"}, {"term": "GO:0001659", "Database": "GO", "termname": "temperature homeostasis", "question": "If you\u2019re women, do you have symptoms like night sweats, hot flashes, insomnia (sleeping problems) and flushes in menopause which is associated with vasomotor symptoms (VMS)?"}, {"term": "GO:0001666", "Database": "GO", "termname": "response to hypoxia", "question": "Are you regularly doing too much of strenuous exercises like running, speed walking, hill walking, jump roping or do you feel pain in your chest when you do physical activity or have you been diagnosed with irregular heartbeat and stroke?"}, {"term": "GO:0001672", "Database": "GO", "termname": "regulation of chromatin assembly or disassembly", "question": "Has any child in your family ever underwent blood test showing low levels of immunoglobins and been diagnosed with Fragile X syndrome (condition causing intellectual disability) which is characterized by long and narrow face, large ears, flexible fingers, facial dysmorphism, intellectual disability and growth retardation?"}, {"term": "GO:0001678", "Database": "GO", "termname": "cellular glucose homeostasis", "question": "Do you have suffer from low blood pressure, low blood sugar, dehydration which leads to loss of consciousness?"}, {"term": "GO:0001702", "Database": "GO", "termname": "gastrulation with mouth forming second", "question": "If you\u2019re a pregnant women, have you ever had prenatal ultrasound showing partial or complete fusion of the lower legs of the fetus which may indicate sirenomelia?"}, {"term": "GO:0001703", "Database": "GO", "termname": "gastrulation with mouth forming first", "question": "Have you ever undergone computed tomography (CT) scan showing lesions of the central nervous system (CNS) which may indicate neurenteric cysts or has any child in your family been born with cervical myelomeningocele (causes neurological deficits) which can be diagnosed by prenatal ultrasound detecting neurulation abnormality causing brain or spinal column, and urinary system defects?"}, {"term": "GO:0001705", "Database": "GO", "termname": "ectoderm formation", "question": "Do you observed malformed 0r absence of teeth, sparse scalp and body hair , prominent forehead, thick lips, and a flattened bridge of the nose or have you or anyone in your family been diagnosed with hypohidrotic ectodermal dysplasia (abnormal development of two or more structures or tissues) ?"}, {"term": "GO:0001706", "Database": "GO", "termname": "endoderm formation", "question": "The endodermal organs include the mouth, pharynx, liver, pancreas, rectum, the trachea, bronchi, and alveoli of the lungs.   Have you had ultrasound showing abnormality in development of any organ developed from endoderm such as missing or incorrectly placed or blocked like Imperforate anus (abnormal anus or rectum ) ?"}, {"term": "GO:0001707", "Database": "GO", "termname": "mesoderm formation", "question": "If you are a pregnant woman, have you undergone ultrasound scanning showing malformations of spine and spinal cord of child which may indicate sirenomelia (legs are fused together) or caudal dysgenesis (fused, webbed or smaller lower extremities)?"}, {"term": "GO:0001709", "Database": "GO", "termname": "cell fate determination", "question": "Did you suffer from symptoms like Slow and uncoordinated movements, Poor handwriting, Poor posture, Delays in crawling, standing, walking or running or Verbosity (fact or quality of using more words than needed) relating to sensory motor Process failure? or Are you anxiety-prone ?"}, {"term": "GO:0001711", "Database": "GO", "termname": "endodermal cell fate commitment", "question": "Have you been diagnosed with syndromic microphthalmia, type 3 (eye disease) which cause learning disabilities, hearing loss, vision loss or Have you suffered from chronic infections ?"}, {"term": "GO:0001714", "Database": "GO", "termname": "endodermal cell fate specification", "question": "If you are a pregnant women, have you ever underwent sonography and your baby been diagnosed with imperforate anus (improperly developed anus), or has any child in your family been born with imperforate anus which is characterized by missing anus, no passage of stool, passing stool through another opening like urethra in boys or vagina in girls, and swollen belly?"}, {"term": "GO:0001745", "Database": "GO", "termname": "compound eye morphogenesis", "question": "Have you or anyone in your family undergone ophthalmic examination showing increased cornea diameter, mosaic corneal degeneration and white, grey, or blue opaque ring in the corneal margin or have you or anyone in your family been diagnosed with X-linked megalocornea?"}, {"term": "GO:0001751", "Database": "GO", "termname": "compound eye photoreceptor cell differentiation", "question": "Have you or anyone in your family undergone ophthalmic examination showing increased cornea diameter, mosaic corneal degeneration and white, grey, or blue opaque ring in the corneal margin or have you or anyone in your family been diagnosed with X-linked megalocornea?"}, {"term": "GO:0001758", "Database": "GO", "termname": "retinal dehydrogenase activity", "question": "Have you or anyone in your family underwent eye test showing uniform white dots in retina of eye and been diagnosed with retinitis punctata albescens (eye disorder) which is associated with symptom like difficulties with night vision?"}, {"term": "GO:0001759", "Database": "GO", "termname": "organ induction", "question": "Has anyone in your family been born with pancreatic agenesis ( partial absence of pancreas) which can be diagnosed by prenatal ultrasound?"}, {"term": "GO:0001773", "Database": "GO", "termname": "myeloid dendritic cell activation", "question": "Have you ever undergone a blood test showing low platelet count or been suffering from high fever?"}, {"term": "GO:0001775", "Database": "GO", "termname": "cell activation", "question": "Have you ever had any blood test that showed abnormal level of immunoglobulins like IgM,IgG or Have you been diagnosed with any type of bacteria and viral infections ?"}, {"term": "GO:0001776", "Database": "GO", "termname": "leukocyte homeostasis", "question": "Have you been diagnosed with recurrent infections which is associated with symptoms like Inflammation, Fever and body pain, through blood test showing high count of white blood cells?"}, {"term": "GO:0001778", "Database": "GO", "termname": "plasma membrane repair", "question": "Muscular dystrophy is the increasing weakness and loss of muscle mass.   Have your had electromyography (EMG) test resulted in abnormal activity of muscles or Do you or anyone in your family been diagnosed muscular dystrophy?"}, {"term": "GO:0001779", "Database": "GO", "termname": "natural killer cell differentiation", "question": "Have you or anyone in your family ever had blood test showing very low platelet counts or do you prone to recurrent infections ?"}, {"term": "GO:0001780", "Database": "GO", "termname": "neutrophil homeostasis", "question": "Have you ever had blood test showing high level of white blood cell count or are you prone to recurrent bacterial and fungal infections?"}, {"term": "GO:0001782", "Database": "GO", "termname": "B cell homeostasis", "question": "Have you been diagnosed with DiGeorge syndrome or have you had symptoms such as congenital heart problems, specific facial features, frequent infections, developmental delay, learning problems cleft palate ?"}, {"term": "GO:0001783", "Database": "GO", "termname": "B cell apoptotic process", "question": "Have you ever had blood test showing low level of red blood cell count or Have you been diagnosed with Hemolytic anemia(Hemolytic anemia is a form of anemia due to hemolysis, the abnormal breakdown of red blood cells)?"}, {"term": "GO:0001807", "Database": "GO", "termname": "regulation of type IV hypersensitivity", "question": "tuberculosis (TB) infection - A potentially serious infectious bacterial disease that mainly affects the lungs.      Have you ever had blood test and diagnosed with tuberculosis (TB) infection, or do you suffer from symptoms like blood-tinged cough, weight loss, night sweats, chest pain and shortness of breath ?"}, {"term": "GO:0001816", "Database": "GO", "termname": "cytokine production", "question": "Has anyone in your family been diagnosed with Schizophrenia (mental disorder) ?"}, {"term": "GO:0001817", "Database": "GO", "termname": "regulation of cytokine production", "question": "Do you have symptoms like pain, heat, redness, swelling which leads to inflammation(part of the complex biological response of body tissues to harmful stimuli, such as pathogens, damaged cells, or irritants)"}, {"term": "GO:0001818", "Database": "GO", "termname": "negative regulation of cytokine production", "question": "Have you been prescribed to take barium X-ray or have you been diagnosed with Crohn's disease with symptoms like abdominal pain, diarrhea, fever, and weight loss?"}, {"term": "GO:0001820", "Database": "GO", "termname": "serotonin secretion", "question": "Are you or anyone in your family had electrocardiogram (ECG) or Computed tomography (CT) heart analysis that showing abnormality in heart valves such as diseased or damaged valve or Have you or anyone in the family been diagnosed with cardiomyopathy?"}, {"term": "GO:0001822", "Database": "GO", "termname": "kidney development", "question": "If you\u2019re pregnant women, have you undergone Antenatal ultrasound scan that showed abnormal kidney development like Kidney dysplasia (Renal dysplasia means that a kidney does not fully develop in the womb)?"}, {"term": "GO:0001824", "Database": "GO", "termname": "blastocyst development", "question": "Have you undergone ultrasound showing congenital abnormalities like phocomelia (malformations of the arms and legs), atrial septal defect (ASD) (heart disease) ?"}, {"term": "GO:0001837", "Database": "GO", "termname": "epithelial to mesenchymal transition", "question": "Have you ever had echocardiogram or magnetic resonance imaging (MRI) showing cardiac fibrosis (abnormal thickening of the heart valves) which cause chest pain that comes and goes, shortness of breath, dizziness, anxiety or panic, leg swelling ?"}, {"term": "GO:0001838", "Database": "GO", "termname": "embryonic epithelial tube formation", "question": "Has anyone in your family been born with neural tubes defects like spina bifida (spinal cord fails to develop properly) or anencephaly (an underdeveloped brain and an incomplete skull) ?"}, {"term": "GO:0001841", "Database": "GO", "termname": "neural tube formation", "question": "Incase of being a parent ,Do your child had any symptom like paralysis, walking difficulty, unconsciousness or unable to feel pain or Do your child have been diagnosed with neural tubes defects like Spina Bifida (spinal cord fails to develop properly) or Anencephaly(A baby born with an underdeveloped brain and an incomplete skull)?"}, {"term": "GO:0001867", "Database": "GO", "termname": "complement activation, lectin pathway", "question": "Have you or anyone in family ever had blood test that showed low level of mannose-binding lectin protein or Do you encounter recurrent microbial respiratory infections like pneumonia, influenza?"}, {"term": "GO:0001881", "Database": "GO", "termname": "receptor recycling", "question": "Have you or anyone in your family undergone nerve biopsy showing Charcot\u2013Marie\u2013Tooth disease (CMT) (peripheral nervous disorder) which is characterized by foot drop, muscle wasting ?"}, {"term": "GO:0001885", "Database": "GO", "termname": "endothelial cell development", "question": "If you are a pregnant woman, have you ever had urine test showing increased level of protein which may indicate preeclampsia which is manifested by hypertension, swelling in hands and legs?"}, {"term": "GO:0001889", "Database": "GO", "termname": "liver development", "question": "Has anyone in your family been born with congenital liver disease which can cause yellowing of the skin and eyes, dark-colored urine ?"}, {"term": "GO:0001892", "Database": "GO", "termname": "embryonic placenta development", "question": "Have you or anyone in your family been diagnosed with von Willebrand disease (vWD) (blood clotting disorder) which cause easy bruising, nosebleeds, and bleeding gums, heavy menstrual periods incase of women ?"}, {"term": "GO:0001895", "Database": "GO", "termname": "retina homeostasis", "question": "Do you suffer from blurred, or double vision, severe and sudden eye pain, swollen, red eye, Itching, burning associated with vision problems or Do you suffer from headache, nausea, blurred vision and dizziness related to light sensitivity?"}, {"term": "GO:0001896", "Database": "GO", "termname": "autolysis", "question": "Do you have any medical history of heart diseases or have you ever been diagnosed with small vessel disease through CT scan or CT angiography (CTA) scan?"}, {"term": "GO:0001897", "Database": "GO", "termname": "cytolysis by symbiont of host cells", "question": "Do you prone to frequent staphylococcal infection like food poisoning, cellulitits (skin infection), staphylococcal scalded skin syndrome (skin disease) ?"}, {"term": "GO:0001906", "Database": "GO", "termname": "cell killing", "question": "natural killer cell - major role in the host-rejection of both tumors and virally infected cells.   immunological infertility - inability to conceive a child   Are you prone to viral infections due to lack of natural killer cell in blood? or Have you been diagnosed with immunological infertility by undergoing blood test showing elevated count of natural killer cell ?"}, {"term": "GO:0001909", "Database": "GO", "termname": "leukocyte mediated cytotoxicity", "question": "Have you or anyone in your family diagnosed with Hermansky-Pudlak syndrome which is characterized by abnormally light coloring of the skin, hair, and eyes , eye problems, bleeding problems and accumulation of wax-like substance in the body tissues?"}, {"term": "GO:0001910", "Database": "GO", "termname": "regulation of leukocyte mediated cytotoxicity", "question": "Have you been diagnosed with primary biliary cholangitis (autoimmune disease of the liver) which is characterized by a symptoms like tiredness, itching and jaundice in more advanced cases?"}, {"term": "GO:0001911", "Database": "GO", "termname": "negative regulation of leukocyte mediated cytotoxicity", "question": "Chronic idiopathic thrombocytopenic purpura - blood disorder      Have you ever had blood test showing decreased count of platelets (cells that help blood clot) and been diagnosed with Chronic idiopathic thrombocytopenic purpura which is associated with symptoms like easy or excessive bruising, bleeding from gums or nose, blood in urine, reddish-purple spots on skin and unusually heavy menstrual flow (in case of female)?"}, {"term": "GO:0001912", "Database": "GO", "termname": "positive regulation of leukocyte mediated cytotoxicity", "question": "Have you ever had blood test and been diagnosed with allergic bronchopulmonary aspergillosis presenting symptoms like asthma, wheezing, coughing, shortness of breath ?"}, {"term": "GO:0001913", "Database": "GO", "termname": "T cell mediated cytotoxicity", "question": "Have you ever had blood test showing decreased level of albumin or decreased platelet count which showing delayed wound healing ?"}, {"term": "GO:0001914", "Database": "GO", "termname": "regulation of T cell mediated cytotoxicity", "question": "Do you suffer from recurrent viral infections which can be diagnosed through blood test showing increased level of cytokines or Have you been recently treated for viral infections ?"}, {"term": "GO:0001916", "Database": "GO", "termname": "positive regulation of T cell mediated cytotoxicity", "question": "Have you ever undergone serology testing and been diagnosed with celiac disease ( autoimmune disorder ) which is characterized by mouth ulcers, heartburn, damage to dental enamel, itchy, blistery skin rash, joint pain ?"}, {"term": "GO:0001919", "Database": "GO", "termname": "regulation of receptor recycling", "question": "Have you ever had blood test showing raised level of total cholesterol, markedly raised level of low-density lipoprotein (LDL) which may indicate autosomal recessive hypercholesterolemia (ARH), manifested by yellow deposits of cholesterol-rich fat in various places on the body?"}, {"term": "GO:0001921", "Database": "GO", "termname": "positive regulation of receptor recycling", "question": "Have you or anyone in your family ever had blood test with raised level of total cholesterol which indicates familial hypercholesterolemia?"}, {"term": "GO:0001932", "Database": "GO", "termname": "regulation of protein phosphorylation", "question": "Have you or anyone in your family ever been diagnosed with Hutchinson-Gilford progeria syndrome (HGPS) (premature aging) which is characterized by progressive aging during childhood?"}, {"term": "GO:0001933", "Database": "GO", "termname": "negative regulation of protein phosphorylation", "question": "Have you ever undergone laboratory test confirming bubonic plague(skin infectious disease) or do you suffer from chills, malaise (general ill feeling), high fever, muscle cramps, seizures, painful lymph gland swelling?"}, {"term": "GO:0001934", "Database": "GO", "termname": "positive regulation of protein phosphorylation", "question": "Have you ever diagnosed with Gerstmann-Straussler-Scheinker syndrome(neurogenetic brain disorder) characterized by unsteadiness, difficulty walking, slurred speech, abnormal eye movements, abnormal eye movements, deafness?"}, {"term": "GO:0001935", "Database": "GO", "termname": "endothelial cell proliferation", "question": "Have you observed a bluish-purple, netlike mottling of the skin, transient amnesia, transient inability to comprehend and formulate language, headache or have you or anyone in your family been diagnosed with sneddon syndrome (net-like patterns of discoloration on the skin and neurological abnormalities) ?"}, {"term": "GO:0001936", "Database": "GO", "termname": "regulation of endothelial cell proliferation", "question": "Have you ever had sphygmomanometer test showing elevated blood pressure and been diagnosed with hypertension (high blood pressure), or do you suffer from symptoms like headaches, fatigue, vision problems and irregular heartbeat?"}, {"term": "GO:0001937", "Database": "GO", "termname": "negative regulation of endothelial cell proliferation", "question": "Have you been diagnosed with Atherosclerosis which causes symptoms like chest pain, pain in your leg, arm, and anywhere else that has a blocked artery, shortness of breath, fatigue or have you been prescribed to take Echocardiography?"}, {"term": "GO:0001938", "Database": "GO", "termname": "positive regulation of endothelial cell proliferation", "question": "If you are a pregnant women, have you ever had urine test showing elevated level of creatinine protein in urine and been diagnosed with preeclampsia (first pregnancy complications) which is characterized by high blood pressure and swelling in the legs and water retention, and blurred vision ?"}, {"term": "GO:0001942", "Database": "GO", "termname": "hair follicle development", "question": "Do you suffer from alopecia (hair loss) which is associated with symptoms like patchy hair loss, anxiety, itching, or small dents in nails?"}, {"term": "GO:0001944", "Database": "GO", "termname": "vasculature development", "question": "Have you ever had Magnetic Resonance Imaging (MRI) showing enlargement of blood vessels (Aortic Aneurysm) or fatty deposits over arteries (Atherosclerosis)?"}, {"term": "GO:0001945", "Database": "GO", "termname": "lymph vessel development", "question": "Klippel-Tr\u00e9naunay-Weber syndrome - capillary malformations in the skin      Has any child in your family ever been diagnosed with Klippel-Tr\u00e9naunay-Weber syndrome which is characterized by discoloration of the skin, large, swollen veins that often appear on the legs and feet, and asymmetric limb muscle build up?"}, {"term": "GO:0001946", "Database": "GO", "termname": "lymphangiogenesis", "question": "hypotrichosis-lymphedema-telangiectasia syndrome - hair disorder      Has anyone in your family ever been diagnosed with hypotrichosis-lymphedema-telangiectasia syndrome which is characterized by sparse hair, small, widened blood vessels on the palms, swelling of arm and leg, and absent eyebrow and lashes?"}, {"term": "GO:0001947", "Database": "GO", "termname": "heart looping", "question": "Looping is a vital event during heart development.   congenital heart defect - problem in the structure of the heart that is present at birth.    Incase of being a parent, Have you undergone Fetal Echocardiography during your pregnancy period, showing heart looping structural anomalies of the unborn child which is the main cause of congenital heart defect?"}, {"term": "GO:0001952", "Database": "GO", "termname": "regulation of cell-matrix adhesion", "question": "Do you prone to recurrent infections like common cold, ringworm, impetigo (skin disease), flu, typhoid or Have you been diagnosed with autoinflammatory diseases like cryopyrin-Associated Periodic Syndromes (CAPS), Periodic fever syndromes, deficiency of Il-1 Receptor Antagonist ?"}, {"term": "GO:0001953", "Database": "GO", "termname": "negative regulation of cell-matrix adhesion", "question": "Kindler syndrome - inherited genetic skin conditions    Have you or anyone in your family ever been diagnosed with Kindler syndrome which is characterized by skin blistering on the hands, photosensitivity, and areas of hypopigmentation and hyperpigmentation on the chest or the neck?"}, {"term": "GO:0001954", "Database": "GO", "termname": "positive regulation of cell-matrix adhesion", "question": "Has anyone in your family been born with kindler syndrome (skin disease) which is characterized by skin blisters, recurrent sunburns, altered skin pigmentation?"}, {"term": "GO:0001956", "Database": "GO", "termname": "positive regulation of neurotransmitter secretion", "question": "Has anyone in your family ever had problems paying attention, excessive activity, or difficulty controlling behavior, being impatient, trouble completing or organizing a task which may be the symptoms of attention deficit hyperactivity disorder (mental disorder)?"}, {"term": "GO:0001958", "Database": "GO", "termname": "endochondral ossification", "question": "Have you ever had blood test showing elevated level of alkaline phosphatase or have you or anyone in your family been diagnosed with Fibrodysplasia ossificans progressiva (FOP) (connective tissue disorder) ?"}, {"term": "GO:0001959", "Database": "GO", "termname": "regulation of cytokine-mediated signaling pathway", "question": "Have you ever had blood test showing ulcerative colitis (colon ulcer) or ankylosing spondylitis (AS) (joint and spine inflammation) ?"}, {"term": "GO:0001960", "Database": "GO", "termname": "negative regulation of cytokine-mediated signaling pathway", "question": "Have you ever undergone magnetic resonance imaging (MRI) showing inflammation of sacroiliac joint which may indicate ankylosing spondylitis (AS) (inflammation of the joints of the spine) or do you suffer from symptoms like joint pains, blurred vision, back joint stiffness, hunched back?"}, {"term": "GO:0001964", "Database": "GO", "termname": "startle response", "question": "Have you been diagnosed photophobia (discomfort or pain to the eyes due to light exposure) or phonophobia (fear of loud sounds) ?"}, {"term": "GO:0001977", "Database": "GO", "termname": "renal system process involved in regulation of blood volume", "question": "Have you ever been diagnosed with kidney and urinary tract problems which causes symptoms like increased blood pressure, fluid retention leading to swollen feet, hands, and ankles, decreased urine output and dark urine?"}, {"term": "GO:0001990", "Database": "GO", "termname": "regulation of systemic arterial blood pressure by hormone", "question": "Have you ever had electrocardiogram and been diagnosed with Long QT syndrome (heart rhythm condition) which is associated with symptoms like sudden fainting, seizures, abnormal heart rhythm, cardiac arrest, and fast, chaotic heartbeats ?"}, {"term": "GO:0001993", "Database": "GO", "termname": "regulation of systemic arterial blood pressure by norepinephrine-epinephrine", "question": "Have you ever had electrocardiogram and been diagnosed with Long QT syndrome (heart rhythm condition) which is associated with symptoms like sudden fainting, seizures, abnormal heart rhythm, cardiac arrest, and fast, chaotic heartbeats ?"}, {"term": "GO:0002026", "Database": "GO", "termname": "regulation of the force of heart contraction", "question": "Have you undergone electrocardiography (ECG) showing abnormal heart beat or has anyone in your family ever suffered from excessive tiredness and swelling in the ankles which are all related to heart failure?"}, {"term": "GO:0002027", "Database": "GO", "termname": "regulation of heart rate", "question": "Have you ever had electrocardiogram showing increased heart beat which may indicate tachycardia?"}, {"term": "GO:0002028", "Database": "GO", "termname": "regulation of sodium ion transport", "question": "Have you or anyone in your family ever had sweat test showing increased chloride level which may indicate cystic fibrosis (lung disease) which shows difficulty breathing and coughing up mucus, frequent lung infections as main symptoms?"}, {"term": "GO:0002029", "Database": "GO", "termname": "desensitization of G-protein coupled receptor protein signaling pathway", "question": "Have you ever had electroretinogram or eye examination showing dark pigment deposits or Have you or anyone in your family been diagnosed with Retinitis pigmentosa (RP) (eye disease) which is defined by trouble seeing at night and decreased peripheral vision (side vision) ?"}, {"term": "GO:0002036", "Database": "GO", "termname": "regulation of L-glutamate transport", "question": "Have you or anyone in your family ever had urine test showing increased level of glutamate and aspartate which may indicate dicarboxylic aminoaciduria which causes growth retardation, intellectual disability, low blood sugar ?"}, {"term": "GO:0002042", "Database": "GO", "termname": "cell migration involved in sprouting angiogenesis", "question": "Have you been diagnosed with age-related macular degeneration (AMD) which cause visual hallucinations, hard to recognize faces, drive, read, blurry vision ?"}, {"term": "GO:0002043", "Database": "GO", "termname": "blood vessel endothelial cell proliferation involved in sprouting angiogenesis", "question": "Ischemic wounds - wounds that does not heal in an orderly set of stages and occur when blood flow is blocked, leading to a damage to the body cells.   Ulcer - an open sore on an external or internal surface of the body   myocardial infarction - heart attack   miscarriage - pregnancy that ends on its own      Have you ever suffered from any ischemic chronic wounds like ulcer and that took you longer time than the usual to heal? or Do you have a past medical history of myocardial infarction/recurrent miscarriage?"}, {"term": "GO:0002052", "Database": "GO", "termname": "positive regulation of neuroblast proliferation", "question": "Has anyone in your family undergone electroencephalogram (EEG) and being diagnosed with epileptic seizure(abnormal nerve cell activity) characterized by temporary confusion, uncontrollable jerking movements of the arms and legs, loss of consciousness ?"}, {"term": "GO:0002053", "Database": "GO", "termname": "positive regulation of mesenchymal cell proliferation", "question": "Has any boy child born in your family been diagnosed with voiding cystourethrogram (VCUG) which shows posterior urethral valve manifested?"}, {"term": "GO:0002062", "Database": "GO", "termname": "chondrocyte differentiation", "question": "Have you been diagnosed with Kashin-Beck disease (bones and joints disorder) which is characterized by joint pain, morning stiffness in the joints, limited motion in many joints of the body ?"}, {"term": "GO:0002063", "Database": "GO", "termname": "chondrocyte development", "question": "Do you suffer from joint pain and stiffness or have you ever been diagnosed with osteoarthritis (joint disease) through X-rays and clinical examination?"}, {"term": "GO:0002064", "Database": "GO", "termname": "epithelial cell development", "question": "Have you ever undergone colonoscopy indicating inflammatory bowel disease (IBD) (colon and small intestine inflammation) which can be characterized by abdominal pain, vomiting, diarrhea, rectal bleeding, severe internal cramps?"}, {"term": "GO:0002065", "Database": "GO", "termname": "columnar/cuboidal epithelial cell differentiation", "question": "Are you working or living near to mining and explosives manufacturing industries or Do you have symptoms like ringing, buzzing, or roaring sound in the ears ?"}, {"term": "GO:0002066", "Database": "GO", "termname": "columnar/cuboidal epithelial cell development", "question": "Are you working or living in farming, machinery work, or construction areas or Are you uptaking ototoxic drugs like ibuprofen, naproxen, aspirin (8 to 12 pills a day), gentamicin, streptomycin, cisplatin or Do you have symptoms like ringing sound in your ear ?"}, {"term": "GO:0002087", "Database": "GO", "termname": "regulation of respiratory gaseous exchange by neurological system process", "question": "Have you been prescribed to take blood gas test and spirometry breathing test or have you been diagnosed with hypercapnia (elevated carbon dioxide level in blood) with symptoms like headache, confusion and lethargy?"}, {"term": "GO:0002090", "Database": "GO", "termname": "regulation of receptor internalization", "question": "Psychosis is an abnormal condition of the mind that results in difficulties telling what is real and what is not.   Have you been confused at times whether something you experienced was real or imaginary or have you heard unusual sounds and seen unusual things that other do not see or hear or have you been diagnosed with psychosis?"}, {"term": "GO:0002091", "Database": "GO", "termname": "negative regulation of receptor internalization", "question": "WHIM Syndrome is a rare congenital immunodeficiency disorder characterized by chronic noncyclic neutropenia.    Has any child in your family been born with WHIM Syndrome (immunodeficiency disorder) which can be diagnosed by blood spot test showing low neutrophil count?"}, {"term": "GO:0002097", "Database": "GO", "termname": "tRNA wobble base modification", "question": "Have you or anyone in your family ever undergone blood test showing hemoglobin S or low red blood cell count which may indicate sickle cell disease (blood disorder) characterized by anemia, swelling in the hands and feet, bacterial infections?"}, {"term": "GO:0002098", "Database": "GO", "termname": "tRNA wobble uridine modification", "question": "Have you or anyone in your family ever had blood test showing Leber hereditary optic neuropathy (LHON) is characterized by bilateral, painless, and almost sudden vision failure ?"}, {"term": "GO:0002115", "Database": "GO", "termname": "store-operated calcium entry", "question": "Have you or anyone in your family ever undergone blood test showing high lymphocyte counts which may indicate severe combined immunodeficiency (SCID), characterized by severe bacterial, fungal or viral infection, chronic diarrhoea?"}, {"term": "GO:0002118", "Database": "GO", "termname": "aggressive behavior", "question": "Do you have symptoms like irritable, restless and impulsive which leads to aggressive behavior?"}, {"term": "GO:0002138", "Database": "GO", "termname": "retinoic acid biosynthetic process", "question": "Have anyone in your family born with fetal alcohol spectrum disorder (abnormal appearance) which is characterized by short height, low body weight, small head size, poor coordination, behaviour problems, problems with hearing or seeing?"}, {"term": "GO:0002200", "Database": "GO", "termname": "somatic diversification of immune receptors", "question": "Has any child in your family ever had blood test showing depleted white cell count and been diagnosed with severe combined immunodeficiency (SCID) (immune disorder) which is associated with symptoms like frequent respiratory infections and ear infections, poor growth, skin rashes and diarrhea?"}, {"term": "GO:0002204", "Database": "GO", "termname": "somatic recombination of immunoglobulin genes involved in immune response", "question": "Have you ever underwent blood test showing elevated serum IgM (immunoglobulin-antibody) levels and decreased levels of other isotypes and been diagnosed with Immunoglobulin class-switch recombination deficiency (rare primary immunodeficiencies) which is associated with symptoms like recurrent infection and early onset of cancer?"}, {"term": "GO:0002209", "Database": "GO", "termname": "behavioral defense response", "question": "Phobias - an extreme or irrational fear of or aversion to something      Have you been diagnosed with anxiety disorder like phobia which is associated with symptoms like nausea, sweaty palms, fainting, choking sensation, trembling and panic attacks?"}, {"term": "GO:0002218", "Database": "GO", "termname": "activation of innate immune response", "question": "Have you undergone Electrocardiogram (ECG) or Computed Tomography (CT) scan or Magnetic Resonance Imaging (MRI) showing abnormality in the heart or Have you been diagnosed with cardiovascular diseases like atherosclerosis (plaque in arteries), aorta aneurysm (enlargement of aorta)?"}, {"term": "GO:0002220", "Database": "GO", "termname": "innate immune response activating cell surface receptor signaling pathway", "question": "Have you or anyone in your family ever had complete blood count (CBC) showing decreased number of lymphocytes which may indicate MyD88 deficiency (disorder of immune system) or have you or anyone in your family suffer from recurrent bacterial infections, joint inflammation, pus formation?"}, {"term": "GO:0002224", "Database": "GO", "termname": "toll-like receptor signaling pathway", "question": "Have you ever been diagnosed with irregular heartbeat or are you suffering from any cardiovascular disorders?"}, {"term": "GO:0002225", "Database": "GO", "termname": "positive regulation of antimicrobial peptide production", "question": "Are you frequently exposed to high-glycemic-load diets and medications which would cause acne vulgaris (lon-term skin condition), characterized by blackheads or whiteheads, pimples, oily skin, and possible scarring?"}, {"term": "GO:0002227", "Database": "GO", "termname": "innate immune response in mucosa", "question": "Do you suffer from any bacterial infectious diseases such as gonorrhoea, syphilis or Have you been recently treated for any bacterial infectious diseases?"}, {"term": "GO:0002228", "Database": "GO", "termname": "natural killer cell mediated immunity", "question": "Have you ever been diagnosed with sj\u00f6gren's syndrome (immune system disorder) which can be characterized by dry mouth and eyes?"}, {"term": "GO:0002230", "Database": "GO", "termname": "positive regulation of defense response to virus by host", "question": "Have your diagnosed with blood tests which may indicate meningitis characterized by severe headache, sudden high fever, altered mental status, impaired neck flexion resulting from muscle spasm?"}, {"term": "GO:0002237", "Database": "GO", "termname": "response to molecule of bacterial origin", "question": "Have you undergone blood test and chest x-rays that showing presence of respiratory syncytial virus infection with symptoms of congested or runny nose, dry cough, sore throat, mild headache?"}, {"term": "GO:0002244", "Database": "GO", "termname": "hematopoietic progenitor cell differentiation", "question": "Do you suffer from sepsis which is associated with symptoms like fever, increased heart rate, increased breathing rate, low blood pressure, dizziness and confusion arises when body respond to infection due to weaken immune system?"}, {"term": "GO:0002250", "Database": "GO", "termname": "adaptive immune response", "question": "Have you had a blood test that showed lack of WBC or Do you encounter any infections due to microbes or by insect like cholera, malaria, leishmaniasis?"}, {"term": "GO:0002253", "Database": "GO", "termname": "activation of immune response", "question": "Have you ever had blood test showing high level of white blood cell count or are you prone to recurrent infections which has symptoms like diarrhea,nausea and vomiting?"}, {"term": "GO:0002260", "Database": "GO", "termname": "lymphocyte homeostasis", "question": "Has anyone in your family been diagnosed with lymphocytopenia (low count of lymphocytes) or lymphocytosis (increased count of lymphocytes) through blood test ?"}, {"term": "GO:0002262", "Database": "GO", "termname": "myeloid cell homeostasis", "question": "Has anyone in your family been born with severe congenital neutropenia (low neutrophil count) manifested by severe bacterial infections, which can be diagnosed by complete blood count (CBC) test?"}, {"term": "GO:0002263", "Database": "GO", "termname": "cell activation involved in immune response", "question": "Are you prone to recurrent infections? Or have you been diagnosed with neutropenia (abnormally low level of neutrophils) which ultimately leads to recurrent infections, through blood test showing depleted count of neutrophils, or Have you had any tumor-related disease like cancer earlier treated by radiation therapy which results in neutropenia?"}, {"term": "GO:0002274", "Database": "GO", "termname": "myeloid leukocyte activation", "question": "Tourette Syndrome - neuropsychiatric disorder       Has any child in your family ever been diagnosed with Tourette Syndrome which is characterized by uncontrollable repetitive movements, unwanted sounds, repeatedly blinking the eyes, shrugging shoulders, hyperactivity, nonsense word repetition, swearing uncontrollably, coughing, eyelid twitching and frequent throat clearing?"}, {"term": "GO:0002275", "Database": "GO", "termname": "myeloid cell activation involved in immune response", "question": "Enzyme-linked immunosorbent assay (ELISA) - to detect the presence of an antibody or an antigen in a sample.      Have you been recommended to take ELISA (sandwich) test or have you been diagnosed with HIV which is characterized by a red rash, muscle aches, night sweats, white spots on the tongue or mouth?"}, {"term": "GO:0002278", "Database": "GO", "termname": "eosinophil activation involved in immune response", "question": "Are you prone to allergies? or have you been diagnosed with eosinophilia through blood test showing increased number of eosinophils in the blood? Or do you suffer from any allergic diseases like asthma (long-term inflammatory disease of the airways of the lungs)?"}, {"term": "GO:0002285", "Database": "GO", "termname": "lymphocyte activation involved in immune response", "question": "Have you or anyone in your family ever been diagnosed with IPEX syndrome (autoimmune disorder) which is manifested by severe diarrhea, weight loss, swelling of lymph nodes in the neck, skin patches (psoriasis), skin inflammation (dermatitis), nail deformity and skin blisters?"}, {"term": "GO:0002286", "Database": "GO", "termname": "T cell activation involved in immune response", "question": "Have you ever underwent standard human immunodeficiency virus (HIV) test and been diagnosed with HIV which is associated with symptoms like weight loss, fever or night sweats, fatigue, recurrent infections, abdominal pain, dry cough, diarrhoea, difficulty swallowing and skin rash?"}, {"term": "GO:0002287", "Database": "GO", "termname": "alpha-beta T cell activation involved in immune response", "question": "listeriosis infection - food poisoning caused by eating foods contaminated with the Listeria monocytogenes bacteria.   human influenza A - contagious respiratory illness       Are you prone to recurrent infections? or Have you ever been diagnosed with human influenza A (flu-viral infection) or with listeriosis infection (bacterial) which causes symptoms like Muscle aches, Diarrhea and Nausea, by undergoing any blood test?"}, {"term": "GO:0002295", "Database": "GO", "termname": "T-helper cell lineage commitment", "question": "Have you undergone antinuclear antibody test (ANA) showing elevated levels of antibodies which may indicate psoriasis (scales, itchy and dry patches on skin) and rheumatoid arthritis (RA) (inflammatory disorder affecting joints) manifested by skin rashes, joint pain, inflammation?"}, {"term": "GO:0002312", "Database": "GO", "termname": "B cell activation involved in immune response", "question": "Are you prone to microbial infections due to lack of immunity? Or Have you ever been diagnosed with antibody Deficiency which mainly leads to respiratory infections, by undergoing blood test showing decreased level of immunoglobulin (antibodies) in blood serum."}, {"term": "GO:0002313", "Database": "GO", "termname": "mature B cell differentiation involved in immune response", "question": "Common variable immune deficiency - disorder that impairs the immune system.      Has anyone in your family ever had blood test showing decreased level of antibodies and platelets and been diagnosed with common variable immune deficiency which is characterized by recurrent infections in ear and lung, bleeding problems and anemia ?"}, {"term": "GO:0002327", "Database": "GO", "termname": "immature B cell differentiation", "question": "Severe combined immunodeficiency (SCID): absence of T-lymphocyte and B-lymphocyte function   Have you had a blood test that showed abnormal levels of B-cell (WBC) or Have you or anyone in your family been diagnosed with Severe combined immunodeficiency disease (SCID)?"}, {"term": "GO:0002347", "Database": "GO", "termname": "response to tumor cell", "question": "Are you taking chemotherapy treatment or Under chemotherapy medication or Have you suffered from symptoms like sepsis, long periods of nosebleeds, blood in vomit or stools, or recurrent microbial infections or have you had any blood test showing declined level of neutrophils?"}, {"term": "GO:0002367", "Database": "GO", "termname": "cytokine production involved in immune response", "question": "Has anyone in your family been diagnosed with Schizophrenia (mental disorder) ?"}, {"term": "GO:0002371", "Database": "GO", "termname": "dendritic cell cytokine production", "question": "Have you had blood test that showed abnormally low level of lymphocytes (WBC) or Have you been diagnosed with Lymphopenia?"}, {"term": "GO:0002396", "Database": "GO", "termname": "MHC protein complex assembly", "question": "Have you or anyone in your family ever had blood test showing low levels of C-peptide and insulin and been diagnosed with type 1 (insulin-dependent) diabetes mellitus which is associated with symptoms like increased thirst, frequent urination, hunger, fatigue, blurred vision, fast heart rate and frequent infections?"}, {"term": "GO:0002399", "Database": "GO", "termname": "MHC class II protein complex assembly", "question": "Type 1 diabetes is an auto-immune condition in which the immune system is activated to destroy the cells in the pancreas which produce insulin.    Have you had a blood test that showed high levels of glucose and blood counts or Do you have a family history of genetic disorders like Type 1 diabetes ?"}, {"term": "GO:0002430", "Database": "GO", "termname": "complement receptor mediated signaling pathway", "question": "Do you have symptoms like fatigue, joint pain, butterfly rash, fever, hair loss or have you or anyone in your family been diagnosed with Systemic lupus erythematosus (SLE) (butterfly rashes in skin) ?"}, {"term": "GO:0002443", "Database": "GO", "termname": "leukocyte mediated immunity", "question": "Have you ever been diagnosed with sj\u00f6gren's syndrome (immune system disorder) which can be characterized by dry mouth and eyes?"}, {"term": "GO:0002444", "Database": "GO", "termname": "myeloid leukocyte mediated immunity", "question": "Bruton hypogammaglobulinemia, is an inherited immunodeficiency disease      Has any child in your family ever had blood test showing decreased level of immunoglobulins (antibodies) and been diagnosed with bruton hypogammaglobulinemia which is associated with symptoms like recurrent lung, ear and sinus infections, delayed development, insomnia and pink eye?"}, {"term": "GO:0002449", "Database": "GO", "termname": "lymphocyte mediated immunity", "question": "Have you ever had blood test showing depleted level of hemoglobin and been diagnosed with Iron Deficiency which is associated with symptoms like extreme fatigue, frequent infections, pale skin, swollen tongue, restless Legs, hair loss, fast heart rate, brittle nails and shortness of breath?"}, {"term": "GO:0002455", "Database": "GO", "termname": "humoral immune response mediated by circulating immunoglobulin", "question": "Humoral immune deficiency - condition caused due to insufficient number or function of B cells (lymphocytes-white blood cells)      Have you ever had blood test showing depleted level of white blood cells, or have you been diagnosed with humoral immune deficiency which is associated with symptoms like recurrent infections like skin infection and respiratory infection?"}, {"term": "GO:0002507", "Database": "GO", "termname": "tolerance induction", "question": "Have you undergone computed tomography (CT) scan or endoscopy which shows chron's disease (chronic colon inflammation) or Do you have symptoms liker abdominal pain, severe diarrhea, fatigue, weight loss ?"}, {"term": "GO:0002520", "Database": "GO", "termname": "immune system development", "question": "Have you or anyone in your family ever had X-ray showing double-joints (hypermobile joints) and been diagnosed with cartilage-hair hypoplasia (disorder of bone growth) which is characterized by short stature, fine, sparse hair, unusually flexible joints, light-colored skin and recurrent infections?"}, {"term": "GO:0002521", "Database": "GO", "termname": "leukocyte differentiation", "question": "Has anyone in your family born with kabuki syndrome (KS) which can be characterized by arched eyebrows, long eyelashes, long openings of the eyelids (long palpebral fissures) with the lower lids turned out (everted) at the outside edges, broadened tip of the nose and large protruding earlobes?"}, {"term": "GO:0002523", "Database": "GO", "termname": "leukocyte migration involved in inflammatory response", "question": "Have you or anyone in your family been diagnosed with leukocyte adhesion deficiency (immunodeficiency disorder) which is characterised by recurrent infection especially bacterial infections and poor wound healing?"}, {"term": "GO:0002526", "Database": "GO", "termname": "acute inflammatory response", "question": "C-reactive protein (CRP) is a blood test marker for inflammation in the body.   Have you had a blood test that showed abnormal levels of C-reactive protein or white blood cells (WBC)?"}, {"term": "GO:0002562", "Database": "GO", "termname": "somatic diversification of immune receptors via germline recombination within a single locus", "question": "Have you or anyone in your family undergone blood test showing high levels of IgM or Have you or anyone in your family been diagnosed with hyper-IgM syndrome, which is characterized by recurrent pus-producing bacterial infection of the upper and lower respiratory tract including the sinuses?"}, {"term": "GO:0002573", "Database": "GO", "termname": "myeloid leukocyte differentiation", "question": "Have you ever underwent X-ray analysis showing decreased bone density and been diagnosed with osteopetrosis (bone disorder) which is characterized by Recurrent fractures, weak and brittle bones, Bone pain, and abnormality of ribs?"}, {"term": "GO:0002576", "Database": "GO", "termname": "platelet degranulation", "question": "Have you ever had magnetic resonance angiography (MRA) that showed hardening, narrowing of arteries and plaque in arteries or Have you been diagnosed with atherosclerosis?"}, {"term": "GO:0002637", "Database": "GO", "termname": "regulation of immunoglobulin production", "question": "Have you undergone blood test showing low levels of gamma globulins in serum which may indicate hypogammaglobulinemia characterized by frequent internal organ infection and inflammation, delayed growth and development, digestive problems?"}, {"term": "GO:0002639", "Database": "GO", "termname": "positive regulation of immunoglobulin production", "question": "Have you ever had blood test showing depleted level of immunoglobulin IgA (antibodies) but normal levels of other immunoglobulins, and been diagnosed with selective immunoglobulin A (IgA) deficiency which is associated with symptoms like recurrent infections, chronic diarrhea, lung infections, and allergies?"}, {"term": "GO:0002643", "Database": "GO", "termname": "regulation of tolerance induction", "question": "Inflammatory bowel disease - intestinal disorders that cause prolonged inflammation of the digestive tract.      Have you ever had blood test showing increased level of auto-antibodies which may indicate inflammatory bowel disease, associated with symptoms like diarrhea, fatigue, abdominal pain and cramping and blood in your stool?"}, {"term": "GO:0002673", "Database": "GO", "termname": "regulation of acute inflammatory response", "question": "Have you ever had blood test showing increased level of white blood cells (WBC) or increased level of C-reactive protein (CRP) or Have you ever observed red and painful inflammation or Have you or anyone in your family been diagnosed with hereditary angioedema (swelling in various parts of the body, including: hands, feet, face and airway (throat)) ?"}, {"term": "GO:0002675", "Database": "GO", "termname": "positive regulation of acute inflammatory response", "question": "Do you suffer from symptoms like irritation inside the nose, stuffy nose, runny nose, sneezing, and post-nasal drip that shows rhinitis?"}, {"term": "GO:0002682", "Database": "GO", "termname": "regulation of immune system process", "question": "Do you catch colds easily or or Have you ever had blood test showing increased level of white blood cell (WBC) which may indicate infections or Have you been diagnosed with hashimoto's thyroiditis (autoimmune disease that affects thyroid gland) ?"}, {"term": "GO:0002683", "Database": "GO", "termname": "negative regulation of immune system process", "question": "Are you prone to recurrent chronic viral infections, or have you ever been diagnosed with hepatitis B viral infection which is associated with symptoms like yellowish eyes and skin, light-colored poop, fatigue and belly pain?"}, {"term": "GO:0002684", "Database": "GO", "termname": "positive regulation of immune system process", "question": "Have you or anyone in your family ever had blood test showing elevated immunoglobulin levels and eosinophil count, low T cell levels and no B cells which may indicate omenn syndrome (immunodeficiency disorder), presenting symptoms like red rashes, swollen lymph nodes, recurrent infections (bacterial, viral, fungal)?"}, {"term": "GO:0002685", "Database": "GO", "termname": "regulation of leukocyte migration", "question": "Have you ever had blood test showing high level of neutrophils or are you prone to recurrent bacterial infections?"}, {"term": "GO:0002686", "Database": "GO", "termname": "negative regulation of leukocyte migration", "question": "Have you ever had ophthalmoscope showing chorioretinitis (eye disease) which cause floating black spots, blurred vision, pain or redness in the eye, sensitivity to light, or excessive tearing ?"}, {"term": "GO:0002687", "Database": "GO", "termname": "positive regulation of leukocyte migration", "question": "Have you ever underwent patch test and been diagnosed with atopic dermatitis which is characterized by dry skin, Itching, red to brownish-gray patches in hands, raised bumps, cracked skin?"}, {"term": "GO:0002688", "Database": "GO", "termname": "regulation of leukocyte chemotaxis", "question": "Have you ever had blood test showing decreased count of platelet or decreased albumin level which may indicate poor wound healing?"}, {"term": "GO:0002689", "Database": "GO", "termname": "negative regulation of leukocyte chemotaxis", "question": "Has anyone in your family ever had blood test showing elevated levels of neutrophils and been diagnosed with leukocyte adhesion deficiency (immunodeficiency disorder) which is characterized by recurrent bacterial infections, and poor wound healing problems?"}, {"term": "GO:0002690", "Database": "GO", "termname": "positive regulation of leukocyte chemotaxis", "question": "Has anyone in your family been diagnosed with hyperimmunoglobulinemia E syndrome (HIES) showing symptoms like itchy skin patches (eczema), recurrent lung infections, pus formation in skin (skin abscesses)?"}, {"term": "GO:0002691", "Database": "GO", "termname": "regulation of cellular extravasation", "question": "Have you ever had blood test showing extremely elevated counts of neutrophils or Have you or anyone in your family been diagnosed with Leukocyte adhesion deficiency (immunodeficiency disorder) which is characterized by recurrent infection especially bacterial infections and poor wound healing?"}, {"term": "GO:0002692", "Database": "GO", "termname": "negative regulation of cellular extravasation", "question": "Have you or anyone in your family ever had blood test showing elevated levels of neutrophils, or flow cytometry (cell sorting) test showing decreased level of CD18 protein and been diagnosed with Leukocyte adhesion deficiency which is associated with localized bacterial infections, gum infection, no pus formation and delayed wound healing?"}, {"term": "GO:0002694", "Database": "GO", "termname": "regulation of leukocyte activation", "question": "Have you ever had blood test showing increased level of cytokines which confirms infection or Do you prone to infections often ?"}, {"term": "GO:0002695", "Database": "GO", "termname": "negative regulation of leukocyte activation", "question": "Have you ever underwent echocardiography showing blockage in arteries and been diagnosed with ischemic atherosclerotic vascular disease (heart disease) which is characterized by chest pain, heart attack, indigestion, light-headedness, sweating, fast heart rate and shortness of breath?"}, {"term": "GO:0002696", "Database": "GO", "termname": "positive regulation of leukocyte activation", "question": "Have you ever been stung by an insect or have you ever had skin biopsy detecting wells' syndrome (skin disease) which presents painful, red, raised, and warm patches of skin?"}, {"term": "GO:0002697", "Database": "GO", "termname": "regulation of immune effector process", "question": "Have you ever had biopsy showing mastocytosis (accumulation of functionally defective mast cells) or Do you have suffer from swollen, pale red bumps or plaques , itching, allergy, fatigue, bone or muscle pain ?"}, {"term": "GO:0002698", "Database": "GO", "termname": "negative regulation of immune effector process", "question": "Singleton-Merten syndrome (SGMRT) is an uncommon autosomal dominant disorder characterized by abnormalities of blood vessels, teeth, and bone.       Has anyone in your family ever underwent echocardiogram of heart showing calcium deposits in arteries and been diagnosed with Singleton-Merten syndrome (SGMRT) which is characterized by abnormalities of the teeth, weak and brittle bones, and muscle weakness?"}, {"term": "GO:0002699", "Database": "GO", "termname": "positive regulation of immune effector process", "question": "Are you frequently exposed to allergens like metals, animal products, drugs or have you ever been prescribed with skin prick test or been diagnosed with anaphylaxis (serious allergic reaction) which presents symptoms like itchy rash, throat or tongue swelling, shortness of breath, vomiting, lightheadedness, and low blood pressure?"}, {"term": "GO:0002700", "Database": "GO", "termname": "regulation of production of molecular mediator of immune response", "question": "Have you ever had blood test showing increased level of IgM which may indicate immunoglobulin class-switch recombination deficiency?"}, {"term": "GO:0002701", "Database": "GO", "termname": "negative regulation of production of molecular mediator of immune response", "question": "Have you or anyone in your family been diagnosed with ophthalmologic testing showing reduced eye pigmentation which may indicate Chediak-Higashi Syndrome?"}, {"term": "GO:0002702", "Database": "GO", "termname": "positive regulation of production of molecular mediator of immune response", "question": "Have you been prescribed to take sigmoidoscopy or have you been diagnosed with crohn\u2019s disease which is associated with diarrhea, fever, abdominal pain and cramping, blood in your stool, unexplained weight loss?"}, {"term": "GO:0002703", "Database": "GO", "termname": "regulation of leukocyte mediated immunity", "question": "Have you ever had blood test showing increased gamma-glutamyl transferase, alkaline phosphatase, billirubin or the presence of anti-nuclear antibody which may indicate primary biliary cholangitis (PBC) (autoimmune disease of the liver)?"}, {"term": "GO:0002704", "Database": "GO", "termname": "negative regulation of leukocyte mediated immunity", "question": "Have you been prescribed to take Anti-mitochondrial antibody (AMA) blood test or have you been diagnosed with Primary biliary cholangitis with symptoms like tiredness, fatigue, itching, jaundice (more advanced cases)?"}, {"term": "GO:0002705", "Database": "GO", "termname": "positive regulation of leukocyte mediated immunity", "question": "Have you ever underwent bone marrow biopsy and been diagnosed with idiopathic thrombocytopenic purpura which is characterized by easy or excessive bruising, bleeding from the gums or nose, unusually heavy menstrual flow, blood in urine or stools?"}, {"term": "GO:0002706", "Database": "GO", "termname": "regulation of lymphocyte mediated immunity", "question": "primary biliary cirrhosis - is an autoimmune disease (disease in which the body's immune system attacks healthy cells) of the liver.       Have you been diagnosed with primary biliary cirrhosis which is associated with symptoms like itching, fatigue, yellowing of the skin, discomfort in the upper right part of the abdomen, dry eyes and mouth and vaginal dryness (in case of female), through blood test showing increased level of auto-antibodies ?"}, {"term": "GO:0002708", "Database": "GO", "termname": "positive regulation of lymphocyte mediated immunity", "question": "Have you ever had blood test or hormone test and been diagnosed with hashimoto's disease which is characterized by pale, dry skin, puffy face, hair loss, enlargement of the tongue, prolonged menstrual bleeding, muscle aches, tenderness ?"}, {"term": "GO:0002709", "Database": "GO", "termname": "regulation of T cell mediated immunity", "question": "Have you ever had blood test showing depleted platelet and white blood cell count indicating the presence of hemophagocytic lymphohistiocytosis (blood disorder) which is manifested by persistent fever, yellow discoloration of the skin and eyes, rash and anemia ?"}, {"term": "GO:0002711", "Database": "GO", "termname": "positive regulation of T cell mediated immunity", "question": "Have you ever been diagnosed with sympathetic ophthalmia(SO) which is characterized by inflammation of the eyes, vision loss?"}, {"term": "GO:0002712", "Database": "GO", "termname": "regulation of B cell mediated immunity", "question": "Have you had blood test showing an increased autoantibody level or Have you been diagnosed with autoimmune disease like hashimoto's thyroiditis (autoimmune disease that affects thyroid gland), Systemic lupus erythematosus (autoimmune disease commonly associated with presence of red rash in face)?"}, {"term": "GO:0002713", "Database": "GO", "termname": "negative regulation of B cell mediated immunity", "question": "Have you ever had a blood test showing low red blood cell count or been diagnosed with pernicious anemia (vitamin B12 deficiency) which can be manifested by inflamed stomach, pallor, sensation of pins and needles, shortness of breath, or weight loss?"}, {"term": "GO:0002714", "Database": "GO", "termname": "positive regulation of B cell mediated immunity", "question": "Have you ever diagnosed with b-mode imaging which shows lymphadenopathy characterized by tender, swollen lymph nodes in the neck, runny nose, sore throat, night sweats ?"}, {"term": "GO:0002715", "Database": "GO", "termname": "regulation of natural killer cell mediated immunity", "question": "Natural killer (NK) cell deficiency - NK cells are absent, deficient, or dysfunction   Are you prone to recurrent infections especially viral infections or have you ever had blood test showing low natural killer cell count indicates natural killer (NK) cell deficiency ?"}, {"term": "GO:0002717", "Database": "GO", "termname": "positive regulation of natural killer cell mediated immunity", "question": "Have you ever diagnosed with macrophage activation syndrome(rheumatic disease in childhood) which is manifested by continuous fevers, headaches, feeling confused or 'foggy' , large liver and spleen ?"}, {"term": "GO:0002718", "Database": "GO", "termname": "regulation of cytokine production involved in immune response", "question": "Have you ever had blood test showing high level of white blood cell count or are you prone to recurrent infections?"}, {"term": "GO:0002719", "Database": "GO", "termname": "negative regulation of cytokine production involved in immune response", "question": "Adoptive T cell therapy involves the isolation and ex vivo expansion of tumor specific T cells to achieve greater number of T cells than what could be obtained by vaccination alone. The tumor specific T cells are then infused into patients with cancer in an attempt to give their immune system the ability to overwhelm remaining tumor via T cells which can attack and kill cancer.      Have you previously went for adoptive T-cell therapy or have you been diagnosed with the symptoms like rashes, fast breathing, rapid heartbeat, confusion, delirium, hallucinations, tremor, and loss of coordination?"}, {"term": "GO:0002720", "Database": "GO", "termname": "positive regulation of cytokine production involved in immune response", "question": "Have you ever undergone magnetic resonance imaging (MRI) showing areas of demyelination (lesions) which may indicate multiple sclerosischaracterized by numbness or weakness in one or more limbs, partial or complete loss of vision, slurred speech, problems with bowel and bladder function?"}, {"term": "GO:0002724", "Database": "GO", "termname": "regulation of T cell cytokine production", "question": "Sepsis - Sepsis is a life-threatening illness caused by your body\u2019s response to an infection.      Have you been diagnosed with recurrent infections, through blood test showing increased level of cytokines or have you been diagnosed with sepsis which is accompanied with symptoms like fever, chills and high heart and breathing rate, through blood test showing low platelet count ?"}, {"term": "GO:0002726", "Database": "GO", "termname": "positive regulation of T cell cytokine production", "question": "Have you ever diagnosed with cytokine release syndrome (CRS) which is associated with symptoms like loss of appetite, muscle and joint pain, fast breathing, rapid heartbeat, confusion, delirium, hallucinations, loss of coordination?"}, {"term": "GO:0002739", "Database": "GO", "termname": "regulation of cytokine secretion involved in immune response", "question": "Do you suffer from severe diarrhea, abdominal pain, nausea, vomiting, skin rashes after transplantation or Have you ever been diagnosed with schizophrenia (mental disorder) or graft-versus-host disease (GvHD) (medical complication following the receipt of transplantation) ?"}, {"term": "GO:0002740", "Database": "GO", "termname": "negative regulation of cytokine secretion involved in immune response", "question": "Have you undergone any cancer immunotherapy or have you been diagnosed with cytokine release syndrome by undergoing blood test showing elevated level of B cells, T cells, macrophages, dendritic cells, monocytes ?"}, {"term": "GO:0002753", "Database": "GO", "termname": "cytoplasmic pattern recognition receptor signaling pathway", "question": "Do you prone to recurrent infections or Have you ever observed red and painful inflammation in skin, eyes, and join or Have you or anyone in your family been diagnosed with blau Syndrome (inflammatory disorder) ?"}, {"term": "GO:0002755", "Database": "GO", "termname": "MyD88-dependent toll-like receptor signaling pathway", "question": "Have you or anyone in your family diagnosed with MyD88 deficiency (immunodeficiency disorder) characterized by frequent fever, recurrent bacterial skin infections, reduced immunity ?"}, {"term": "GO:0002757", "Database": "GO", "termname": "immune response-activating signal transduction", "question": "Inflammatory bowel disease is an intestinal disorders that cause prolonged inflammation of the digestive tract (colon and small intestine).   Do you have any abdominal pain, discomfort, bloating or Have you been diagnosed with inflammatory bowel disease?"}, {"term": "GO:0002759", "Database": "GO", "termname": "regulation of antimicrobial humoral response", "question": "Are you prone to recurrent bacterial infections or have you been prescribed with any antibacterial medicines like penicillins, cephalosporins, ciprofolxacin, azithromycin for bacterial infections?"}, {"term": "GO:0002761", "Database": "GO", "termname": "regulation of myeloid leukocyte differentiation", "question": "Have you ever undergone urine test showing large number of leukocytes which may indicate leukocyturia, presenting symptoms like painful urination with cvute fever?"}, {"term": "GO:0002762", "Database": "GO", "termname": "negative regulation of myeloid leukocyte differentiation", "question": "Congenital granulocytopenia - inherited blood condition       Has any child in your family ever had blood test showing depleted count of granulocytes and been diagnosed with Congenital granulocytopenia which is associated with symptoms like recurrent skin, lungs, throat infections, Gum pain, Redness, Swelling and Skin abscesses?"}, {"term": "GO:0002763", "Database": "GO", "termname": "positive regulation of myeloid leukocyte differentiation", "question": "Have you ever undergone sigmoidoscopy or have you been diagnosed with crohn\u2019s disease which is characterized by diarrhea, fever, abdominal pain and cramping, blood in your stool, mouth sores, pain or drainage near or around the anus?"}, {"term": "GO:0002764", "Database": "GO", "termname": "immune response-regulating signaling pathway", "question": "Sj\u00f6gren\u2019s syndrome - An immune system disorder characterised by dry eyes and dry mouth.      Have you ever had paper strip eye test and blood test and been diagnosed with Sj\u00f6gren\u2019s syndrome which is characterized by dry eyes and mouth, joints or muscles pain, loss of taste, dental cavities, hoarseness or impaired voice, difficulty swallowing, dry cough and dry skin?"}, {"term": "GO:0002788", "Database": "GO", "termname": "regulation of antifungal peptide production", "question": "An antifungal medication is a drug that selectively eliminates fungal pathogens from a host with minimal toxicity to the host. Examples - Amphotericin B, Candicidin, Filipin \u2013 35, Hamycin, Nystatin, Sulconazole, Fenticonazole, Isoconazole.   Are you taking antifungal medications for fungal infections like jock itch, athlete's foot, ringworm or Do you have symptoms like itching or burning, redness, feeling sick, abdominal pain, diarrhoea, a rash after taking antifungal agents ?"}, {"term": "GO:0002790", "Database": "GO", "termname": "peptide secretion", "question": "Have you undergone electroencephalography (EEG) showing dysfunction of brain activity or have you had muscle contracture (dystonia) and slow or abnormal eye movements?"}, {"term": "GO:0002791", "Database": "GO", "termname": "regulation of peptide secretion", "question": "For your age and your height and while keeping a healthy diet, have you noticed that your body weight was persistently abnormal?"}, {"term": "GO:0002792", "Database": "GO", "termname": "negative regulation of peptide secretion", "question": "Have you ever had electrocardiogram (ECG) showing atrial infarction (changes in cardiac rhythm) which is manifested by abnormal heart beat, chest pain?"}, {"term": "GO:0002793", "Database": "GO", "termname": "positive regulation of peptide secretion", "question": "Have you ever been diagnosed with cytokine release syndrome which shows symptoms like fatigue, loss of appetite, muscle and joint pain, nausea, rashes, rapid heartbeat, low blood pressure, seizures, loss of coordination?"}, {"term": "GO:0002819", "Database": "GO", "termname": "regulation of adaptive immune response", "question": "Do you have symptoms like fatigue, joint pain, butterfly rash, fever, hair loss or have you or anyone in your family been diagnosed with Systemic lupus erythematosus (SLE) (butterfly rashes in skin) ?"}, {"term": "GO:0002821", "Database": "GO", "termname": "positive regulation of adaptive immune response", "question": "Has anyone in your family undergone blood test showing increased level of white blood cells (WBCs) or Has anyone in your family been prone to recurrent infections ?"}, {"term": "GO:0002822", "Database": "GO", "termname": "regulation of adaptive immune response based on somatic recombination of immune receptors built from", "question": "Have you had a blood test that showed lack of white blood cell or Do you encounter any infections due to microbes or by insect like cholera, malaria, leishmaniasis?"}, {"term": "GO:0002825", "Database": "GO", "termname": "regulation of T-helper 1 type immune response", "question": "hypersensitivity vasculitis - is an extreme reaction to a drug, infection, or foreign substance. It leads to inflammation and damage to blood vessels, mainly in the skin.      Are you prone to allergies on infection or in taking drugs like antibiotics or have you been diagnosed with hypersensitivity vasculitis which is associated with symptoms like inflammation, purple or red spots on skin, and blisters?"}, {"term": "GO:0002828", "Database": "GO", "termname": "regulation of type 2 immune response", "question": "helminth infections - parasitic intestinal infection      Are you prone to allergies, or Have you ever been diagnosed with parasitic helminth infection which is characterized with symptoms like poor appetite, intermittent abdominal pain and diarrhoea?"}, {"term": "GO:0002831", "Database": "GO", "termname": "regulation of response to biotic stimulus", "question": "Have you ever had blood test showing elevated count of natural killer (NK) cell and interferon level, or are you prone to recurrent viral infections?"}, {"term": "GO:0002832", "Database": "GO", "termname": "negative regulation of response to biotic stimulus", "question": "Have you ever had blood test showing elevated level of C-reactive protein (CRP) and been diagnosed with inflammatory bowel disease (inflammation in small intestine and colon) which is accompanied with symptoms like abdominal pain, diarrhea, blood in stool and reduced appetite ?"}, {"term": "GO:0002833", "Database": "GO", "termname": "positive regulation of response to biotic stimulus", "question": "Has any child in your family ever been diagnosed with celiac disease which is characterized by bloating or a swelling in the belly, diarrhea, pale, foul-smelling stool, weight loss ?"}, {"term": "GO:0002834", "Database": "GO", "termname": "regulation of response to tumor cell", "question": "Have you ever undergone immunotherapy or chemotherapy for cancer or Do you suffer from cracks on fingertips, inflammation around the nails can make grooming, dressing painful or difficult, fever, chills, weakness, nausea, dizziness, body aches, and high or low blood pressure after therapy which are all the side effects ?"}, {"term": "GO:0002836", "Database": "GO", "termname": "positive regulation of response to tumor cell", "question": "Do you or anyone in your family suffer from symptoms such as oral blisters, blisters on the mucosal surface of conjunctiva, nose, esophagus, penis, vulva, vagina, cervix and anus or do you or anyone in your family diagnosed with pemphigus vulgaris?"}, {"term": "GO:0002837", "Database": "GO", "termname": "regulation of immune response to tumor cell", "question": "Have you been diagnosed with tumor or Have you ever had blood test showing increased level of white blood cells (WBC) or Are you recovering from cancer after undergoing chemotherapy or immunotherapy ?"}, {"term": "GO:0002839", "Database": "GO", "termname": "positive regulation of immune response to tumor cell", "question": "Are you taking chemotherapy treatment or being prescribed with any chemotherapy medication, or have you ever suffered from symptoms like sepsis, nosebleeds of prolonged interval, blood in vomit or stools, or recurrent microbial infections during/after chemotherapy treatment, or have you had any blood test showing declined level of neutrophils?"}, {"term": "GO:0002840", "Database": "GO", "termname": "regulation of T cell mediated immune response to tumor cell", "question": "Immunotherapy is a type of cancer treatment that boosts the body's natural defenses to fight the cancer   Have you undergone immunotherapy treatment for cancer or Do you have symptoms like redness, blistering, dryness on skin,fever, vomiting, dizziness after immunotherapy?"}, {"term": "GO:0002855", "Database": "GO", "termname": "regulation of natural killer cell mediated immune response to tumor cell", "question": "Have you ever had natural killer cell therapy for cancer or Do you have symptoms like allergic responses, fever, or low blood pressure after natural killer cell therapy ?"}, {"term": "GO:0002861", "Database": "GO", "termname": "regulation of inflammatory response to antigenic stimulus", "question": "Has anyone in your family ever been diagnosed with sepsis (life-threatening infection) which shows evidences of infection, clotting problems, electrolyte imbalance, impaired oxygen availability, liver or kidney dysfunction?"}, {"term": "GO:0002863", "Database": "GO", "termname": "positive regulation of inflammatory response to antigenic stimulus", "question": "Do you suffer from symptoms like asthma, diarrhea, skin rash with red, raised, itchy bumps (urticaria), and shock which may indicate anaphylaxis and type I hypersensitivity?"}, {"term": "GO:0002879", "Database": "GO", "termname": "positive regulation of acute inflammatory response to non-antigenic stimulus", "question": "Have you been diagnosed with Asthma which is associated with symptoms like wheezing, coughing, chest tightness, and shortness of breath?"}, {"term": "GO:0002886", "Database": "GO", "termname": "regulation of myeloid leukocyte mediated immunity", "question": "Have you been diagnosed with septic shock which is characterised by fast heart rate, low body temperature, low blood pressure, decreased urine output, bluish discoloration of digits or lips?"}, {"term": "GO:0002888", "Database": "GO", "termname": "positive regulation of myeloid leukocyte mediated immunity", "question": "Have you ever underwent tissue biopsy and been diagnosed with whipple's disease which is characterized by diarrhea, abdominal cramping and pain, weight loss, fatigue?"}, {"term": "GO:0002902", "Database": "GO", "termname": "regulation of B cell apoptotic process", "question": "Have you had blood test showing an increased autoantibody level or Have you been diagnosed with autoimmune disease like hashimoto's thyroiditis (autoimmune disease that affects thyroid gland), Systemic lupus erythematosus (autoimmune disease commonly associated with presence of red rash in face)?"}, {"term": "GO:0002903", "Database": "GO", "termname": "negative regulation of B cell apoptotic process", "question": "Have you ever undergone a blood test showing low blood sugar, low sodium levels, metabolic acidosis (increased blood acidity), elevated potassium and calcium level or have you been diagnosed with addison\u2019s disease (long-term endocrine disorder) which can be manifested with darkening (hyperpigmentation) of the skin, fatigue, lightheadedness?"}, {"term": "GO:0002904", "Database": "GO", "termname": "positive regulation of B cell apoptotic process", "question": "Have you ever had blood test showing elevated interleukin and vitamin B12 levels indicating autoimmune lymphoproliferative syndrome characterized by enlargement of the spleen, enlargement of lymph nodes?"}, {"term": "GO:0002920", "Database": "GO", "termname": "regulation of humoral immune response", "question": "Have you undergone blood test showing significantly low level of Immunoglobulin A or have you been diagnosed with selective immunoglobulin A (IgA) deficiency?"}, {"term": "GO:0002921", "Database": "GO", "termname": "negative regulation of humoral immune response", "question": "Have you or anyone in your family ever had urine test showing proteinuria (high amount of protein) and hematuria (presence of blood) which may indicate Dense deposit disease (DDD) characterised by kidney malfunction causing reduced amounts of urine, proteinuria, hematuria?"}, {"term": "GO:0002922", "Database": "GO", "termname": "positive regulation of humoral immune response", "question": "Have you ever complete blood count (CBC) showing decreased number of B-cells which may indicate humoral immune deficiency, characterized by skin infection, sinus infection, recurrent bacterial or fungal infections?"}, {"term": "GO:0002943", "Database": "GO", "termname": "tRNA dihydrouridine synthesis", "question": "Have you or anyone in your family been diagnosed with MELAS syndrome (mitochondrial encephalomyopathy, lactic acidosis, and stroke-like episodes) or Do you have symptoms like muscle weakness and pain, recurrent headaches, loss of appetite, and seizures or abdominal pain, extreme tiredness, difficulty breathing ?"}, {"term": "GO:0003006", "Database": "GO", "termname": "developmental process involved in reproduction", "question": "Have you ever had pelvic x-ray or ultrasound showing epispadias (abnormality that involves the opening of the urethra ) or Have you or anyone been diagnosed with Denys-Drash syndrome (abnormal kidney function and sexual development) through biopsy ?"}, {"term": "GO:0003007", "Database": "GO", "termname": "heart morphogenesis", "question": "Endocarditis - an inflammation of the inner layer of the heart, the endocardium.    heart murmur - heart sounds made by blood rushing through your heart      Have you been diagnosed with Endocarditis which causes symptoms like fever and chills, heart murmur, Aching joints and muscles, Night sweats, Chest pain and Shortness of breath, by undergoing Electrocardiogram (ECG)?"}, {"term": "GO:0003009", "Database": "GO", "termname": "skeletal muscle contraction", "question": "Has anyone in your family ever been diagnosed with myotonia congenita (muscular disease) which is characterized by muscle stiffness (rigidity), abnormal enlargement of the muscles, and difficulty relaxing muscle like relaxing hand grip?"}, {"term": "GO:0003010", "Database": "GO", "termname": "voluntary skeletal muscle contraction", "question": "Have you ever had biopsy or blood test showing muscle dystrophy which is accompanied with muscle wasting, muscle spasm, limited range of movements, inability to walk ?"}, {"term": "GO:0003012", "Database": "GO", "termname": "muscle system process", "question": "Have you or anyone in your family ever underwent computed tomography scan showing enlarged heart and been diagnosed with familial hypertrophic cardiomyopathy (heart condition) which is characterized by shortness of breath, chest pain and abnormal heart rhythms?"}, {"term": "GO:0003013", "Database": "GO", "termname": "circulatory system process", "question": "Are you an alcohol addict or chain smoker or Have you undergone electrocardiography (ECG) analysis showing rapid and irregular heart beat or Have you been diagnosed with atrial fibrillation?"}, {"term": "GO:0003014", "Database": "GO", "termname": "renal system process", "question": "Have you ever had arginine vasopressin (AVP) test that showed lack of vasopressin hormone which may indicate Central diabetes insipidus (CDI) characterised by excessive thirst and excessive urine production due to lack of the hormone vasopressin?"}, {"term": "GO:0003018", "Database": "GO", "termname": "vascular process in circulatory system", "question": "Have you undergone any diagnosis method (electrocardiogram, Computed Tomography (CT) scan, Magnetic Resonance Imaging (MRI) analysis) showing abnormality in the heart or blood vessels or Have you been diagnosed with atherosclerosis (plaque builds up inside arteries), aneurysm (bulge in the wall of any blood vessel)?"}, {"term": "GO:0003032", "Database": "GO", "termname": "detection of oxygen", "question": "Have you ever had blood test showing low oxygen saturation level which may indicate hypoxia (low oxygen level) or cyanosis (bluish or purplish discolouration of the skin )?"}, {"term": "GO:0003044", "Database": "GO", "termname": "regulation of systemic arterial blood pressure mediated by a chemical signal", "question": "Have you ever had sphygmomanometer showing increased blood pressure within the arteries which may indicate hypertension?"}, {"term": "GO:0003071", "Database": "GO", "termname": "renal system process involved in regulation of systemic arterial blood pressure", "question": "Have you taken sphygmomanometer reading showing high blood pressure which may indicate systemic hypertension characterized by anxiety, headache, buzzing or hissing in the ears (tinnitus), swaying movement (vertigo)?"}, {"term": "GO:0003073", "Database": "GO", "termname": "regulation of systemic arterial blood pressure", "question": "Have you ever had electrocardiogram (ECG) showing long QT syndrome (heart disease) which causes irregular heartbeat resulting in fainting, drowning ?"}, {"term": "GO:0003081", "Database": "GO", "termname": "regulation of systemic arterial blood pressure by renin-angiotensin", "question": "Have you been diagnosed with high blood pressure, through sphygmomanometer (instrument to measure blood pressure) test or are you suffering from dry cough, fatigue, dizziness, headaches, loss of taste after taking angiotensin-converting enzyme (ACE) inhibitor drug?"}, {"term": "GO:0003091", "Database": "GO", "termname": "renal water homeostasis", "question": "Have you ever had blood test showing low sodium level which may indicate hyponatremia or high sodium level which may indicate hypernatremia or Do you suffer from short-term memory loss, confusion, lethargy, fatigue, loss of appetite, irritability, muscle weakness?"}, {"term": "GO:0003093", "Database": "GO", "termname": "regulation of glomerular filtration", "question": "Have you ever had ultrasound or biopsy showing IgA nephropathy (IgAN) (kidney disease) or Do you suffer from swelling (edema) in your hands and feet, cola- or tea-colored urine, pain in the side(s) of your back ?"}, {"term": "GO:0003096", "Database": "GO", "termname": "renal sodium ion transport", "question": "Have you or anyone in your family ever had blood test showing hyperkalemia (high amount of potassium) and hyperchloremia (high level of chloride) which causes Pseudohypoaldosteronism type II (also called Gordon Syndrome) characterised by hypertension, hyperkalemia, hyperchloremia, and metabolic acidosis?"}, {"term": "GO:0003097", "Database": "GO", "termname": "renal water transport", "question": "SIADH - condition in which high levels of a hormone cause the body to retain water   Have you ever had ADH (antidiuretic hormone) blood test that showed abnormally high level or Have you been diagnosed with Syndrome of inappropriate antidiuretic hormone secretion (SIADH)?"}, {"term": "GO:0003104", "Database": "GO", "termname": "positive regulation of glomerular filtration", "question": "Have you ever underwent kidney biopsy and been diagnosed with gomerulosclerosis which is manifested by swelling around eyes, hand and feet, bubbly urine, high blood pressure ?"}, {"term": "GO:0003105", "Database": "GO", "termname": "negative regulation of glomerular filtration", "question": "Have you ever undergone renal ultrasonography showing glomerulonephritis (severe kidney disease) which may indicate symptoms like foamy urine, swelling, pnk or cola-colored urine?"}, {"term": "GO:0003127", "Database": "GO", "termname": "detection of nodal flow", "question": "Have you or anyone in your family ever had biopsy showing primary ciliary dyskinesia (rare disease that affects tiny, hair-like structures that line the airways) or Do you have symptoms like delayed healing of wounds as a result of any infections, surgery or trauma ?"}, {"term": "GO:0003140", "Database": "GO", "termname": "determination of left/right asymmetry in lateral mesoderm", "question": "Do you or anyone in your family have a long thumb that looks like a finger, missing thumb, partial or complete absence of bones in forearm, an underdeveloped bone of upper arm and abnormalities of collar bone or shoulder blades or Have you or anyone in your family been diagnosed with Holt-Oram syndrome which causes skeletal abnormalities of the hands and arms (upper limbs) and heart problems?"}, {"term": "GO:0003143", "Database": "GO", "termname": "embryonic heart tube morphogenesis", "question": "Has anyone in your family been born with congenital heart defect (CHD) which cause rapid breathing, bluish skin, poor weight gain, and excessive tired ?"}, {"term": "GO:0003156", "Database": "GO", "termname": "regulation of organ formation", "question": "Has anyone in your family been diagnosed with Cornelia de Lange syndrome (CdLS) (developmental anomalies) which is characterized by slow growth before and after birth leading to short stature; intellectual disability ?"}, {"term": "GO:0003157", "Database": "GO", "termname": "endocardium development", "question": "Have you ever had electrocardiogram (ECG) or echocardiogram showing myocardial infarction or do you have symptoms like chest pain, shortness of breath, nausea, feeling faint, a cold sweat ?"}, {"term": "GO:0003158", "Database": "GO", "termname": "endothelium development", "question": "Have you or anyone in your family been diagnosed with Factor V Leiden thrombophilia (blood clotting disorder) through partial thromboplastin time which can be manifested with leg pain, tenderness, swelling, increased warmth or redness in one leg ?"}, {"term": "GO:0003170", "Database": "GO", "termname": "heart valve development", "question": "Bicuspid aortic valve (BAV): Two of the leaflets of the aortic valve fuse during development in the womb resulting in a two-leaflet valve (bicuspid valve) instead of the normal three-leaflet valve (tricuspid)   Aortic valve calcification is a condition in which calcium deposits form on the aortic valve in the heart.      Have you ever had Cardiac Magnetic Resonance Imaging (MRI) or Electron-beam computed tomography (EBCT) analysis showing defects in heart valve or Have you or anyone in your family been diagnosed with any heart valve diseases like bicuspid aortic valve, aortic valve calcification?"}, {"term": "GO:0003171", "Database": "GO", "termname": "atrioventricular valve development", "question": "Have you or anyone in your family been detected with abnormal lateral curvature of the spine or have you ever been diagnosed with Marfan syndrome (genetic disorder of the connective tissue)?"}, {"term": "GO:0003177", "Database": "GO", "termname": "pulmonary valve development", "question": "Have you ever had echocardiogram showing pulmonary valve stenosis (heart disease) or do you have symptoms like heart murmur, bluish or purplish discolouration of the skin, shortness of breath, dizziness ?"}, {"term": "GO:0003188", "Database": "GO", "termname": "heart valve formation", "question": "Mitral Valve Prolapse-condition in which the two valve flaps of the mitral valve (heart valve) do not close smoothly or evenly, but instead bulge (prolapse) upward into the left atrium.      Have you been diagnosed with Mitral Valve Prolapse which is characterized by symptoms like racing or irregular heartbeat, Dizziness, lightheadedness, shortness of breath, Fatigue and chest pain, by undergoing Electrocardiogram (ECG)?"}, {"term": "GO:0003190", "Database": "GO", "termname": "atrioventricular valve formation", "question": "Have you undergone electrocardiogram (ECG) showing left atrial enlargement and left ventricular hypertrophy which may indicate mitral insufficiency (mitral valve in heart does not close properly when the heart pumps out blood)?"}, {"term": "GO:0003197", "Database": "GO", "termname": "endocardial cushion development", "question": "Have you ever had ultrasound showing endocardial cushions defects (heart disease) which cause difficulty breathing (dyspnea) and bluish discoloration on skin and lips ?"}, {"term": "GO:0003198", "Database": "GO", "termname": "epithelial to mesenchymal transition involved in endocardial cushion formation", "question": "Have you ever had delayed-enhancement magnetic resonance imaging (de-MRI) analysis that showed stiffening of wall, reduced contractility, and impaired overall heart performance or Have you been diagnosed with Cardiac fibrosis?"}, {"term": "GO:0003205", "Database": "GO", "termname": "cardiac chamber development", "question": "Have you ever had echocardiogram or electrocardiogram (ECG) showing morphologically abnormal heart like atrial septal defect (ASD) (hole in ventricles) ?"}, {"term": "GO:0003207", "Database": "GO", "termname": "cardiac chamber formation", "question": "Have you been diagnosed with cardiac auscultation (heart, breath & bowel sounds by stethoscope) for confirming Atrioventricular septal defect ?"}, {"term": "GO:0003209", "Database": "GO", "termname": "cardiac atrium morphogenesis", "question": "Have you undergone magnetic resonance imaging (MRI) analysis showing morphological abnormality in heart atrium or Do you or anyone in your family diagnosed with cardiac arrest?"}, {"term": "GO:0003211", "Database": "GO", "termname": "cardiac ventricle formation", "question": "Have you ever had electrocardiogram (ECG) showing morphologically abnormal heart like hypoplastic left heart syndrome (HLHS) (heart defect) ?"}, {"term": "GO:0003222", "Database": "GO", "termname": "ventricular trabecula myocardium morphogenesis", "question": "Have you ever had echocardiogram or electrocardiogram (ECG) showing morphologically abnormal ventricular trabaculae like ventricular septal defect (VSD) (heart disease) which cause bluish discoloration in skin , heart murmur ?"}, {"term": "GO:0003229", "Database": "GO", "termname": "ventricular cardiac muscle tissue development", "question": "Have you ever suffered from breathlessness, Fatigue, abnormal swelling of ankles or Have you ever diagnosed with Cardiomyopathy (heart muscle disease)?"}, {"term": "GO:0003231", "Database": "GO", "termname": "cardiac ventricle development", "question": "Have you ever had electrocardiogram (ECG) showing morphologically abnormal heart like hypoplastic left heart syndrome (HLHS) (heart defect) ?"}, {"term": "GO:0003254", "Database": "GO", "termname": "regulation of membrane depolarization", "question": "Progressive supranuclear palsy (PSP) - is a degenerative disease involving the gradual deterioration and death of specific volumes of the brain.   Have you ever been diagnosed with progressive supranuclear palsy which shows main symptoms as loss of balance, lunging forward when mobilizing, fast walking, bumping into objects or people, and falls ?"}, {"term": "GO:0003260", "Database": "GO", "termname": "cardioblast migration", "question": "Have you undergone electrocardiogram(ECG) showing abnormal heart heart beats or have you or anyone in family experience bone abnormalities like polydactyly(extra limb), hypoplastic thumb(retardation of the thumb)?"}, {"term": "GO:0003262", "Database": "GO", "termname": "endocardial progenitor cell migration to the midline involved in heart field formation", "question": "Incase of being a pregnant women, have you ever had fetal echocardiography showing congenital heart defects or Have you ever had electrocardiogram (ECG) showing congenital heart defects or Have you observed bluish or purplish discolouration of the skin, shortness of breath, fainting, heart murmur ?"}, {"term": "GO:0003279", "Database": "GO", "termname": "cardiac septum development", "question": "Has anyone in your family been born with ventricular septal defect (heart defect) ?"}, {"term": "GO:0003281", "Database": "GO", "termname": "ventricular septum development", "question": "Ventricular septal defect is a heart defect due to an abnormal connection between the lower chambers of the heart (ventricles).   Have you ever had a computed tomography (CT) scan showing any morphological abnormality in interventricular septum which is characteristics of ventricular septal defect?"}, {"term": "GO:0003306", "Database": "GO", "termname": "Wnt signaling pathway involved in heart development", "question": "Have you undergone Magnetic resonance imaging (MRI) or Computed tomography (CT) showing abnormal heart development like defect in heart valves, irregular heart size?"}, {"term": "GO:0003318", "Database": "GO", "termname": "cell migration to the midline involved in heart development", "question": "Has anyone in your family been diagnosed with Noonan syndrome (NS) (prevents normal development in various parts of the body) which is characterized by webbed neck and a flat nose bridge, short stature, learning problems, impaired blood clotting ?"}, {"term": "GO:0003319", "Database": "GO", "termname": "cardioblast migration to the midline involved in heart rudiment formation", "question": "Hypoplastic left heart syndrome (HLHS) - rare congenital heart defect in which the left side of the heart is severely underdeveloped.       Has any child in your family underwent computed tomography and been diagnosed with hypoplastic left heart syndrome (HLHS) which is associated with symptoms like low birth weight, cyanosis (bluish or purplish discoloration of the skin), respiratory distress, rapid heartbeat, weak pulses and poor feeding?"}, {"term": "GO:0003330", "Database": "GO", "termname": "regulation of extracellular matrix constituent secretion", "question": "Have you or anyone in your family been diagnosed with Ehlers-Danlos syndrome which is characterized by joint hypermobility (joints that stretch further than normal), skin hyperextensibility (skin that can be stretched further than normal), and tissue fragility?"}, {"term": "GO:0003333", "Database": "GO", "termname": "amino acid transmembrane transport", "question": "Hartnup disease is a metabolic disorder characterized by abnormal transport of certain amino acids in the kidney and gastrointestinal system.   Have you ever had urine analysis showing abnormally high amounts of amino acids in urine or Have you been diagnosed with hartnup disease?"}, {"term": "GO:0003348", "Database": "GO", "termname": "cardiac endothelial cell differentiation", "question": "Have you taken carotid duplex ultrasound indicating endothelial dysfunction leading to myocardial infarction (blockage of blood flow to heart muscle) or unstable angina (poor blood flow and oxygen)?"}, {"term": "GO:0003373", "Database": "GO", "termname": "dynamin polymerization involved in membrane fission", "question": "Are you a livestock farm worker or Have you ever had a blood test that showed low level of interferon which can cause sudden fever?"}, {"term": "GO:0003381", "Database": "GO", "termname": "epithelial cell morphogenesis involved in gastrulation", "question": "Has anyone in your family born with esophageal atresia/tracheoesophageal fistula (affects the alimentary tract) which can be diagnosed by prenatal ultrasound?"}, {"term": "GO:0003382", "Database": "GO", "termname": "epithelial cell morphogenesis", "question": "Have you or anyone in your family ever had biopsy or X-ray showing ectodermal dysplasia (abnormal development of the skin, hair, nails, teeth, or sweat glands) ?"}, {"term": "GO:0003383", "Database": "GO", "termname": "apical constriction", "question": "Have you had a blood test that showed low platelet count or Have you or anyone in your family diagnosed with Wiskott\u2013Aldrich syndrome (WAS) (immunodeficiency disorder) which is characterized by bruising, spontaneous nose bleeds, recurrent bacterial infections and bloody diarrhea?"}, {"term": "GO:0003400", "Database": "GO", "termname": "regulation of COPII vesicle coating", "question": "Have you or anyone in your family had blood test showing chylomicron retention disease which is characterized by failure to gain weight, grow at the expected rate (failure to thrive), diarrhea and fatty, foul-smelling stools (steatorrhea), decreased reflexes ?"}, {"term": "GO:0003401", "Database": "GO", "termname": "axis elongation", "question": "If you\u2019re pregnant women, have your fetus been diagnosed with abnormal lower spine development which is characteristics of showing Caudal regression syndrome?"}, {"term": "GO:0003406", "Database": "GO", "termname": "retinal pigment epithelium development", "question": "Opthalmoscopean instrument for examining the interior of the eye   Have you or anyone in your ever had opthalmoscope showing heterochromia or Has anyone in your family been born with different eye color like Hazel Eyes, Green Eyes, Silver Eyes, Amber Eyes ?"}, {"term": "GO:0003413", "Database": "GO", "termname": "chondrocyte differentiation involved in endochondral bone morphogenesis", "question": "Have you been diagnosed with Kashin-Beck disease (bones and joints disorder) which is characterized by joint pain, morning stiffness in the joints, limited motion in many joints of the body ?"}, {"term": "GO:0003416", "Database": "GO", "termname": "endochondral bone growth", "question": "Have you undergone Magnetic Resonance Imaging (MRI) or Bone scan analysis showing abnormal enchondral ossification which is the process of development of bone tissue?"}, {"term": "GO:0003726", "Database": "GO", "termname": "double-stranded RNA adenosine deaminase activity", "question": "Hypopigmentation refers to loss of skin color and Hyperpigmentation refers to darkness of skin color  Have you noticed any mixed hypo or hyperpigmented macules in dorsal side of feet, hand, or face?"}, {"term": "GO:0003735", "Database": "GO", "termname": "structural constituent of ribosome", "question": "Has anyone in your family ever had X-ray analysis showing Treacher collins syndrome which is characterized by deformities of the ears, eyes, cheekbones and chin?"}, {"term": "GO:0003774", "Database": "GO", "termname": "motor activity", "question": "Do you experience any abnormal or involuntary movement of muscles like recurrent muscle twitching, tremor (uncontrollable shaking of an arm or a leg), gait (walking) problems?"}, {"term": "GO:0003823", "Database": "GO", "termname": "antigen binding", "question": "Beh\u00e7et's disease is a rare disorder causing inflammation in blood vessels.  Have you been diagnosed with Behcet's disease?"}, {"term": "GO:0003883", "Database": "GO", "termname": "CTP synthase activity", "question": "Have you ever had blood test showing depleted level of antibodies and diagnosed with cytidine triphospate (CTP) synthase 1 deficiency which leads to immunodeficiency and may cause symptoms like recurrent viral or bacterial infections, skin infections, anemia, and digestive problems/"}, {"term": "GO:0003906", "Database": "GO", "termname": "DNA-(apurinic or apyrimidinic site) lyase activity", "question": "Has anyone in your family ever been diagnosed with Cockayne syndrome (developmental disorder) which is characterized by abnormally small head size, failure to gain weight, sunburn or blistering of the skin on sunlight exposure, hearing loss, vision loss, severe tooth decay, and hands and feet that are cold all the time?"}, {"term": "GO:0003958", "Database": "GO", "termname": "NADPH-hemoprotein reductase activity", "question": "Has any child in your family born with Antley-Bixler Syndrome (head and facial malformation) which may present symptoms like short and broad head, large, prominent forehead, large nose, protruding eyes?"}, {"term": "GO:0003975", "Database": "GO", "termname": "UDP-N-acetylglucosamine-dolichyl-phosphate N-acetylglucosaminephosphotransferase activity", "question": "Has any child in your family ever been diagnosed with Congenital myasthenic syndromes (muscle disease) which is characterized by muscle weakness, droopy eyelids, fatigue, and feeding difficulties?"}, {"term": "GO:0003983", "Database": "GO", "termname": "UTP:glucose-1-phosphate uridylyltransferase activity", "question": "Have you or anyone in your family ever had blood test showing elevated level of galactose and been diagnosed with galactosemia which is associated with symptoms like convulsions (seizure/fits), Irritability, lethargy, poor weight gain, yellow skin and whites of the eyes and vomiting?"}, {"term": "GO:0004020", "Database": "GO", "termname": "adenylylsulfate kinase activity", "question": "Have you ever underwent X-ray analysis and been diagnosed with Spondyloepimetaphyseal dysplasia, Pakistani type (bone disease) which is characterized by short stature, short and bowed legs, enlarged knee joints, and abnormal curvature of the vertebral column?"}, {"term": "GO:0004028", "Database": "GO", "termname": "3-chloroallyl aldehyde dehydrogenase activity", "question": "Have you or anyone in your family ever been diagnosed with Sj\u00f6gren-Larsson syndrome which is characterized by dry, thickened, scaling skin (ichthyosis), spastic movement in legs, intellectual and developmental disabilities?"}, {"term": "GO:0004052", "Database": "GO", "termname": "arachidonate 12-lipoxygenase activity", "question": "Have you ever been diagnosed with Toxoplasmosis (parasitic infection) which is characterized by muscle pain, fever and headache, and enlarged neck lymph nodes ?"}, {"term": "GO:0004059", "Database": "GO", "termname": "aralkylamine N-acetyltransferase activity", "question": "Have you ever suffered from sleep problems and prescribed to intake melatonin supplements by your doctor, or have you ever been diagnosed with delayed sleep phase syndrome (sleep disorder) which is associated with symptoms like inability to fall asleep/wake up at the desired time, and depression?"}, {"term": "GO:0004068", "Database": "GO", "termname": "aspartate 1-decarboxylase activity", "question": "Have you ever had tuberculin test or chest X-ray analysis confirming the presence of tuberculosis (TB) which may show symptoms like nausea, vomiting, fits, drowsiness, dry cough, weight loss?"}, {"term": "GO:0004090", "Database": "GO", "termname": "carbonyl reductase (NADPH) activity", "question": "Has anyone in your family ever had karyotype test showing extra chromosome which confirms down syndrome?"}, {"term": "GO:0004316", "Database": "GO", "termname": "3-oxoacyl-[acyl-carrier-protein] reductase (NADPH) activity", "question": "Have you ever underwent ova & parasite (O&P) test or stool test showing presence of schistosomes and been diagnosed with Schistosomiasis (parasitic disease) which is associated with symptoms like rash, itchy skin, fever, chills, stomach pain, joint pain, muscle aches, pain during urination, bloating and blood in urine?"}, {"term": "GO:0004329", "Database": "GO", "termname": "formate-tetrahydrofolate ligase activity", "question": "Atypical hemolytic-uremic syndrome - is a disease that primarily affects kidney function.    Have you or anyone in your family ever underwent magnetic resonance imaging of kidney showing blood clots in small blood vessels of kidney and been diagnosed with atypical hemolytic-uremic syndrome which is characterized by malaise, fatigue, severe abdominal pain, bloody diarrhea, kidney failure and anemia ?"}, {"term": "GO:0004356", "Database": "GO", "termname": "glutamate-ammonia ligase activity", "question": "Have you or anyone in your family been diagnosed with congenital glutamine deficiency which is a rare congenital, genetic disease or Have you had a blood test that showed decreased level of glutamine?"}, {"term": "GO:0004385", "Database": "GO", "termname": "guanylate kinase activity", "question": "Has anyone in your family been diagnosed with autism spectrum disorder which may indicate symptoms like challenges with social skills, repetitive behaviors, speech and nonverbal communication?"}, {"term": "GO:0004512", "Database": "GO", "termname": "inositol-3-phosphate synthase activity", "question": "Has anyone in your family ever been diagnosed with bipolar disorder (brain disorder ) which is characterized by mood swings, suicidal thoughts, loss of interest, risk-taking behaviours, hyperactivity, impulsivity, restlessness, self-harm, agitated depression, and rapid and frenzied speaking ?"}, {"term": "GO:0004568", "Database": "GO", "termname": "chitinase activity", "question": "Chitinases are enzymes that degrade chitin.  Have you had a serum test that showed abnormal level of chitinase?"}, {"term": "GO:0004592", "Database": "GO", "termname": "pantoate-beta-alanine ligase activity", "question": "Have you ever had blood test showing the presence of mycobacterium tuberculosis (bacteria) or chest X-ray analysis showing infected lung and been diagnosed with tuberculosis (Infectious bacterial disease that mainly affects lungs) which is associated with symptoms like chronic cough with blood-containing sputum, fever, night sweats, and weight loss?"}, {"term": "GO:0004634", "Database": "GO", "termname": "phosphopyruvate hydratase activity", "question": "Have you or anyone in your family been diagnosed with myalgia (muscle pain) which is the main symptom of enolase deficiency or does your Neuron-specific Enolase (NSE) Serum Test (blood test) showing deficit enolase level? Enolase or phosphopyruvate hydratase is a enzyme present in various parts of body liver, brain, kidney, spleen, adipose and expressed most highly in muscle cells. Enolase or phosphopyruvate hydratase deficiency is a rare genetic disorder of glucose metabolism."}, {"term": "GO:0004654", "Database": "GO", "termname": "polyribonucleotide nucleotidyltransferase activity", "question": "Has any child in your family ever been diagnosed with Combined Oxidative Phosphorylation Deficiency 13 which is characterized by dystonia (Involuntary muscle contractions), dyskinesia (movement disorder), skeletal muscle atrophy, lack of speech?"}, {"term": "GO:0004687", "Database": "GO", "termname": "myosin light chain kinase activity", "question": "Have you ever underwent electrocardiogram and been diagnosed with Catecholaminergic polymorphic ventricular tachycardia (heart disease) which is characterized by abnormal heart rhythm, light-headedness, dizziness, fainting and blackouts?"}, {"term": "GO:0004711", "Database": "GO", "termname": "ribosomal protein S6 kinase activity", "question": "Has anyone in your family ever been diagnosed with Coffin\u2013Lowry syndrome (developmental disorder) which is characterized by mental retardation, abnormalities of the head and facial (craniofacial) area, large, soft hands with short, thin (tapered) fingers, and short stature?"}, {"term": "GO:0004714", "Database": "GO", "termname": "transmembrane receptor protein tyrosine kinase activity", "question": "Has any child in your family ever been diagnosed with Leprechaunism (developmental disorder) which is characterized by abnormal resistance to insulin, growth delays, skin abnormalities, reduced muscle mass and enlarged external genitalia ?"}, {"term": "GO:0004727", "Database": "GO", "termname": "prenylated protein tyrosine phosphatase activity", "question": "Has anyone in your family been diagnosed with Noonan syndrome (NS) (preventing normal development in various parts of the body) which is characterized by webbed neck and a flat nose bridge, short stature, widely spaced eyes, sunken chest or protruding chest?"}, {"term": "GO:0004781", "Database": "GO", "termname": "sulfate adenylyltransferase (ATP) activity", "question": "Spondyloepimetaphyseal dysplasia is a genetic condition affecting the bones.   Have you or anyone in your family ever underwent X-ray analysis and been diagnosed with Spondyloepimetaphyseal dysplasia which is characterized by short stature, short body trunk, long limbs, musculoskeletal pain, sideways curvature of spine and hip and joint pain?"}, {"term": "GO:0004792", "Database": "GO", "termname": "thiosulfate sulfurtransferase activity", "question": "Have you ever had blood test or endoscopy analysis showing ulcerative colitis (colon ulcer) which may causes abdominal pain, diarrhea, weight loss, fever, anemia?"}, {"term": "GO:0004839", "Database": "GO", "termname": "ubiquitin activating enzyme activity", "question": "Have you or anyone in your family been diagnosed with X-linked infantile spinal muscular dystrophy, characterized by hypotonia, areflexia, and multiple congenital contractures (arthrogryposis)?"}, {"term": "GO:0004967", "Database": "GO", "termname": "glucagon receptor activity", "question": "Have you ever underwent glucose tolerance test showing diabetes mellitus type 2 (high blood sugar) which presents symptoms like increased thirst, frequent urination, blurred vision and poor wound healing?"}, {"term": "GO:0005021", "Database": "GO", "termname": "vascular endothelial growth factor-activated receptor activity", "question": "Has anyone in your family ever undergone urine test showing high amounts protein which may indicate Minimal Change Disease (kidney disease), characterized by excess protein in urine (proteinuria)?"}, {"term": "GO:0005024", "Database": "GO", "termname": "transforming growth factor beta-activated receptor activity", "question": "Pulmonary fibrosis is a lung disease that occurs when lung tissue becomes damaged and scarred.    Do you have symptoms like shortness of breath, dry cough, fatigue, unexplained weight loss, aching muscles and joints or Have you been diagnosed with pulmonary fibrosis?"}, {"term": "GO:0005026", "Database": "GO", "termname": "transforming growth factor beta receptor activity, type II", "question": "Have you or anyone in your family ever had X-ray, computerized tomography (CT), or magnetic resonance imaging (MRI) analysis showing enlarged aorta which may indicate Loeys\u2013Dietz syndrome, characterized by arterial tortuosity (winding course of blood vessels), widely spaced eyes (hypertelorism), wide or split uvula?"}, {"term": "GO:0005030", "Database": "GO", "termname": "neurotrophin receptor activity", "question": "Have you ever underwent nerve conduction test and been diagnosed with peripheral neuropathy (nerve disorder) which is associated with symptoms like pain, pins-and-needles sensation, numbness, weakness, cramping, difficulty walking, muscle weakness, uncomfortable tingling and burning, reduced sensation of touch, slow reflexes, and tingling feet?"}, {"term": "GO:0005085", "Database": "GO", "termname": "guanyl-nucleotide exchange factor activity", "question": "Has anyone in your family ever been diagnosed with Noonan syndrome (developmental disorder) which is characterized by deep groove in the area between nose and mouth, widely spaced eyes, low-set ears, poor teeth alignment, short neck, short stature, heart defects, bleeding problems, and sunken chest or protruding chest?"}, {"term": "GO:0005160", "Database": "GO", "termname": "transforming growth factor beta receptor binding", "question": "Have you or anyone in your family ever been diagnosed with Loeys\u2013Dietz syndrome (connective tissue disorder) which is characterized by widely-spaced eyes, white of eye looks blue or gray, cleft palate, instability or malformation of spine in neck, premature fusion of skull bones, abnormal side-to-side curvature of the spine, sunken chest, and abnormal scars after wound healing?"}, {"term": "GO:0005174", "Database": "GO", "termname": "CD40 receptor binding", "question": "Have you or anyone in your family ever had blood test showing low level of IgG and IgA immunoglobulins and elevated level of IgM which may indicate X-linked hyper-IgM syndrome?"}, {"term": "GO:0005520", "Database": "GO", "termname": "insulin-like growth factor binding", "question": "Have you or anyone in family suffered from growth impairment with poorly controlled diabetes or Have you been diagnosed aith any insulin malfunction related diseases?"}, {"term": "GO:0005539", "Database": "GO", "termname": "glycosaminoglycan binding", "question": "Have or anyone in your family ever been diagnosed with premature aging syndrome which is characterized by early skin thinning, loss of elasticity in skin, wrinkling, greying hair and loss of hair?"}, {"term": "GO:0005549", "Database": "GO", "termname": "odorant binding", "question": "Have you experienced any abnormalities in sense of smell?"}, {"term": "GO:0005978", "Database": "GO", "termname": "glycogen biosynthetic process", "question": "Have you or anyone in your family ever had aldolase blood test that showed low level or absence of aldolase which causes aldolase A deficiency characterised by decreased ability to perform physical exercise, haemolytic anaemia (destruction of RBC before their normal lifespan gets over), myopathy and intellectual disability?"}, {"term": "GO:0005979", "Database": "GO", "termname": "regulation of glycogen biosynthetic process", "question": "Have you or anyone in your family had glucagon stimulation test that showed increased levels of plasma lactate and alanine or Have you or anyone in your family been diagnosed with Glycogen storage disease type 0 (GSD 0) which is characterised by muscle pain, weakness or episodes of fainting, drowsiness, sweating, lack of attention, or pallor, uncoordinated eye movements?"}, {"term": "GO:0005980", "Database": "GO", "termname": "glycogen catabolic process", "question": "von Gierke's disease - glycogen storage disease   Has anyone in your family ever been diagnosed with von Gierke's disease which is characterized with symptoms like constant hunger, easy bruising and nosebleeds, fatigue, irritability, puffy cheeks, thin chest and limbs, and swollen belly ?"}, {"term": "GO:0005981", "Database": "GO", "termname": "regulation of glycogen catabolic process", "question": "Have you or anyone in your family ever had blood test or biopsy confirming forbes disease (glycogen storage disease) ?"}, {"term": "GO:0006007", "Database": "GO", "termname": "glucose catabolic process", "question": "Pyruvate kinase deficiency is an inherited disorder that affects red blood cells, which carry oxygen to the body's tissues.      Have you or anyone in your family ever had blood test showing depleted count of red blood cells and been diagnosed with pyruvate kinase deficiency which is characterized with symptoms like anemia, yellow color of the skin and eyes, fatigue, lethargy, shortness of breath and leg ulcers?"}, {"term": "GO:0006021", "Database": "GO", "termname": "inositol biosynthetic process", "question": "Have you ever been diagnosed with inositol deficiency which is characterized by symptoms like Vision and/or eye abnormalities, alopecia (patchy hair loss), fatty liver, loss of memory, constipation, high LDL cholesterol levels?"}, {"term": "GO:0006023", "Database": "GO", "termname": "aminoglycan biosynthetic process", "question": "Ophthalmoscopy, also called as funduscopy is a test that allows your ophthalmologist, or eye doctor, to look at the back of your eye.   Have you undergone ophthalmoscopy analysis showing any defects in cornea of eye such as macular corneal dystrophy (corneal cloudiness), fleck corneal dystrophy (small white flecks in cornea)?"}, {"term": "GO:0006024", "Database": "GO", "termname": "glycosaminoglycan biosynthetic process", "question": "Has anyone in your family been born with spondyloepiphyseal dysplasia congenita (rare disorder of bone growth) which is characterized by dwarfism (short stature), occasionally problems with vision and hearing, short trunk?"}, {"term": "GO:0006027", "Database": "GO", "termname": "glycosaminoglycan catabolic process", "question": "Have you or anyone in your family ever undergone skin biopsy showing hunter syndrome (lysosomal storage disease) which is characterized by abdominal hernias, ear infections, runny noses, and cold?"}, {"term": "GO:0006030", "Database": "GO", "termname": "chitin metabolic process", "question": "Skin allergy testing or Skin prick test is a method for medical diagnosis of allergies that attempts to provoke a small, controlled, allergic response.    Have you ever had skin prick test showing latex allergy (allergic to certain foods) or Are you been suffered from allergy when uptaking foods like avocado, banana, chestnut, kiwi, peach, tomato, potato, bell pepper ?"}, {"term": "GO:0006032", "Database": "GO", "termname": "chitin catabolic process", "question": "Have you ever been diagnosed with Cystic fibrosis (CF) (genetic disorder) through Sweat test and genetic testing or do you suffer from long-term issues include difficulty breathing and coughing up mucus?"}, {"term": "GO:0006071", "Database": "GO", "termname": "glycerol metabolic process", "question": "Have you ever had blood test showing elevated level of glycerol in serum and been diagnosed with glycerol intolerance syndrome which is associated with symptoms like episodes of sweating, irritability, confusion, lethargy, unhealthy pale appearance and low blood sugar?"}, {"term": "GO:0006085", "Database": "GO", "termname": "acetyl-CoA biosynthetic process", "question": "Do you have normal BMI range or Are you intaking high carbohydrate diet which is associated with obesity?"}, {"term": "GO:0006086", "Database": "GO", "termname": "acetyl-CoA biosynthetic process from pyruvate", "question": "Have you had blood test analysis showing abnormally high level of blood sugar (hyperglycemia) or low level of blood sugar (hypoglycemia)?"}, {"term": "GO:0006096", "Database": "GO", "termname": "glycolytic process", "question": "Have you or anyone in your family ever had muscle biopsy that shown excess glycogen accumulation or Any blood test that shown low level of phosphofructokinase and elevated level of creatine kinase which may indicate Phosphofructokinase deficiency?"}, {"term": "GO:0006110", "Database": "GO", "termname": "regulation of glycolytic process", "question": "Have you or anyone in your family ever had blood test showing Pyruvate kinase deficiency which cause yellow color of the skin and eyes, fatigue, lethargy, pale skin ?"}, {"term": "GO:0006111", "Database": "GO", "termname": "regulation of gluconeogenesis", "question": "Have you undergone blood test showing increased level of ketone bodies or decreased level of glucose (hypoglycemia) which may indicate fructose-1,6-bisphosphatase deficiency (metabolic disorder)?"}, {"term": "GO:0006113", "Database": "GO", "termname": "fermentation", "question": "Have you undergone blood test showing increased lactate levels which may indicate lactic acidosis characterized by nausea, vomiting, generalized muscle weakness and rapid breathing?"}, {"term": "GO:0006114", "Database": "GO", "termname": "glycerol biosynthetic process", "question": "Glycerol Kinase Deficiency - very rare X-linked disorder of glycerol metabolism       Has anyone in your family ever had blood test or urine test showing elevated level of glycerol and been diagnosed with Glycerol Kinase Deficiency which is associated with symptoms like crossed eyes, seizures, absence of male genital (in case of male), seizures, learning disabilities, weak and brittle bones, muscle weakness and low blood sugar?"}, {"term": "GO:0006116", "Database": "GO", "termname": "NADH oxidation", "question": "Have you ever been diagnosed with pellagra (vitamin B3 deficiency) which is characterized by inflamed skin, diarrhea, dementia (decline in mental ability), and sores in the mouth, high sensitivity to sunlight?"}, {"term": "GO:0006119", "Database": "GO", "termname": "oxidative phosphorylation", "question": "Leber's hereditary optic neuropathy is a degeneration of retinal ganglion cells.Myoclonic epilepsy with ragged-red fibers (MERRF) is a disorder that affects many parts of the body, particularly the muscles and nervous system.   Incase of being a parent, does your child lack normal vision related with Leber's hereditary optic neuropathy or have you experience uncontrolled muscle contractions related with myoclonic epilepsy with ragged-red fibers?"}, {"term": "GO:0006120", "Database": "GO", "termname": "mitochondrial electron transport, NADH to ubiquinone", "question": "Have you or anyone in your family been diagnosed with leber's hereditary optic neuropathy (mitochondrially inherited disorder) which can be characterized by visual loss in both eyes?"}, {"term": "GO:0006121", "Database": "GO", "termname": "mitochondrial electron transport, succinate to ubiquinone", "question": "Have you or anyone in your family ever been diagnosed with hereditary paraganglioma-pheochromocytoma (noncancerous (benign) tumors in paraganglia) which presents symptoms like high blood pressure (hypertension), episodes of rapid heartbeat (palpitations), excessive sweating and weight loss?"}, {"term": "GO:0006122", "Database": "GO", "termname": "mitochondrial electron transport, ubiquinol to cytochrome c", "question": "Has anyone in your family been born with bj\u00f6rnstad syndrome which is manifested by short and brittle hairs, deafness?"}, {"term": "GO:0006123", "Database": "GO", "termname": "mitochondrial electron transport, cytochrome c to oxygen", "question": "Have you been prescribed with urine test which shows presence of myoglobin or are you suffering from swollen and painful muscles, dark urine which are the key symptoms of myoglobinuria?"}, {"term": "GO:0006167", "Database": "GO", "termname": "AMP biosynthetic process", "question": "Adenosine monophosphate is a substance that is produced by our body in every minute of the day as part of the metabolic process.   Have you had a blood test that showed low adenosine monophosphate level? or Anyone in your family been experienced symptoms like fatigue, muscle pain, cramps after exercise or prolonged physical activity which is due to deficiency in adenosine monophosphate level?"}, {"term": "GO:0006171", "Database": "GO", "termname": "cAMP biosynthetic process", "question": "Cyclothymia - also called cyclothymic disorder, is a rare mood disorder.    (1) Do you have symptoms like memory problems, confusion, mood swings, irritability, mild depression,hopelessness, feeling tearful or sleep disturbances, or Have you been diagnosed with Cyclothymia? or    (2) Are you in taking any antioxidant supplements or Do you have symptoms like memory loss, muscle or joint pain, wrinkles and grey hair, decreased eye sight and susceptibility to infections?"}, {"term": "GO:0006182", "Database": "GO", "termname": "cGMP biosynthetic process", "question": "Have you ever been detected with build-up of fats, cholesterol and other substances in and on the artery walls through angiography or have you been diagnosed with atherosclerosis (cardiovascular diseases)?"}, {"term": "GO:0006183", "Database": "GO", "termname": "GTP biosynthetic process", "question": "Has anyone in your family ever been diagnosed with Segawa disease (genetic movement disorder) which is characterized by increased muscle tone, clubfoot and tiptoe walking, slowness of movement, tremors, stiffness, balance difficulties, excessive wear at toes, lack of self-esteem and lack of energy?"}, {"term": "GO:0006189", "Database": "GO", "termname": "de novo' IMP biosynthetic process", "question": "Have you or anyone in your family ever had blood test showing decreased adenosine deaminase level indicates the presence of adenosine deaminase deficiency (ADA) which shows pneumonia, chronic diarrhea, and widespread skin rashes as main symptoms ?"}, {"term": "GO:0006198", "Database": "GO", "termname": "cAMP catabolic process", "question": "Nocturnal erection test- During a nocturnal, or nighttime, erection test, you wear a plastic, ring-like device around your penis to test whether you have erections during the night while you sleep.      Have you ever had nocturnal erection test showing erectile dysfunction (inability to develop or maintain an erection of the penis during sexual activity)?"}, {"term": "GO:0006203", "Database": "GO", "termname": "dGTP catabolic process", "question": "Do you have the following symptoms like enlarged liver and spleen, elevated blood levels of liver enzymes, a shortage of blood cell fragments called platelets or have you been diagnosed with Aicardi\u2013Gouti\u00e8res syndrome (AGS) (neurodevelopmental disorder) ?"}, {"term": "GO:0006207", "Database": "GO", "termname": "de novo' pyrimidine nucleobase biosynthetic process", "question": "Have you had a Urine test that showed increased level of orotic acid or Have you or any one in your family been diagnosed with Orotic aciduria (elevated levels of orotic acid in the urine)?"}, {"term": "GO:0006233", "Database": "GO", "termname": "dTDP biosynthetic process", "question": "Mitochondrial neurogastrointestinal encephalopathy (MNGIE) disease is a condition that affects several parts of the body, particularly the digestive system and nervous system.   Have you or anyone in your family been diagnosed with mitochondrial neurogastrointestinal encephalopathy syndrome (MNGIE) ?"}, {"term": "GO:0006235", "Database": "GO", "termname": "dTTP biosynthetic process", "question": "Have you ever had schilling test showing vitamin B12 deficiency which may indicate megaloblastic anemia (deficiency of vitamin B12), showing symptoms like muscle weakness, shortness of breath, abnormal paleness of the skin, loss of appetite?"}, {"term": "GO:0006241", "Database": "GO", "termname": "CTP biosynthetic process", "question": "Have you or anyone in family had viral and bacterial infections showing immunodeficiency due to CTP synthase 1 deficiency or have you diagnosed with CTP synthase 1 deficiency?"}, {"term": "GO:0006260", "Database": "GO", "termname": "DNA replication", "question": "Have you encountered recurrent miscarriage or In case of being pregnant, have you been diagnosed with fetal lethality or Have you or anyone in family diagnosed with any developmental defects such as loss / incomplete development of fingers or ears by birth?"}, {"term": "GO:0006261", "Database": "GO", "termname": "DNA-dependent DNA replication", "question": "Do you have suffer from brittle hair, short stature or Have you been diagnosed with Trichothiodystrophy( autosomal recessive inherited disorder characterized by brittle hair and intellectual impairment)?"}, {"term": "GO:0006264", "Database": "GO", "termname": "mitochondrial DNA replication", "question": "Alpers disease is a mitochondrial disease that affects the brain and liver. Progressive external ophthalmoplegia is a condition characterized by weakness of the eye muscles.   Has any child in your family been diagnosed liver and brain disease relating with Alpers disease or do you have a family history of Progressive external ophthalmoplegia showing any symptoms like increased muscle tone/ weakness of the eye muscles?"}, {"term": "GO:0006265", "Database": "GO", "termname": "DNA topological change", "question": "scleroderma - a connective tissue disease that can affect skin, joints, tendons and internal organs   Have you ever had biopsy showing scleroderma which is manifested by hardening and tightening of patches of skin, numbness, pain or color changes in the fingers or toes ?"}, {"term": "GO:0006266", "Database": "GO", "termname": "DNA ligation", "question": "Has anyone in your family ever had magnetic resonance imaging (MRI) for brain that showed damage or inflammation in cerebellum or Has anyone in your family been diagnosed with Acute cerebellar ataxia (ACA) which is characterized by loss of coordination, depression, anxiety and difficult to perform daily tasks?"}, {"term": "GO:0006268", "Database": "GO", "termname": "DNA unwinding involved in DNA replication", "question": "Have you or anyone in your family experience small sized head, very short stature, hands and feet that are cold all the time, delayed development, premature aging, severe photosensitivity, hearing loss, vision loss, severe tooth decay, bone abnormalities or Have you or anyone in your family been diagnosed with cockayne syndrome (CS)?"}, {"term": "GO:0006271", "Database": "GO", "termname": "DNA strand elongation involved in DNA replication", "question": "Can you see in different directions without turning heads or Have you or anyone in your family been diagnosed with progressive external opthalmaplegia (adPEO) (eye defect) ?"}, {"term": "GO:0006275", "Database": "GO", "termname": "regulation of DNA replication", "question": "Have you or anyone in family ever had muscle biopsy or magnetic resonance imaging (MRI) analysis that showed Chronic progressive external ophthalmoplegia (eye disorder) which is characterized by slowly progressive inability to move the eyes and eyebrows?"}, {"term": "GO:0006278", "Database": "GO", "termname": "RNA-dependent DNA replication", "question": "Have you ever undergone chest X-ray revealing decreased lung volumes which may indicate idiopathic pulmonary fibrosis (chronic lung disease), manifested by finger or toe nail deformity (nail clubbing), heart failure, increased blood pressure, blocked artery in lungs (pulmonary embolism)?"}, {"term": "GO:0006281", "Database": "GO", "termname": "DNA repair", "question": "Fanconi anemia is a disease passed down through families (inherited) that mainly affects the bone marrow. It results in decreased production of all types of blood cells.   Have you or anyone in your family ever had blood test that showed low level of blood cells or Have you or anyone in your family been diagnosed with Fanconi Anemia?"}, {"term": "GO:0006282", "Database": "GO", "termname": "regulation of DNA repair", "question": "Have you undergone bone marrow biopsy or complete blood count which show Fanconi anemia (bone marrow failure)?"}, {"term": "GO:0006283", "Database": "GO", "termname": "transcription-coupled nucleotide-excision repair", "question": "Have you or anyone in your family been diagnosed with cerebro-oculo-facio-skeletal syndrome (degenerative disorder) which is characterized by growth failure at birth and little or no neurological development, structural abnormalities of the eye and fixed bending of the spine and joints ?"}, {"term": "GO:0006284", "Database": "GO", "termname": "base-excision repair", "question": "Have you ever had electromyography (EMG) or nerve conduction studies (NCS) or somatosensory evoked potential (SSEP) analysis resulted in nerve degeneration or Have you or anyone inyour family been diagnosed with Huntington's disease (progressive breakdown of nerve cells in the brain)?"}, {"term": "GO:0006285", "Database": "GO", "termname": "base-excision repair, AP site formation", "question": "Progeria - extremely rare autosomal dominant genetic disorder in which symptoms resembling aspects of aging are manifested at a very early age.       Have you or anyone in your family been diagnosed with progeria which is characterized by short stature, slow growth, wrinkles and hair loss? or Are you working in a stressed environment like prolonged exposure to sunlight (UV rays) which mainly causes premature aging?"}, {"term": "GO:0006297", "Database": "GO", "termname": "nucleotide-excision repair, DNA gap filling", "question": "Are you frequently exposed to UV light or sun rays or have you or anyone in your family been diagnosed with xeroderma pigmentosum which is characterized by development of many freckles at early age, rough-surfaced growths, scaly skin?"}, {"term": "GO:0006298", "Database": "GO", "termname": "mismatch repair", "question": "Muir\u2013Torre syndrome (MTS, is associated with skin tumors.   Do you have a family history of genetic disorders like Muir\u2013Torre syndrome having skin tumors or have you undergone biopsy showing abnormal cancer cells in colorectral tissue sample?"}, {"term": "GO:0006302", "Database": "GO", "termname": "double-strand break repair", "question": "Are you working in Nuclear power plant or nuclear fuel reprocessing plant or Have you been diagnosed with any type of cancer or Do you have symptoms like skin redness, hair loss, radiation burns, or acute radiation syndrome (acute illness caused by irradiation) when exposure to ionizing radiation (like X-ray, ionising radiation)?"}, {"term": "GO:0006303", "Database": "GO", "termname": "double-strand break repair via nonhomologous end joining", "question": "Are you working in Nuclear power plant or nuclear fuel reprocessing plant or Have you been diagnosed with any type of cancer or Do you have symptoms like skin redness, hair loss, radiation burns, or acute radiation syndrome (acute illness caused by irradiation) when exposure to ionizing radiation (like X-ray, ionising radiation)?"}, {"term": "GO:0006304", "Database": "GO", "termname": "DNA modification", "question": "ICF syndrome also called Immunodeficiency, Centromere instability and Facial anomalies syndrome is a very rare autosomal recessive immune disorder.      Have you or anyone in your family had blood test showing abnormally low level of immunoglobulins (IgG, IgM, IgE or IgA) or Have you or anyone in family been diagnosed with ICF syndrome which is characterized by combined immunodeficiency, facial anomalies, developmental delay, and mental retardation?"}, {"term": "GO:0006305", "Database": "GO", "termname": "DNA alkylation", "question": "ICF syndrome also called Immunodeficiency, Centromere instability and Facial anomalies syndrome is a very rare autosomal recessive immune disorder.      Have you or anyone in family had blood test showing abnormally low level of immunoglobulins (IgG, IgM, IgE or IgA) or Have you or anyone in family been diagnosed with ICF syndrome which is characterized by combined immunodeficiency, facial anomalies, developmental delay, and mental retardation?"}, {"term": "GO:0006306", "Database": "GO", "termname": "DNA methylation", "question": "ICF syndrome also called Immunodeficiency, Centromere instability and Facial anomalies syndrome is a very rare autosomal recessive immune disorder.   Have you or anyone in your family had blood test showing abnormally low level of immunoglobulins (IgG, IgM, IgE or IgA) or Have you or anyone in your family been diagnosed with ICF syndrome which is characterized by combined immunodeficiency, facial anomalies, developmental delay, and mental retardation?"}, {"term": "GO:0006307", "Database": "GO", "termname": "DNA dealkylation involved in DNA repair", "question": "Progeria - extremely rare autosomal dominant genetic disorder in which symptoms resembling aspects of aging are manifested at a very early age.       Have you or anyone in your family been diagnosed with progeria which is characterized by short stature, slow growth, wrinkles and hair loss? or Are you working in a stressed environment like prolonged exposure to sunlight or do you have habit of excessive smoking which are the main causes of premature aging?"}, {"term": "GO:0006308", "Database": "GO", "termname": "DNA catabolic process", "question": "Has any child in your family been born with Cerulean cataracts (bluish or whitish colored eye) or Have you or anyone in your family been diagnosed with Schnitzler syndrome which shows symptoms like urticaria (skin rash), recurrent fevers, joint pain and inflammation?"}, {"term": "GO:0006309", "Database": "GO", "termname": "apoptotic DNA fragmentation", "question": "Neuroblastoma (NB) is a type of cancer that forms in certain types of nerve tissue.   Have you ever had tissue biopsy showing neuroblastoma (NB) which cause bone pain, a lump in the abdomen, neck, or chest, or a painless bluish lump under the skin ?"}, {"term": "GO:0006310", "Database": "GO", "termname": "DNA recombination", "question": "Bloom syndrome - symptoms include short stature; sun-sensitive skin changes on the face, hands and/or arms; a high-pitched voice; and distinctive facial features including a long, narrow face, small lower jaw, large nose and prominent ears.      Have you or anyone in family been diagnosed with Bloom syndrome which show symptoms like short stature, sun-sensitive skin over face/hands, high-pitched voice, prominent ears, narrow face?"}, {"term": "GO:0006312", "Database": "GO", "termname": "mitotic recombination", "question": "Has anyone in your family been diagnosed with werner syndrome (autosomal recessive disorder) which is characterized by the appearance of premature aging?"}, {"term": "GO:0006323", "Database": "GO", "termname": "DNA packaging", "question": "Have you or anyone in family ever had Muscle biopsy test that showed Facioscapulohumeral muscular dystrophy which causes muscles to weaken and waste over time leading to increasing disability?"}, {"term": "GO:0006325", "Database": "GO", "termname": "chromatin organization", "question": "Do you or anyone in your family suffer with abnormalities of growth, cardiac abnormalities, kyphoscoliosis, as well as auditory and visual abnormalities or have you ever been diagnosed with Coffin\u2013Lowry syndrome ( genetic disorder) through X-ray and neuroimaging studies?"}, {"term": "GO:0006333", "Database": "GO", "termname": "chromatin assembly or disassembly", "question": "Have you ever been detected with decrease in muscle mass by quantification through computed tomography (CT) scan or have you ever been diagnosed with Muscle atrophy (muscle wasting syndromes)?"}, {"term": "GO:0006335", "Database": "GO", "termname": "DNA replication-dependent nucleosome assembly", "question": "Have you or anyone in your family been diagnosed with DiGeorge syndrome (DGS) which is characterised by underdeveloped chin, low-set ears, wide-set eyes, narrow groove in upper lip, cleft palate, delayed growth, failure to gain weight, breathing problems, poor muscle tone, nasal-sounding speech, learning disabilities, hypocalcemia, thrombocytopenia, bluish skin due to cyanosis and congenital heart problems?"}, {"term": "GO:0006338", "Database": "GO", "termname": "chromatin remodeling", "question": "Alpha-thalassemia x-linked intellectual disability (ATRX) syndrome is a genetic condition that causes intellectual disability, muscle weakness ( hypotonia ), short height, a particular facial appearance, genital abnormalities, and possibly other symptoms.      Has anyone in your family been diagnosed with alpha-thalassemia x-linked intellectual disability (ATRX) syndrome ?"}, {"term": "GO:0006342", "Database": "GO", "termname": "chromatin silencing", "question": "Has anyone in your family been diagnosed with developmental disorder or eye spots which are the main symptoms of down syndrome?"}, {"term": "GO:0006349", "Database": "GO", "termname": "regulation of gene expression by genetic imprinting", "question": "Has anyone in your family been diagnosed with angelman syndrome (brain disorder) which is characterized by delayed development, intellectual disability, severe speech impairment, and problems with movement and balance ?"}, {"term": "GO:0006351", "Database": "GO", "termname": "transcription, DNA-templated", "question": "Trichothiodystrophy is a rare inherited condition that affects many parts of the body.   Has anyone in your family been diagnosed with trichothiodystrophy which is characterized by brittle hair and intellectual impairment?"}, {"term": "GO:0006352", "Database": "GO", "termname": "DNA-templated transcription, initiation", "question": "Do you have a family history of genetic disorders like Alpha thalassemia (blood disorder that reduces production of hemoglobin), Neurofibromatosis (tumors grow in nervous system) or hypercholesterolaemia (high amounts of cholesterol in blood)?"}, {"term": "GO:0006353", "Database": "GO", "termname": "DNA-templated transcription, termination", "question": "Have you or anyone in your family ever had magnetic resonance spectroscopy (MRS) analysis that showed elevated lactate-creatine ratio in brain or Do you or anyone in your family experience muscle weakness and pain, recurrent headaches, loss of appetite, vomiting, seizures, altered consciousness, vision abnormalities, repeated stroke-like episodes or Have you or anyone in your family been diagnosed with Mitochondrial Encephalopathy, Lactic Acidosis, and Stroke-like episodes (MELAS) syndrome?"}, {"term": "GO:0006354", "Database": "GO", "termname": "DNA-templated transcription, elongation", "question": "Have you tested positive for HIV infection or Have you been diagnosed with Human immunodeficiency virus( spectrum of conditions caused by infection with the human immunodeficiency virus (HIV))?"}, {"term": "GO:0006355", "Database": "GO", "termname": "regulation of transcription, DNA-templated", "question": "Has anyone in your family ever been diagnosed with trichothiodystrophy which can be characterized by brittle hair, intellectual impairment, decreased fertility, and short stature?"}, {"term": "GO:0006356", "Database": "GO", "termname": "regulation of transcription from RNA polymerase I promoter", "question": "Have you ever been diagnosed with Bowen\u2013Conradi syndrome (abnormal body features) which can be manifested by malformations of head and facial area, foot deformities, mild joint restriction, prominent nose, small head and chin or Have anyone in your family born with Diamond\u2013Blackfan anemia (congenital abnormality) which can be diagnosed by blood test showing low red blood cell counts?"}, {"term": "GO:0006357", "Database": "GO", "termname": "regulation of transcription from RNA polymerase II promoter", "question": "Have you or anyone in your family ever undergone serum endocrine autoantibody screening indicating autoimmune polyendocrine syndrome type 1 (multiple endocrine glands dysfunction)?"}, {"term": "GO:0006359", "Database": "GO", "termname": "regulation of transcription from RNA polymerase III promoter", "question": "Have you ever undergone magnetic resonance imaging (MRI) showing myelin covering the nerve fiber which may indicate Pol III-related leukodystrophy (affects the nervous system and other parts of body), characterized by mild intellectual disability, difficulty coordinating movements (ataxia), delayed development of motor skills?"}, {"term": "GO:0006360", "Database": "GO", "termname": "transcription from RNA polymerase I promoter", "question": "Treacher Collins syndrome (TCS) is a genetic disorder characterized by deformities of the ears, eyes, cheekbones, and chin.   Has anyone in your family ever had X-ray showing Treacher Collins syndrome (TCS) which is characterized by deformities of the ears, eyes, cheekbones, and chin ?"}, {"term": "GO:0006361", "Database": "GO", "termname": "transcription initiation from RNA polymerase I promoter", "question": "Have you been detected with abnormal lipid metabolism or have you ever been diagnosed with any lysosomal storage disorders (lysosomal dysfunction)?"}, {"term": "GO:0006364", "Database": "GO", "termname": "rRNA processing", "question": "Has anyone in your family ever been diagnosed with alpha-thalassemia mental retardation syndrome which is manifested by weak muscle tone (hypotonia), delayed motor skills such as sitting, standing, and walking?"}, {"term": "GO:0006367", "Database": "GO", "termname": "transcription initiation from RNA polymerase II promoter", "question": "Have you or anyone in your family been diagnosed with xeroderma pigmentosum (extreme sensitivity to ultraviolet (UV) rays from sunlight) which is indicated by severe sunburn when exposed to only small amounts of sunlight, eye sensitive to sun, irregular dark spots on skin ?"}, {"term": "GO:0006368", "Database": "GO", "termname": "transcription elongation from RNA polymerase II promoter", "question": "Have you or anyone in your family been diagnosed with xeroderma pigmentosum (extreme sensitivity to ultraviolet (UV) rays from sunlight) which is indicated by severe sunburn when exposed to only small amounts of sunlight, eye sensitive to sun, irregular dark spots on skin ?"}, {"term": "GO:0006376", "Database": "GO", "termname": "mRNA splice site selection", "question": "Has anyone in your family ever been diagnosed with neurofibromatosis type I which can be detected by prenatal diagnosis or has anyone in your family been suffered from brownish-red spots in eyes, learning disabilities, vision disorders, mental disabilities, multiple spots (caf\u00e9 au lait) which may be the symptoms of neurofibromatosis type I?"}, {"term": "GO:0006378", "Database": "GO", "termname": "mRNA polyadenylation", "question": "Have you or anyone in your family undergone a muscle biopsy indicating oculopharyngeal muscular dystrophy (autosomal dominant neuromuscular disease) which can be characterized by weakness of the extraocular muscles, ptosis (drooping or falling of the upper eyelid), dysphagia (difficulty in swallowing) ?"}, {"term": "GO:0006379", "Database": "GO", "termname": "mRNA cleavage", "question": "Have you or anyone in your family undergone a muscle biopsy indicating oculopharyngeal muscular dystrophy (autosomal dominant neuromuscular disease) which can be characterized by weakness of the extraocular muscles, ptosis (drooping or falling of the upper eyelid), dysphagia (difficulty in swallowing) ?"}, {"term": "GO:0006382", "Database": "GO", "termname": "adenosine to inosine editing", "question": "Aicardi-Goutieres syndrome (AGS) is an inherited encephalopathy that affects newborn infants and usually results in severe mental and physical handicap.   Have you or anyone in your family noticed your child born with Aicardi-Goutieres Syndrome?"}, {"term": "GO:0006388", "Database": "GO", "termname": "tRNA splicing, via endonucleolytic cleavage and ligation", "question": "Have you ever been diagnosed with immature development of cerebellum through Magnetic resonance imaging (MRI) or Are you suffering from Pontocerebellar hypoplasia (PCH)(heterogeneous neurodegenerative disorder)?"}, {"term": "GO:0006390", "Database": "GO", "termname": "transcription from mitochondrial promoter", "question": "Have you ever had echocardiogram or electrocardiogram (ECG) showing coronary artery disease (CAD) (type of heart disease) or Do you have symptoms like chest pain or discomfort which may travel into the shoulder, arm, back, neck, or jaw ?"}, {"term": "GO:0006391", "Database": "GO", "termname": "transcription initiation from mitochondrial promoter", "question": "Have you ever had echocardiogram or electrocardiogram (ECG) showing coronary artery disease (CAD) (type of heart disease) or Do you have symptoms like chest pain or discomfort which may travel into the shoulder, arm, back, neck, or jaw ?"}, {"term": "GO:0006396", "Database": "GO", "termname": "RNA processing", "question": "Has anyone in your family born with microcephalic osteodysplastic primordial dwarfism type 1 (MOPD1) (post-natal growth retardation) which is characterized by short stature, short limbs, abnormally small head size (microcephaly), abnormal bone growth (skeletal dysplasia), distinctive facial features, brain anomalies?"}, {"term": "GO:0006397", "Database": "GO", "termname": "mRNA processing", "question": "Have you or anyone in your family ever undergone muscle biopsy showing oculopharyngeal muscular dystrophy (OPMD) which presents symptoms like drooping of upper eyelid (ptosis), proximal limb weakness, difficulty swallowing, difficulty in moving eyes?"}, {"term": "GO:0006401", "Database": "GO", "termname": "RNA catabolic process", "question": "Have you or anyone in your family been diagnosed with marfan syndrome (connective tissue disorder) which can be manifested by tall and thin, with long arms, legs, fingers, and toes, curved backbone and flexible joints ?"}, {"term": "GO:0006402", "Database": "GO", "termname": "mRNA catabolic process", "question": "ullrich disease - congenital muscular disease      Has any child in your family ever been diagnosed with ullrich disease which is characterized by muscle weakness, respiratory problems, Difficulty walking, permanent shortening of a muscle in neck, and Joint looseness?"}, {"term": "GO:0006403", "Database": "GO", "termname": "RNA localization", "question": "Lethal congenital contracture syndrome 1 - genetic disorder characterized by total immobility of a fetus.      If you're a pregnant women, have you undergone ultrasound scan showing immobility of fetus at 13th week of pregnancy and been diagnosed with Lethal congenital contracture syndrome 1 which is characterized by joint contractures (shortening and hardening of muscles and tendons), prenatal death and severe motor paralysis?"}, {"term": "GO:0006405", "Database": "GO", "termname": "RNA export from nucleus", "question": "Have you ever had DNA or collagen testing showing osteogenesis imperfecta (OI) which cause blue tinge to the whites of the eye, loose joints, hearing loss, breathing problems, and problems with the teeth ?"}, {"term": "GO:0006406", "Database": "GO", "termname": "mRNA export from nucleus", "question": "Has anyone in your family ever been diagnosed with myotonic dystrophy type 1 (DM1) (multisystem disorder) which is characterized by muscle weakness, excessive sleepiness (hypersomnia), respiratory insufficiency, intellectual disability?"}, {"term": "GO:0006413", "Database": "GO", "termname": "translational initiation", "question": "Vanishing White Matter Disease (VWM) is a genetic disorder that affects the nervous system and causes neurologic symptoms.   Incase of being a parent, does your child had magnetic resonance imaging (MRI) showing any abnormalities of the white matter of the brain related with Vanishing White Matter Disease?"}, {"term": "GO:0006414", "Database": "GO", "termname": "translational elongation", "question": "Have you been diagnosed with pharyngitis (inflammation in the back of the throat) which is characterized by sore throat, fever, cough, cold?"}, {"term": "GO:0006417", "Database": "GO", "termname": "regulation of translation", "question": "Have you taken complete blood count (CBC) showing increased platelet count which may indicate thrombocythemia (overproduction of platelets) manifested by blood clots, visual disturbances, dizziness, fainting and numbness in the extremities?"}, {"term": "GO:0006423", "Database": "GO", "termname": "cysteinyl-tRNA aminoacylation", "question": "Epileptic encephalopathies are severe brain disorders that manifest with: (1) aggressive EEG paroxysmal activity (2) intractable seizures (3) relentless cognitive, behavioral, and neurological deficits.   Have you undergone electroencephalogram (EEG) analysis showing any unusual electrical activity in the brain or Have you been diagnosed with early-onset epileptic encephalopathy?"}, {"term": "GO:0006424", "Database": "GO", "termname": "glutamyl-tRNA aminoacylation", "question": "Nerve conduction velocity test (NCV) is measures the strength and speed of electrical signals moving down the nerves.      Have you or anyone in your family ever undergone Nerve conduction velocity test (NCV) showing abnormal electrical signals in muscles and been diagnosed with Charcot-Marie-Tooth disease (neurological disorder) which is characterised by high foot arches, curled toes, difficulty lifting your foot and decreased sensation?"}, {"term": "GO:0006436", "Database": "GO", "termname": "tryptophanyl-tRNA aminoacylation", "question": "Have you ever had blood test showing antisynthetase antibodies showing Anti-synthetase syndrome (autoimmune disorder) or have you been suffered from interstitial lung disease, inflammatory myopathy (chronic muscle inflammation accompanied by muscle weakness) , and inflammatory polyarthritis (affecting small joints) ?"}, {"term": "GO:0006446", "Database": "GO", "termname": "regulation of translational initiation", "question": "Leukoencephalopathy with vanishing white matter - is a devastating condition that destroys myelin, the brain's white matter.      Have you or anyone in your family ever had Magnetic Resonance Imaging (MRI) and diagnosed with Leukoencephalopathy withVanishing white matter disease, or do you or anyone in your family suffer from symptoms like stiffness or tightness of the muscles, irritability, loss of motor functions, vomiting, fever and visual loss?"}, {"term": "GO:0006448", "Database": "GO", "termname": "regulation of translational elongation", "question": "Babies are diagnosed with intrauterine growth restriction (IUGR) if they appear to be smaller than expected   If you\u2019re a pregnant woman, have you undergone ultrasound test that showing abnormalities in the placenta and poor growth of a fetus?"}, {"term": "GO:0006457", "Database": "GO", "termname": "protein folding", "question": "Have you ever been detected with amyloid deposits through tissue biopsy or have you been suffering from Amyloidosis (abnormal build-up of amyloid proteins)?"}, {"term": "GO:0006458", "Database": "GO", "termname": "de novo' protein folding", "question": "Has anyone in your family ever undergone magnetic resonance imaging (MRI) showing Creutzfeldt\u2013Jakob disease (CJD) or Has anyone in your family have symptoms like memory problems, behavioral changes, poor coordination, visual disturbances ?"}, {"term": "GO:0006464", "Database": "GO", "termname": "cellular protein modification process", "question": "Have you or anyone in your family diagnosed with muscular amylopectinosis (glycogen storage disease) which is characterized by decreased muscle mass, weakness, reduced blood glucose levels, fatigue and muscle wasting?"}, {"term": "GO:0006465", "Database": "GO", "termname": "signal peptide processing", "question": "Have you or anyone in your family been diagnosed with familial isolated hypoparathyroidism (rare genetic disorders) which is characterized by abnormal calcium metabolism due to deficient secretion of parathormone?"}, {"term": "GO:0006469", "Database": "GO", "termname": "negative regulation of protein kinase activity", "question": "Have you or anyone in your family had blood test showing reduced level of immunoglobulins or B cells which indicates X-Linked agammaglobulinemia (affects the immune system)?"}, {"term": "GO:0006479", "Database": "GO", "termname": "protein methylation", "question": "Have you had a blood test that showed increased of C-reactive protein or erythrocyte sedimentation rate (ESR) level, high count of white blood cells showing inflammation ?"}, {"term": "GO:0006486", "Database": "GO", "termname": "protein glycosylation", "question": "Have you or any one in your family been diagnosed with Congenital disorder of glycosylation (CDG) (metabolic disorders) through genetic test ?"}, {"term": "GO:0006488", "Database": "GO", "termname": "dolichol-linked oligosaccharide biosynthetic process", "question": "Have you or anyone in your family ever had blood test showing congenital disorders of glycosylation (metabolic disorders disorders that affect a process called glycosylation) ?"}, {"term": "GO:0006511", "Database": "GO", "termname": "ubiquitin-dependent protein catabolic process", "question": "Have you ever had electromyography (EMG) or nerve conduction studies (NCS) or somatosensory evoked potential (SSEP) analysis resulted in nerve degeneration such as Huntington's disease?"}, {"term": "GO:0006516", "Database": "GO", "termname": "glycoprotein catabolic process", "question": "Alpha 1-antitrypsin (alpha-1AT) deficiency - is a genetic disorder that may result in lung disease or liver disease.      Have you or anyone in your family ever underwent blood test showing low level of alpha 1-antitrypsin (alpha-1AT) and been diagnosed with alpha 1-antitrypsin (alpha-1AT) deficiency which is associated with lung problems like shortness of breath, wheezing, recurrent lung infection and coarse rattling respiratory sounds?"}, {"term": "GO:0006521", "Database": "GO", "termname": "regulation of cellular amino acid metabolic process", "question": "Have you ever had blood test showing increased level of ammonia or increased level of arginine which may indicate argininemia, maple syrup urine disease (MSUD) ( metabolic disorder in which affected infant's urine smells meple syrup) or Have you or anyone in your been family been diagnosed with maple syrup urine disease (MSUD) or argininemia (increased level of arginine in blood) ?"}, {"term": "GO:0006526", "Database": "GO", "termname": "arginine biosynthetic process", "question": "Have you undergone blood test showing presence of high level of arginine or have you or anyone in your family been diagnosed with argininemia?"}, {"term": "GO:0006537", "Database": "GO", "termname": "glutamate biosynthetic process", "question": "Gyrate atrophy - eye disorder   Has anyone in your family ever had blood test showing elevated levels of ornithine in blood and been diagnosed with gyrate atrophy which is characterized by progressive vision loss, nearsightedness, difficulty seeing in low light and loss of side vision?"}, {"term": "GO:0006538", "Database": "GO", "termname": "glutamate catabolic process", "question": "Hyperinsulinemia hyperammonemia (HIHA) syndrome - congenital disorder characterized by excessive/ uncontrolled insulin secretion.      Has any child in your family ever had blood test showing elevated level of insulin and ammonia in blood and been diagnosed with hyperinsulinemia hyperammonemia (HIHA) syndrome which is characterized by recurrent low blood sugar, rapid eye movements, seizures and delayed speech?"}, {"term": "GO:0006542", "Database": "GO", "termname": "glutamine biosynthetic process", "question": "Congenital glutamine synthetase deficiency - Rare developmental disorder with severe brain malformation.      Has any child in your family ever had blood test showing decreased level of glutamine and been diagnosed with congenital glutamine synthetase deficiency which is characterized by seizures, low-set ears, short limbs, severe diarrhea, thin lips and reduced muscle tone?"}, {"term": "GO:0006546", "Database": "GO", "termname": "glycine catabolic process", "question": "Glycine encephalopathy - is a rare autosomal recessive disorder of glycine metabolism.       Has any child in your family ever been diagnosed with glycine encephalopathy which is characterized by progressive lack of energy, feeding difficulties, weak muscle tone, abnormal jerking movements and and life-threatening problems with breathing?"}, {"term": "GO:0006571", "Database": "GO", "termname": "tyrosine biosynthetic process", "question": "Do you have symptoms like muscles and joint pain, unexplained weight gain, Low Blood Pressure, vocal hoarseness, dry skin, constipation, depression, brittle hair or fingernails, abnormally heavy menstrual periods (in case of female), edema, or loss of pigmentation in hair? or Have you undergone any blood test showing depleted level of tyrosine?"}, {"term": "GO:0006578", "Database": "GO", "termname": "amino-acid betaine biosynthetic process", "question": "Have you had a blood test that showed high level of homocysteine which is due to consumption of diets low in betaine or Have you been diagnosed with osteoporosis (thin bones) or visual abnormalities, etc?"}, {"term": "GO:0006605", "Database": "GO", "termname": "protein targeting", "question": "Have you undergone genetic test which shows Zellweger syndrome (absence or low functional peroxisome) or do you or anyone in your diagnosed with Zellweger syndrome (absence or low functional peroxisome) ?"}, {"term": "GO:0006611", "Database": "GO", "termname": "protein export from nucleus", "question": "Do you observed mild short stature, adult-onset hearing loss, and normal-to-grey sclerae (the whites of the eye), translucent and discolored teeth, easily broken bones or have or anyone in your family been diagnosed with osteogenesis imperfecta type IV (OI type IV) (bone disorder) ?"}, {"term": "GO:0006613", "Database": "GO", "termname": "cotranslational protein targeting to membrane", "question": "Huntington's disease - An inherited condition in which nerve cells in the brain break down over time.      Have you or anyone in family ever had electromyography (EMG) or nerve conduction studies (NCS) analysis resulted in nerve degeneration or Have you or anyone in family been diagnosed with Huntington's disease which shows symptoms like uncontrolled movements, emotional problems, and loss of thinking ability?"}, {"term": "GO:0006614", "Database": "GO", "termname": "SRP-dependent cotranslational protein targeting to membrane", "question": "Have you ever had ultrasound imaging of liver showing cluster of cysts and been diagnosed with polycystic liver disease which is characterized by bloating or swelling in the abdomen, abdominal pain, yellowing of skin and shortness of breath?"}, {"term": "GO:0006636", "Database": "GO", "termname": "unsaturated fatty acid biosynthetic process", "question": "Have you ever had echocardiogram or electrocardiogram (ECG) showing cardiomyopathy (heart disease) or coronary artery disease (heart disease) which can be manifested by shortness of breath, feel tired, fainting or have swelling of the legs due to heart failure ?"}, {"term": "GO:0006651", "Database": "GO", "termname": "diacylglycerol biosynthetic process", "question": "Have you ever had urine test showing increased level of proteins which may indicate nephrotic syndrome (kidney disease)or Do you have symptoms like puffiness around the eyes, characteristically in the morning, edema over the legs, difficult in breathing?"}, {"term": "GO:0006685", "Database": "GO", "termname": "sphingomyelin catabolic process", "question": "Have you or anyone in your family ever undergone biopsy showing high levels of lipids in cells or tissues which may indicate sphingolipidoses (lipid storage disorder)?"}, {"term": "GO:0006686", "Database": "GO", "termname": "sphingomyelin biosynthetic process", "question": "Have you or anyone in your family ever undergone intestinal biopsy showing lipids in enterocytes which may indicate abetalipoproteinemia (abnormal absorption of fats) or biopsy result showing high levels of sphingomyelinase in white blood cells indicating Niemann-Pick disease (sphingomyelin accumulates in lysosomes)?"}, {"term": "GO:0006688", "Database": "GO", "termname": "glycosphingolipid biosynthetic process", "question": "Farber lipogranulomatosis is a rare inherited condition involving the breakdown and use of fats in the body (lipid metabolism).       Have you or anyone in your family ever been diagnosed with Farber lipogranulomatosis which is characterized by hoarse voice or a weak cry, small lumps of fat under the skin, swollen and painful joints and difficulty breathing?"}, {"term": "GO:0006694", "Database": "GO", "termname": "steroid biosynthetic process", "question": "Adrenocorticotropic hormone stimulation (ACTH) test is a medical test usually ordered and interpreted by endocrinologists to assess the functioning of the adrenal glands.   Have you ever had ACTH blood test that confirms inadequate production of steroid hormones from adrenal gland or Have you or anyone in your family been diagnosed with congenital adrenal hyperplasia (limiting hormone production)?"}, {"term": "GO:0006702", "Database": "GO", "termname": "androgen biosynthetic process", "question": "polycystic ovary syndrome -is a condition that affects a woman's hormone levels.    androgen - steroid hormone   , Have you ever been diagnosed with polycystic ovary syndrome which is accompanied with symptoms like menstrual irregularity (irregular period), through blood test showing increased androgen level ?, or Incase of male, Have you been diagnosed with Androgen deficiency which is accompanied with symptoms like development of breasts and weaker erection, through blood test showing decreased androgen level?"}, {"term": "GO:0006703", "Database": "GO", "termname": "estrogen biosynthetic process", "question": "Have you ever undergone blood test showing increased level of estrogen indicates endometriosis (tissue grows outside of the uterus) or decreased level of estrogen osteoporosis (bone weakness) ?"}, {"term": "GO:0006707", "Database": "GO", "termname": "cholesterol catabolic process", "question": "Do you suffer from chest pain that occurs regularly with activity or have you ever been diagnosed with coronary artery disease (CAD) (group of cardiovascular diseases) through Baseline electrocardiography (ECG)?"}, {"term": "GO:0006726", "Database": "GO", "termname": "eye pigment biosynthetic process", "question": "Tonometry is the procedure eye care professionals perform to determine the intraocular pressure (IOP)   Have you ever had tonometry showing elevated intraocular pressure which may indicate pigment dispersion syndrome (PDS) which many cause short-sightedness (myopia)?"}, {"term": "GO:0006735", "Database": "GO", "termname": "NADH regeneration", "question": "Have you ever been diagnosed with multiple sclerosis (nerve cells in the brain and spinal cord are damaged) which can be manifested by double vision, blindness in one eye, muscle weakness, trouble with sensation, or trouble with coordination?"}, {"term": "GO:0006744", "Database": "GO", "termname": "ubiquinone biosynthetic process", "question": "Diabetes mellitus and deafness (DAD) is caused by a mutation in mitochondrial DNA.    Leigh syndrome is a rare genetic neurometabolic disorder.    Do you have a family history of genetic disorders experience poor growth, hearing problems, loss of muscle coordination related with Diabetes mellitus and deafness or Leigh syndrome?"}, {"term": "GO:0006750", "Database": "GO", "termname": "glutathione biosynthetic process", "question": "Glutathione synthetase deficiency - extremely rare disorder characterized by a deficiency of the enzyme glutathione synthetase.    Has anyone in your family ever had blood test showing elevated level of immature red blood cell count and been diagnosed with glutathione synthetase deficiency which is associated with symptoms like anemia, recurrent bacterial infections and neurological problems such as stiffness or tightness of muscles, tremors, seizure and reduction of physical movements?"}, {"term": "GO:0006754", "Database": "GO", "termname": "ATP biosynthetic process", "question": "Have you or anyone in your family ever been diagnosed with mitochondrial myopathy (muscle disease)?"}, {"term": "GO:0006757", "Database": "GO", "termname": "ATP generation from ADP", "question": "Have you observed dysmorphic features ( structural anamolies like small head, big eyes, extra fingers), growth retardation or have you or anyone in your family been diagnosed with mitochondrial complex V deficiency, nuclear 4 (MC5DN4) ?"}, {"term": "GO:0006808", "Database": "GO", "termname": "regulation of nitrogen utilization", "question": "Nitrogen balance is the difference between the amount of nitrogen ingested and the amount excreted in the urine and feces.       Have you ever had nitrogen balance test showing positive or negative nitrogen balance or Do you consume protein rich foods like seafood, white-meat poultry, eggs, beans or Have you been diagnosed wtih essential amino acid deficiency which cause fatigue, moodiness, muscle, bone and joint pain ?"}, {"term": "GO:0006810", "Database": "GO", "termname": "transport", "question": "Have you or anyone in your family ever had nerve biopsy confirming Charcot\u2013Marie\u2013Tooth disease (neurological disorders) which is characterized by progressive loss of muscle tissue and touch sensation across various parts of the body ?"}, {"term": "GO:0006811", "Database": "GO", "termname": "ion transport", "question": "Cystinuria is an inherited autosomal recessive disease that is characterized by high concentrations of the amino acid cysteine in the urine      Have you or anyone in your family been diagnosed with cystinuria which is characterized by symptoms like blood in the urine, Frequent urinary tract infections and pain near abdomen, through Urinalysis showing high level of cysteine in urine? or Have you been diagnosed with kidney stone formations?"}, {"term": "GO:0006812", "Database": "GO", "termname": "cation transport", "question": "A sphygmomanometer, also known as a blood pressure meter, blood pressure monitor, or blood pressure gauge, is a device used to measure blood pressure.      Have you ever undergone sphygmomanometer showing hypertension (High blood pressure)or Do you have symptoms like severe headaches, Fatigue, Chest pain, difficulty breathing or Irregular heartbeat?"}, {"term": "GO:0006814", "Database": "GO", "termname": "sodium ion transport", "question": "Have you ever had blood pressure test showing essential hypertension or do you suffer from symptoms like severe headache, fatigue or confusion, irregular heartbeat, anxiety?"}, {"term": "GO:0006816", "Database": "GO", "termname": "calcium ion transport", "question": "Have you been diagnosed with Congestive heart failure which is characterized by symptoms like shortness of breath, swollen legs, chest pain, Lack of appetite and rapid heartbeat, by undergoing Electrocardiogram (ECG)?"}, {"term": "GO:0006818", "Database": "GO", "termname": "hydrogen transport", "question": "Renal tubular acidosis (RTA) is a medical condition that involves an accumulation of acid in the body due to a failure of the kidneys to appropriately acidify the urine   Have you ever had a blood or urine test that showed increased acidity (increased hydrogen ion concentration) or Have you been diagnosed with Renal tubular acidosis?"}, {"term": "GO:0006821", "Database": "GO", "termname": "chloride transport", "question": "Have you undergone electromyogram (EMG) which on inserting needle into muscles produces abnormal sound indicating myotonia (inability to relax voluntary muscle)?"}, {"term": "GO:0006824", "Database": "GO", "termname": "cobalt ion transport", "question": "Have you or anyone in your family been diagnosed with hypochromic microcytic anemia with iron overload (iron transport disorder) which shows the symptoms of pale skin (pallor), tiredness (fatigue), and slow growth ?"}, {"term": "GO:0006825", "Database": "GO", "termname": "copper ion transport", "question": "Have you or anyone in family ever had a blood test that showed abnormal levels of copper or Have you or anyone in your family been diagnosed with copper ion related disorders like Menkes disease (failure to transport copper ions completely across intestinal mucosa), Wilson disease (Accumulation of copper predominantly in liver and brain)?"}, {"term": "GO:0006833", "Database": "GO", "termname": "water transport", "question": "Have you undergone urinalysis showing less concentrated urine which may indicate diabetes insipidus (disorder of salt and water metabolism) characterized by intense thirst or heavy urination?"}, {"term": "GO:0006837", "Database": "GO", "termname": "serotonin transport", "question": "Have you ever undergone electroencephalography (EEG) showing tourette syndrome (neuropsychiatric disorder) which is characterized by multiple motor tics and at least one vocal (phonic) tic such as repeated blinking of eyes, shrugging shoulders?"}, {"term": "GO:0006839", "Database": "GO", "termname": "mitochondrial transport", "question": "Hyperornithinemia-hyperammonemia-homocitrullinuria (HHH) syndrome is a rare autosomal recessive disorder of the urea cycle. Amish lethal microcephaly is a disorder in which infants are born with a very small head and underdeveloped brain.    Incase of being a parent, Does your child lack normal growth like small size head related with Amish lethal microcephaly or do have a family history of gentic disorders like HHH syndrome showing high level of ammonia in blood test?"}, {"term": "GO:0006851", "Database": "GO", "termname": "mitochondrial calcium ion transport", "question": "Has anyone in your family ever undergone magnetic resonance imaging (MRI) showing lesions which indicates autosomal dominant cerebellar ataxia (causes deterioration of the nervous system), presenting smptoms like altered level of consciousness, movement disorders, lack of coordination of muscle movements, impaired communication?"}, {"term": "GO:0006853", "Database": "GO", "termname": "carnitine shuttle", "question": "Have you or anyone in your family been diagnosed with carnitine-acylcarnitine translocase deficiency ( inherited disorder of fatty acid oxidation) which cause seizures, an irregular heartbeat (arrhythmia), and breathing problems ?"}, {"term": "GO:0006857", "Database": "GO", "termname": "oligopeptide transport", "question": "Have you ever had biopsy showing inflammatory bowel disease or short bowel syndrome or Do you have symptoms like abdominal pain, vomiting, diarrhea, weight loss ?"}, {"term": "GO:0006862", "Database": "GO", "termname": "nucleotide transport", "question": "Have you ever had urine test showing high level of orotic acid or have you or any one in your family undergone Polymerase Chain Reaction (PCR) showing errors in nucleic acid metabolism like orotic aciduria (increased level orotic acid in urine) ?"}, {"term": "GO:0006865", "Database": "GO", "termname": "amino acid transport", "question": "Hartnup disease is a metabolic disorder characterized by abnormal transport of certain amino acids in the kidney and gastrointestinal system.   Have you ever had urine analysis showing abnormally high amounts of amino acids in urine or Have you been diagnosed with hartnup disease?"}, {"term": "GO:0006869", "Database": "GO", "termname": "lipid transport", "question": "Have you had a blood test showing below nomral levels of high density lipoprotein (HDL) or Does your baby has abnormal shape of the eyelids, nose, mouth, and ears?"}, {"term": "GO:0006873", "Database": "GO", "termname": "cellular ion homeostasis", "question": "Have you ever had blood test showing high levels of calcium showing hypercalcaemia or Low levels of calcium showing hypocalcaemia?"}, {"term": "GO:0006874", "Database": "GO", "termname": "cellular calcium ion homeostasis", "question": "Have you ever had blood test showing high levels of calcium showing hypercalcaemia or Low levels of calcium showing hypocalcaemia?"}, {"term": "GO:0006875", "Database": "GO", "termname": "cellular metal ion homeostasis", "question": "Have you ever had blood test showing high or low levels of calcium?"}, {"term": "GO:0006878", "Database": "GO", "termname": "cellular copper ion homeostasis", "question": "Have you ever had blood test showing low level of red blood cell count which leads to anemia?"}, {"term": "GO:0006879", "Database": "GO", "termname": "cellular iron ion homeostasis", "question": "Do you have suffer from fatigue, memory loss, wrinkles and grey hair, decreased eye sight which leads to Oxidative stress?"}, {"term": "GO:0006882", "Database": "GO", "termname": "cellular zinc ion homeostasis", "question": "Has anyone in your family ever taken growth hormone (GH) test indicating decreased level of growth hormone in blood which may indicate short stature?"}, {"term": "GO:0006883", "Database": "GO", "termname": "cellular sodium ion homeostasis", "question": "Do you have symptoms like loss of consciousness,fear,anxiety,confusion which is associated with seizure(disorder in which nerve cell activity in the brain is disturbed)?"}, {"term": "GO:0006884", "Database": "GO", "termname": "cell volume homeostasis", "question": "Do you suffer from diarrhea, vomiting, and excessive sweating due to insufficient water intake or have you had blood test showing with level of sodium (hypernatremia)?"}, {"term": "GO:0006885", "Database": "GO", "termname": "regulation of pH", "question": "Have you taken urine test showing increased pH and chloride ions which may indicate metabolic alkalosis (pH of tissue is elevated), manifested by muscle twitching, numbness, prolonged muscle spasms?"}, {"term": "GO:0006887", "Database": "GO", "termname": "exocytosis", "question": "Have you or anyone in your family had symptoms of Chediak-Higashi syndrome such as recurrent infection to viruses and bacteria, Oculocutaneous albinism (abnormally light coloring of the skin, hair, and eyes), difficulty with walking,etc ?"}, {"term": "GO:0006888", "Database": "GO", "termname": "ER to Golgi vesicle-mediated transport", "question": "Cranio\u2013lenticulo\u2013sutural dysplasia (CLSD, or Boyadjiev-Jabs syndrome) is a neonatal/infancy disease caused by a disorder in the 14th chromosome. It is an autosomal recessive disorder, meaning that both recessive genes must be inherited from each parent in order for the disease to manifest itself.      Have you or anyone in family have child with Cranio-lenticulo-sutural dysplasia (CLSD) which is characterized by late-closing fontanels (fontanel-soft spot in skull), sutural cataracts, facial dysmorphisms and skeletal defects?"}, {"term": "GO:0006893", "Database": "GO", "termname": "Golgi to plasma membrane transport", "question": "Have you or anyone in family been diagnosed with tangier disease (rare inherited disorder) which can be manifested by enlarged tonsils, enlarged liver and spleen or had undergone a blood test showing reduced levels of high density lipoprotein (HDL)?"}, {"term": "GO:0006895", "Database": "GO", "termname": "Golgi to endosome transport", "question": "Has any child in your family ever underwent eye examination showing loss of cells within the eye and been diagnosed with Batten disease (neurodegenerative disorder) which is characterized by seizures, memory loss, visual loss and permanent loss of movements?"}, {"term": "GO:0006896", "Database": "GO", "termname": "Golgi to vacuole transport", "question": "Have you or anyone in your family ever had blood test showing reduced levels of high-density lipoproteins and slightly elevated amount of fat which may indicate tangier disease having symptoms like enlarged, orange-colored tonsils, hepatosplenomegaly (abnormal swelling of liver and spleen)?"}, {"term": "GO:0006897", "Database": "GO", "termname": "endocytosis", "question": "Have you or anyone in family ever had computerized tomography (CT) or magnetic resonance imaging (MRI) analysis that shown numerous cysts in the kidneys or Have you or anyone in family been diagnosed with Autosomal dominant polycystic kidney disease?"}, {"term": "GO:0006901", "Database": "GO", "termname": "vesicle coating", "question": "Have you or anyone in your family have a child with Cranio-lenticulo-sutural dysplasia (CLSD) which is characterized by late-closing fontanels (soft spot in the skull), sutural cataracts, facial dysmorphisms?"}, {"term": "GO:0006903", "Database": "GO", "termname": "vesicle targeting", "question": "Have you or anyone in your family been diagnosed with Hermansky\u2013Pudlak syndrome (HPS) (decreased pigmentation and low platelets) which cause impaired vision, light sensitivity (photophobia), involuntary eye movement, bleeding problems ?"}, {"term": "GO:0006904", "Database": "GO", "termname": "vesicle docking involved in exocytosis", "question": "Have you ever had spirometry analysis that showed chronic obstructive pulmonary disease (COPD) which cause shortness of breath and cough with sputum production, frequent winter colds ?"}, {"term": "GO:0006906", "Database": "GO", "termname": "vesicle fusion", "question": "Have you ever had electromyography (EMG) or nerve conduction studies (NCS) or somatosensory evoked potential (SSEP) analysis resulted in nerve degeneration such as Huntington's disease?"}, {"term": "GO:0006909", "Database": "GO", "termname": "phagocytosis", "question": "Has anyone in your family been diagnosed with neutropenia (low count of neutrophils) or bacterial infections (increased count of antibodies) through blood test ?"}, {"term": "GO:0006910", "Database": "GO", "termname": "phagocytosis, recognition", "question": "Has anyone in your family been diagnosed with bacterial infections (increased count of antibodies) through blood test ?"}, {"term": "GO:0006914", "Database": "GO", "termname": "autophagy", "question": "Have you or anyone in your family been diagnosed with syndromic multisystem autoimmune disease (autoimmune disease) which is characterized by organomegaly, failure to thrive, developmental delay, dysmorphic features ?"}, {"term": "GO:0006915", "Database": "GO", "termname": "apoptotic process", "question": "Does anyone in your family have any problem related to heart, liver, kidney, intellectual disability, difficulty coordinating movements or Has anyone in your family been diagnosed with mitochondrial complex I deficiency (mitochondrial disease) ?"}, {"term": "GO:0006929", "Database": "GO", "termname": "substrate-dependent cell migration", "question": "Have you ever had X-ray or blood test showing rheumatoid arthritis (joint disorder) which is characterized by warm, swollen, and painful joints, low red blood cell count ?"}, {"term": "GO:0006930", "Database": "GO", "termname": "substrate-dependent cell migration, cell extension", "question": "Have you ever had X-ray or blood test showing rheumatoid arthritis (joint disorder) which is characterized by warm, swollen, and painful joints, low red blood cell count ?"}, {"term": "GO:0006935", "Database": "GO", "termname": "chemotaxis", "question": "Have you ever had blood test showing high level of white blood cell count or are you prone to recurrent bacterial infections?"}, {"term": "GO:0006936", "Database": "GO", "termname": "muscle contraction", "question": "Are you a body building person, or do you perform heavy workouts on daily basis, or do you suffer from muscle fatigue and muscle pain ?"}, {"term": "GO:0006937", "Database": "GO", "termname": "regulation of muscle contraction", "question": "Have you or anyone in your family suffered from muscle loss, weakness and difficulty in relaxing their muscles with slurred speech which are all the symptoms of myotonic dystrophy?"}, {"term": "GO:0006939", "Database": "GO", "termname": "smooth muscle contraction", "question": "Do you have symptoms like severe headaches, fatigue, vision problems and irregular heartbeat or Have you diagnosed with hypertension showing elevated blood pressure reading?"}, {"term": "GO:0006940", "Database": "GO", "termname": "regulation of smooth muscle contraction", "question": "Have you ever had sphygmomanometer test showing increased blood pressure and diagnosed with hypertension, or Do you suffer from symptoms like nervousness, sweating, difficulty sleeping, facial flushing, Severe headaches, Vision problems, Difficulty breathing, Chest pain and Irregular heartbeat?"}, {"term": "GO:0006942", "Database": "GO", "termname": "regulation of striated muscle contraction", "question": "Have you ever had chest X-ray showing enlarged heart or electrocardiogram (ECG) showing abnormal heart rhythms which may indicate cardiomyopathy (affects heart muscle) manifested by shortness of breath, feeling tired, swelling of the legs?"}, {"term": "GO:0006949", "Database": "GO", "termname": "syncytium formation", "question": "Have you ever had X-ray or magnetic resonance imaging (MRI) detecting any signs of pneumonia which is caused mainly due to human metapneumovirus?"}, {"term": "GO:0006950", "Database": "GO", "termname": "response to stress", "question": "Do you suffer from symptoms like aches, constipation, nausea, frequent colds, dizziness, headaches, rapid heartbeat which is associated with stress?"}, {"term": "GO:0006952", "Database": "GO", "termname": "defense response", "question": "Do you encounter recurrent infections which may be due to microbes or by insect transmission or by ingesting contaminated food and water or Do you have a family history of immunodeficiency disorders like severe combined immunodeficiency (lack of B and T lymphocytes) or common variable immunodeficiency (lack of B lymphocytes)?"}, {"term": "GO:0006953", "Database": "GO", "termname": "acute-phase response", "question": "Have you ever been diagnosed with inflammatory bowel disease (inflammation in small intestine and colon) which is accompanied by symptoms like abdominal pain, diarrhea, blood in stool and reduced appetite, by undergoing blood test showing elevated level of C-reactive protein (CRP)? or have you been diagnosed with sepsis (A life-threatening complication of an infection) earlier ?"}, {"term": "GO:0006954", "Database": "GO", "termname": "inflammatory response", "question": "Have you ever had sphygmomanometer analysis showing high blood pressure or Do you have symptoms like shortness of breath, syncope, tiredness, chest pain, swelling of the legs, and a fast heartbeat which may indicate Pulmonary hypertension?"}, {"term": "GO:0006955", "Database": "GO", "termname": "immune response", "question": "Have you been diagnosed with recurrent infections which is accompanied with symptoms like inflammations, through blood test showing increased count of White blood cells (WBC) ?"}, {"term": "GO:0006956", "Database": "GO", "termname": "complement activation", "question": "Have you or anyone in family been diagnosed with any cardiovascular disease like cardiomyopathy (heart muscle disease), endocarditis (inflammation of heart valve), renal artery stenosis (narrowing of arterial vessel)?"}, {"term": "GO:0006958", "Database": "GO", "termname": "complement activation, classical pathway", "question": "Do you have symptoms like fatigue, joint pain, butterfly rash or Have you been diagnosed with systemic lupus erythematosus (immune system attacks its own tissues)?"}, {"term": "GO:0006968", "Database": "GO", "termname": "cellular defense response", "question": "Have you or anyone in the family been diagnosed with any autoimmune diseases such as rheumatoid arthritis, systemic lupus erythematosus, psoriasis or psoriatic arthritis?"}, {"term": "GO:0006970", "Database": "GO", "termname": "response to osmotic stress", "question": "Have you ever been diagnosed with dry eye syndrome (DES) which shows symptoms like irritation, redness, discharge, and easily fatigued eyes?"}, {"term": "GO:0006974", "Database": "GO", "termname": "cellular response to DNA damage stimulus", "question": "Has any child in your family underwent any neurologic tests and been diagnosed with ataxia telangiectasia (rare inherited disorder that affects the nervous system, immune system) which is characterized by delayed walking, unsteadiness and discoloration of skin areas exposed to sunlight?"}, {"term": "GO:0006979", "Database": "GO", "termname": "response to oxidative stress", "question": "Do you have symptoms like fatigue, memory loss, wrinkles and grey hair, decreased eye sight which leads to Oxidative stress?"}, {"term": "GO:0006983", "Database": "GO", "termname": "ER overload response", "question": "Have you ever had magnetic resonance elastography (MRE) analysis that resulted in chronic hepatitis C or Have you been diagnosed with chronic hepatitis C which shows signs like fever, dark urine, abdominal pain, and yellow tinged skin?"}, {"term": "GO:0006984", "Database": "GO", "termname": "ER-nucleus signaling pathway", "question": "Have you ever had electrocardiogram (ECG) or echocardiogram showing myocardial infarction or do you have symptoms like chest pain, shortness of breath, nausea, feeling faint, a cold sweat ?"}, {"term": "GO:0006986", "Database": "GO", "termname": "response to unfolded protein", "question": "Have you or anyone in your family been diagnosed Wolfram syndrome which is characterized by high blood sugar levels, progressive vision loss, excretion of excessive amounts of urine, hearing loss, urinary tract problems?"}, {"term": "GO:0006997", "Database": "GO", "termname": "nucleus organization", "question": "Have you undergone electrocardiogram (ECG) or echocardiogram showing enlarged heart which may indicate dilated cardiomyopathy (heart disease) or have you or anyone in family been diagnosed with dunnigan-type familial partial lipodystrophy (unable to produce lipids)?"}, {"term": "GO:0007006", "Database": "GO", "termname": "mitochondrial membrane organization", "question": "Have you or anyone in your family ever had urine test showing elevated levels of 3-methylglutaconic acid and blood test showing low neutrophils levels which indicates barth syndrome (affects multiple body systems) or do you have a family history of barth syndrome, characterized by muscle weakness, growth delay, recurrent infections and enlarged and weakened heart (cardiomyopathy) diagnosed by echocardiography?"}, {"term": "GO:0007010", "Database": "GO", "termname": "cytoskeleton organization", "question": "Have you ever detected with abnormal electrical activity of muscle fibers through Electromyography (EMG) or Have you ever been diagnosed with amyotrophic lateral sclerosis (rare neurological disease)?"}, {"term": "GO:0007015", "Database": "GO", "termname": "actin filament organization", "question": "Do you suffer from severe muscle weakness (myopathy) and poor muscle tone (hypotonia) throughout the body or have you ever been diagnosed with actin-accumulation myopathy (Disorder of skeletal muscles)?"}, {"term": "GO:0007016", "Database": "GO", "termname": "cytoskeletal anchoring at plasma membrane", "question": "Have you or anyone in your family been diagnosed with palmoplantar keratoderma (skin conditions) or Do you have symptoms like thickened skin on the palms of the hands and soles of the feet, non-healing chronic wounds ?"}, {"term": "GO:0007017", "Database": "GO", "termname": "microtubule-based process", "question": "Women who are pregnant at age 35 or older are often referred to as \u201cadvanced maternal age.\u201d   If you're a female, do you suffer from infertility, miscarriage in your advanced maternal ages?"}, {"term": "GO:0007018", "Database": "GO", "termname": "microtubule-based movement", "question": "Have you or anyone in your family ever been diagnosed with sensenbrenner syndrome (multisystem disease) which is manifested by small head (microcephaly), growth retardation, visual defects, skin hyperpigmentation, shortness of fingers and toes (brachydactyly)?"}, {"term": "GO:0007019", "Database": "GO", "termname": "microtubule depolymerization", "question": "Has anyone in your family ever had computerized tomography showing atrophy of the midbrain with appearance of \"Hummingbird sign\" or \"Penguin sign\", and been diagnosed with Progressive Supranuclear Palsy (brain disorder) which is characterized by Loss of balance, frequent falls, problems with walking, slow movements, clumsiness, stiffness of the trunk muscles, abnormal eye movements, difficulty opening and closing the eyelids and staring gaze?"}, {"term": "GO:0007020", "Database": "GO", "termname": "microtubule nucleation", "question": "Autosomal recessive primary microcephaly - neurodevelopmental disorder      Has any child in your family ever been diagnosed with autosomal recessive primary microcephaly which is characterized by very small head, nonprogressive mental retardation, Increased reflexes, intellectual disability, delayed speech, motor, language skills, sloping forehead and mild seizures?"}, {"term": "GO:0007021", "Database": "GO", "termname": "tubulin complex assembly", "question": "Hypoparathyroidism-intellectual disability-dysmorphism syndrome : characterized by multiple anomalies and intellectual disability. Symptoms : hypoparathyroidism, delayed growth , seizures, microcephaly, differences in development of the face, eyes, and teeth, and shortened hands and feet.    Have you or anyone in family been diagnosed your child with Hypoparathyroidism-intellectual disability-dysmorphism syndrome?"}, {"term": "GO:0007026", "Database": "GO", "termname": "negative regulation of microtubule depolymerization", "question": "Chediak-Higashi syndrome - is a rare, inherited, complex, immune disorder       Has any child in your family ever been diagnosed with Chediak-Higashi syndrome which is characterized by reduced pigment in the skin and eyes, light-colored hair, recurrent infections, vision problems and tendency to bruise and bleed easily?"}, {"term": "GO:0007028", "Database": "GO", "termname": "cytoplasm organization", "question": "Have you or anyone in your family have symptoms of difficulty walking on heels, difficulty running, Frequent loss of balance or have been diagnosed with multi-system proteinopathy (disorder that affect muscle, bone, and the nervous system) ?"}, {"term": "GO:0007029", "Database": "GO", "termname": "endoplasmic reticulum organization", "question": "Hereditary spastic paraplegia (HSP), also called familial spastic paraparesis (FSP), refers to a group of inherited disorders that are characterized by progressive weakness and spasticity (stiffness) of the legs.   Have you or anyone in family been diagnosed with Hereditary spastic paraplegia?"}, {"term": "GO:0007030", "Database": "GO", "termname": "Golgi organization", "question": "Have you ever had electromyography (EMG) or Nerve conduction studies (NCS) or Somatosensory evoked potential (SSEP) analysis resulted in nerve degeneration (nerve cell death) or Have you or anyone in your family been diagnosed with Huntington's disease (Neurodegenerative Disease)?"}, {"term": "GO:0007032", "Database": "GO", "termname": "endosome organization", "question": "I-cell disease (mucolipidosis II) is a rare inherited metabolic disorder characterized by coarse facial features, skeletal abnormalities and mental retardation.      Has anyone in your family ever had blood test showing elevated lysosomal enzyme which may indicate I cell disease?"}, {"term": "GO:0007033", "Database": "GO", "termname": "vacuole organization", "question": "Farber's disease is an inherited condition involving the breakdown and use of fats in the body (lipid metabolism).   Have you or anyone in your family been diagnosed with Farber's disease which shows symptoms like hoarse voice, small lumps of fat under skin and swollen and painful joints?"}, {"term": "GO:0007034", "Database": "GO", "termname": "vacuolar transport", "question": "Have you had a blood test showing high level of cysteine or anyone in your family diagnosed with cystinosis?"}, {"term": "GO:0007035", "Database": "GO", "termname": "vacuolar acidification", "question": "Have you had a blood test showing high level of cysteine or anyone in your family been diagnosed with lysosome storage disorders such as cystinosis?"}, {"term": "GO:0007040", "Database": "GO", "termname": "lysosome organization", "question": "Fabry disease is a rare genetic disease a deficiency of the enzyme alpha-galactosidase A (a-Gal A).   Have you done magnetic resonance imaging (MRI) scan showing enlargement of the liver and spleen or Do you have a family history of gentic disorders like Fabry disease?"}, {"term": "GO:0007041", "Database": "GO", "termname": "lysosomal transport", "question": "Incase of being a parent, Does your baby lack normal growth or does your baby had diagnosed with urine analysis that showing elevated levels of free sialic acid?"}, {"term": "GO:0007043", "Database": "GO", "termname": "cell-cell junction assembly", "question": "Do you have small pocket of body fluid (lymph, serum, plasma, blood, or pus) within the upper layers of the skin which is associated with skin blister?"}, {"term": "GO:0007044", "Database": "GO", "termname": "cell-substrate junction assembly", "question": "Do you prone to recurrent infections like malaria, pneumonia or have you ever had blood test showing increased level of neutrophils or have you or anyone in your family been diagnosed with leukocyte adhesion deficiency (LAD) (immune disorder) ?"}, {"term": "GO:0007045", "Database": "GO", "termname": "cell-substrate adherens junction assembly", "question": "Have you observed nosebleed, easy bruising, gum bleeding ,excessively heavy flow during menstrual cycle incase of women or have you or anyone in your family been diagnosed with Glanzmann's thrombasthenia (abnormal platelet) ?"}, {"term": "GO:0007050", "Database": "GO", "termname": "cell cycle arrest", "question": "Are you working in outdoor environment like farming or building construction ? or Do you have symptoms like allergies, skin wrinkling, leathery skin, blotchiness, dark patches on skin, painful temporary injuries in eye and increased infections when exposed to sunlight for prolonged time?"}, {"term": "GO:0007051", "Database": "GO", "termname": "spindle organization", "question": "Karyotype is a test to identify and evaluate the size, shape, and number of chromosomes in a sample of body cells.       Has anyone in your family undergone karyotype showing Down syndrome (presence of all or part of a third copy of chromosome 21) ?"}, {"term": "GO:0007052", "Database": "GO", "termname": "mitotic spindle organization", "question": "Has anyone in your family been born with Shwachman\u2013Diamond syndrome characterized by insufficient absorption (malabsorption) of nutrients, which can be diagnosed with fecal elastase test?"}, {"term": "GO:0007059", "Database": "GO", "termname": "chromosome segregation", "question": "Down syndrome (DS or DNS) -is typically associated with physical growth delays, characteristic facial features and mild to moderate intellectual disability.      Has any child in your family underwent nuchal translucency (NT) scan showing cardiovascular abnormalities like large ventricles and been diagnosed with Down syndrome which is characterized by delayed physical growth, distinct facial appearance and mouth breathing?"}, {"term": "GO:0007062", "Database": "GO", "termname": "sister chromatid cohesion", "question": "Cornelia de Lange syndrome (CdLS) is a developmental disorder that affects many parts of the body. Signs and symptoms include distinctive facial characteristics, growth delays, intellectual disability and limb defects.    Has anyone in your family ever been diagnosed with Cornelia de Lange syndrome (CdLS) or has anyone in your family been diagnosed with roberts disease (limb and facial abnormalities) ?"}, {"term": "GO:0007063", "Database": "GO", "termname": "regulation of sister chromatid cohesion", "question": "Cornelia de Lange Syndrome (CdLS) is a very rare genetic disorder present from birth, but not always diagnosed at birth. It causes a range of physical, cognitive, and medical challenges and affects both sexes equally.      Has anyone in your family been diagnosed with Cornelia de Lange syndrome which is characterized by small head , short stature, intellectual disability, and abnormalities of bones in the arms, hands, and fingers, by undergoing any Gene Tests?"}, {"term": "GO:0007064", "Database": "GO", "termname": "mitotic sister chromatid cohesion", "question": "Has any child in your family been born with warsaw breakage syndrome which is characterized by short stature, small head size, small forehead, a short nose, a small lower jaw, a flat area between the nose and mouth, prominent cheeks?"}, {"term": "GO:0007076", "Database": "GO", "termname": "mitotic chromosome condensation", "question": "Has anyone in your family been born with microcephaly (small head size), growth retardation and mental retardation?"}, {"term": "GO:0007080", "Database": "GO", "termname": "mitotic metaphase plate congression", "question": "Have you or anyone in your family been diagnosed with hutchinson-gilford progeria syndrome which is characterized by hair loss, delayed tooth development, enlarged head, hearing loss, high-pitched voice, incomplete sexual maturation, joint stiffness?"}, {"term": "GO:0007084", "Database": "GO", "termname": "mitotic nuclear envelope reassembly", "question": "Has anyone in your family ever undergone blood test showing bilobed, peanut, or dumb-bell shaped white blood cells and been diagnosed with Pelger-Hu\u00ebt anomaly?"}, {"term": "GO:0007088", "Database": "GO", "termname": "regulation of mitotic nuclear division", "question": "If you are a men, have you ever had hormone test showing klinefelter syndrome which causes symptoms like reduced muscle mass, facial hair, body hair, little or no sperm?"}, {"term": "GO:0007093", "Database": "GO", "termname": "mitotic cell cycle checkpoint", "question": "Has any child in your family ever been diagnosed with Seckel syndrome (developmental disorder) which is characterized by 'bird-headed' facial appearance, low birth weight, short stature, small head, receding forehead, large eyes, low ears, and prominent beaklike protrusion of the nose?"}, {"term": "GO:0007094", "Database": "GO", "termname": "mitotic spindle assembly checkpoint", "question": "Has anyone in your family been diagnosed with mosaic variegated aneuploidy which is associated with microcephaly, developmental delay, structural central nervous system and ophthalmological anomalies, micrognathia (undersized jaw)?"}, {"term": "GO:0007095", "Database": "GO", "termname": "mitotic G2 DNA damage checkpoint", "question": "Has any child in your family been born with seckel syndrome 1 which is characterized by large basal ganglia, sloping forehead, micrognathia, strabismus?"}, {"term": "GO:0007096", "Database": "GO", "termname": "regulation of exit from mitosis", "question": "Down syndrome (DS or DNS) -is typically associated with physical growth delays, characteristic facial features and mild to moderate intellectual disability.      Has any child in your family underwent nuchal translucency (NT) scan showing cardiovascular abnormalities like large ventricles and been diagnosed with Down syndrome which is characterized by delayed physical growth, distinct facial appearance and mouth breathing?"}, {"term": "GO:0007097", "Database": "GO", "termname": "nuclear migration", "question": "Have you ever had blood test or electromyography showing myasthenia gravis (MG) (neuromuscular disease) ?"}, {"term": "GO:0007098", "Database": "GO", "termname": "centrosome cycle", "question": "Microcephalic osteodysplastic primordial dwarfism type II (MOPDII) is a condition characterized by short stature (dwarfism) with other skeletal abnormalities like hip dysplasia, scoliosis and an unusually small head size,shortened wrist bones.      Has any child in your family underwent magnetic resonance imaging (MRI) scan and been diagnosed with microcephalic osteodysplastic primordial dwarfism type II which is characterized by short stature, small head size and shortened wrist bones?"}, {"term": "GO:0007099", "Database": "GO", "termname": "centriole replication", "question": "Has any child in your family been dignosed with hip dysplasia (abnormal development of the hip joints), thinning of the bones in the arms and legs, scoliosis (abnormal side-to-side curvature of the spine) (scoliosis), shortened wrist bones showing characteristics of Microcephalic osteodysplastic primordial dwarfism type II?"}, {"term": "GO:0007100", "Database": "GO", "termname": "mitotic centrosome separation", "question": "Has anyone in your family been born with congenital microcephaly (small head) which causes intellectual disability, poor speech, abnormal facial features, seizures, and short stature ?"}, {"term": "GO:0007110", "Database": "GO", "termname": "meiosis I cytokinesis", "question": "Has anyone in your family been diagnosed with down's syndrome (intellectual disability) which can be characterised by flat face, small ears, slanting eyes, short neck, arms and legs, low muscle tone?"}, {"term": "GO:0007111", "Database": "GO", "termname": "meiosis II cytokinesis", "question": "Has anyone in your family been diagnosed with edwards syndrome (severe developmental delays) which is characterized by small head, small jaw, clenched fists with overlapping fingers, and severe intellectual disability?"}, {"term": "GO:0007127", "Database": "GO", "termname": "meiosis I", "question": "If you're a women, Do you suffer from recurrent miscarriages (pregnancy loss) which is associated with symptoms like fluid, blood or tissue passing from the vagina, stomach or lower back pain and cramping?"}, {"term": "GO:0007129", "Database": "GO", "termname": "synapsis", "question": "Have you undergone ultrasonography or magnetic resonance imaging (MRI) showing any abnormality in gonadal development or Is there any family history of infertility ?"}, {"term": "GO:0007130", "Database": "GO", "termname": "synaptonemal complex assembly", "question": "Down syndrome (DS or DNS) -is typically associated with physical growth delays, characteristic facial features and mild to moderate intellectual disability.      In case of being a pregnant women, have you or anyone in your family had nuchal translucency (NT) scan that showed cardiovascular abnormalities like large ventricles, nuchal fold thickness which confirms Down syndrome or Has anyone in your family been diagnosed with Down syndrome?"}, {"term": "GO:0007131", "Database": "GO", "termname": "reciprocal meiotic recombination", "question": "Have you been diagnosed with congenital abnormalities like ectrodactyly (deficiency or absence of one or more central digits of the hand or foot), Chiari malformations (cerebellar defects), spinal stenosis (narrowing of stenosis) ?"}, {"term": "GO:0007135", "Database": "GO", "termname": "meiosis II", "question": "Patau's syndrome is a serious rare genetic disorder caused by having an additional copy of chromosome 13 in some or all of the body's cells.    Incase of being a parent, Does your child has experience like structural eye defect, vision problems or appeared to have small size head relating to genetic disorder like patau's syndrome?"}, {"term": "GO:0007154", "Database": "GO", "termname": "cell communication", "question": "Pemphigus vulgaris is a rare autoimmune disease that causes painful blistering on the skin and mucous membranes.       Have you ever suffered from any wounds and that took you longer time than the usual to heal? Or have you been diagnosed with pemphigus vulgaris which is associated with symptoms like painful blisters in mouth or skin areas, and oozing, crusting, or peeling at the blister site?"}, {"term": "GO:0007155", "Database": "GO", "termname": "cell adhesion", "question": "Has anyone in your family suffer from delayed motor skills like walking, speech, growth, hyperactivity, difficulty thinking and understanding which may be the symptoms of X-linked intellectual disability (mental disorder)?"}, {"term": "GO:0007156", "Database": "GO", "termname": "homophilic cell adhesion via plasma membrane adhesion molecules", "question": "Has anyone in your family suffer from delayed motor skills like walking, speech, growth, hyperactivity, difficulty thinking and understanding which are the symptoms of X-linked intellectual disability (mental disorder)?"}, {"term": "GO:0007159", "Database": "GO", "termname": "leukocyte cell-cell adhesion", "question": "Have you or anyone in your family been diagnosed with leukocyte adhesion deficiency (immunodeficiency disorder) which is characterised by recurrent infection especially bacterial infections and poor wound healing?"}, {"term": "GO:0007160", "Database": "GO", "termname": "cell-matrix adhesion", "question": "Have you undergone electromyogram (EMG) showing congenital muscular dystrophies (muscle disorder) or have you observed muscle weakness or muscle wasting ?"}, {"term": "GO:0007163", "Database": "GO", "termname": "establishment or maintenance of cell polarity", "question": "Have you or anyone in your family been diagnosed with familial exudative vitreoretinopathy (eye disease) which cause eye problem, exudative leakage from eye ?"}, {"term": "GO:0007165", "Database": "GO", "termname": "signal transduction", "question": "Have you or anyone in your family been diagnosed with Axenfeld-Rieger syndrome (affects eye, teeth and abdominal development) characterized by abnormal front part of eye and abnormal teeth?"}, {"term": "GO:0007166", "Database": "GO", "termname": "cell surface receptor signaling pathway", "question": "Have you or anyone in family been diagnosed with Achondroplasia which is characterized by dwarfism, limited range of motion at the elbows, large head size (macrocephaly), small fingers, and normal intelligence?"}, {"term": "GO:0007169", "Database": "GO", "termname": "transmembrane receptor protein tyrosine kinase signaling pathway", "question": "Have you ever had ultrasound showing renal fibrosis (kidney disease) which cause severe abdominal or back pain, appetite loss, weight loss, inability to urinate or reduced urine production ?"}, {"term": "GO:0007173", "Database": "GO", "termname": "epidermal growth factor receptor signaling pathway", "question": "Have you observed red, itchy, and scaly patches or blisters on skin or Have you been diagnosed with monogenic diseases like cystic fibrosis, sickle cell anemia and Tay Sachs disease ?"}, {"term": "GO:0007175", "Database": "GO", "termname": "negative regulation of epidermal growth factor-activated receptor activity", "question": "Have you or anyone in your family ever been diagnosed with donohue syndrome which is characterized by stunted growth, low-set ears, flaring nostrils, thick lips, enlarged breast (in female), enlarged penis (in males)?"}, {"term": "GO:0007176", "Database": "GO", "termname": "regulation of epidermal growth factor-activated receptor activity", "question": "Have you ever been diagnosed with multi organ epithelial inflammation which is characterized by rash, dry skin, chronic diarrhoea, abnormalities of hair growth, breathing difficulties and electrolyte imbalances ?"}, {"term": "GO:0007178", "Database": "GO", "termname": "transmembrane receptor protein serine/threonine kinase signaling pathway", "question": "Have you ever had blood test showing high levels of creatinine and urea which may indicate chronic kidney disease (CKD) (loss of kidney function), showing symptoms like leg swelling, feeling tired, vomiting, loss of appetite or confusion?"}, {"term": "GO:0007183", "Database": "GO", "termname": "SMAD protein complex assembly", "question": "Have you ever had blood test showing high levels of creatinine and urea which may indicate chronic kidney disease (CKD) (loss of kidney function), showing symptoms like leg swelling, feeling tired, vomiting, loss of appetite or confusion?"}, {"term": "GO:0007184", "Database": "GO", "termname": "SMAD protein import into nucleus", "question": "Have you or anyone in your family ever been diagnosed with Camurati\u2013Engelmann disease (rare skeletal disorder) which is manifested by thickened bones (especially thickened long bone), muscle spasms, sensory deficits, blindness, or deafness?"}, {"term": "GO:0007186", "Database": "GO", "termname": "G-protein coupled receptor signaling pathway", "question": "Have you ever undergone dexamethasone suppression test (DST) indicating cushing's syndrome (caused due to prolonged exposure to cortisol) which shows symptoms like abdominal obesity, reddish stretch marks, round red face, fat lump between the shoulders, weak muscles, weak bones, acne?"}, {"term": "GO:0007187", "Database": "GO", "termname": "G-protein coupled receptor signaling pathway, coupled to cyclic nucleotide second messenger", "question": "Have you or anyone in your family ever had blood test showing high levels of phosphate, parathyroid hormone and magnetic resonance imaging (MRI) showing albright's hereditary osteodystrophy (body does not respond to parathyroid hormone), presenting symptoms like full cheeks, short stature, incomplete dental enamel development, shortness of finger and toes (brachydactyly)?"}, {"term": "GO:0007188", "Database": "GO", "termname": "adenylate cyclase-modulating G-protein coupled receptor signaling pathway", "question": "Have you or anyone in your family been diagnosed with progressive osseous heteroplasia (POH) (Bone disorder) ?"}, {"term": "GO:0007189", "Database": "GO", "termname": "adenylate cyclase-activating G-protein coupled receptor signaling pathway", "question": "Have you or anyone in your family ever had blood test showing low serum calcium and high phosphate which may indicate pseudohypoparathyroidism (body is unable to respond to parathyroid hormone)?"}, {"term": "GO:0007193", "Database": "GO", "termname": "adenylate cyclase-inhibiting G-protein coupled receptor signaling pathway", "question": "Have you or anyone in your family ever had blood test showing low serum calcium and high phosphate which may indicate pseudohypoparathyroidism (body is unable to respond to parathyroid hormone)?"}, {"term": "GO:0007195", "Database": "GO", "termname": "adenylate cyclase-inhibiting dopamine receptor signaling pathway", "question": "Have you or anyone in your family ever had magnetic resonance imaging (MRI) showing myoclonic dystonia (movement disorder) which is associated with quick, involuntary muscle jerks or twitches, pain or stiffness in the hand during excessive writing ?"}, {"term": "GO:0007202", "Database": "GO", "termname": "activation of phospholipase C activity", "question": "Have you or anyone in your family been diagnosed with skin biopsy which may indicate Hailey-Hailey disease, presenting symptoms like rashes and blisters in the skin, abnormal thickening of the outer layer of the skin (hyperkeratosis), reddening of the skin, usually in patches (erythema)?"}, {"term": "GO:0007204", "Database": "GO", "termname": "positive regulation of cytosolic calcium ion concentration", "question": "Have you or anyone in your family been diagnosed with skin biopsy which may indicate Hailey-Hailey disease, presenting symptoms like rashes and blisters in the skin, abnormal thickening of the outer layer of the skin (hyperkeratosis), reddening of the skin, usually in patches (erythema)?"}, {"term": "GO:0007210", "Database": "GO", "termname": "serotonin receptor signaling pathway", "question": "Are you or anyone in your family had electrocardiogram (ECG) or Computed tomography (CT) heart analysis that showing abnormality in heart valves such as diseased or damaged valve or Have you or anyone in the family been diagnosed with cardiomyopathy?"}, {"term": "GO:0007213", "Database": "GO", "termname": "G-protein coupled acetylcholine receptor signaling pathway", "question": "Has anyone in your family been born with prune belly syndrome (congenital disorder of the urinary system) which can be diagnosed by ultrasound showing large abdominal cavity?"}, {"term": "GO:0007215", "Database": "GO", "termname": "glutamate receptor signaling pathway", "question": "Has anyone in your family ever been undergone electroencephalography (EEG) showing rasmussen's encephalitis (rare inflammatory neurological disease) which is characterized by frequent and severe seizures, loss of motor skills and speech, weakness on one side of the body (hemiparesis), inflammation in brain (encephalitis)?"}, {"term": "GO:0007216", "Database": "GO", "termname": "G-protein coupled glutamate receptor signaling pathway", "question": "Has anyone in your family ever been prescribed with neuroimaging indicating bilateral frontoparietal polymicrogyria (causes cerebral cortex malformation) which presents symptoms like moderate to severe intellectual disability, developmental delay, poor eye muscle control (starbismus), increased muscle tone, difficulty controlling speed (finger dysmetria)?"}, {"term": "GO:0007219", "Database": "GO", "termname": "Notch signaling pathway", "question": "Alagille syndrome( ALGS) is an autosomal dominant genetic disorder that affects the liver, heart, kidney, and other systems of the body.       Has anyone in your family been diagnosed with alagille syndrome( ALGS) ?"}, {"term": "GO:0007220", "Database": "GO", "termname": "Notch receptor processing", "question": "Has anyone in your family born with Hajdu\u2013Cheney syndrome which is characterized by short stature, delayed acquisition of speech and motor skills, long head (dolichocephalic skull), extra bones (Wormian bone)?"}, {"term": "GO:0007221", "Database": "GO", "termname": "positive regulation of transcription of Notch receptor target", "question": "If you are a pregnant women, have you ever underwent ultrasonography and your baby been diagnosed with Adams-Oliver Syndrome which is characterized by absent hand, absent toe, skull defect, limb defect?"}, {"term": "GO:0007224", "Database": "GO", "termname": "smoothened signaling pathway", "question": "Cyclopia - is a rare form of congenital disorder characterized by the failure to properly divide orbits of the eye into two cavities.      Has any child in your family been born with Cyclopia which is characterized by median single eye or a partially divided eye, absent nose and proboscis (tubular elongated structure) above the eye?"}, {"term": "GO:0007249", "Database": "GO", "termname": "I-kappaB kinase/NF-kappaB signaling", "question": "Incontinentia pigmenti - is a rare genetic disorder that can affect many body systems, particularly the skin.    Have you or anyone in your family ever been diagnosed with incontinentia pigmenti which is characterized by pigmentation of skin, blistering rash, development of harder skin growths, hair loss, dental abnormalities, eye abnormalities and pitted fingernails?"}, {"term": "GO:0007250", "Database": "GO", "termname": "activation of NF-kappaB-inducing kinase activity", "question": "Have you or anyone in your family undergone blood test that showing high levels of CA-125 protein or transvaginal ultrasound test which confirm the presence of ovarian cancer ?"}, {"term": "GO:0007252", "Database": "GO", "termname": "I-kappaB phosphorylation", "question": "Have you ever had blood test showing high levels of lymphocytes (white blood cell) and low levels of neutrophils, or are you prone to recurrent viral infections which is associated with symptoms like high fever (lasting more than 7 days) , tiredness, runny nose, coughing and abdominal pain ?"}, {"term": "GO:0007260", "Database": "GO", "termname": "tyrosine phosphorylation of STAT protein", "question": "Have you ever had blood test or biopsy showing chronic mucocutaneous candidiasis (immune disorder) or do you have symptoms like abnormal thickening of the outer layer of the skin, skin ulcer, difficult or painful sexual intercourse, vision problems, seizures, blood in urine ?"}, {"term": "GO:0007262", "Database": "GO", "termname": "STAT protein import into nucleus", "question": "Have you had blood test showing decreased white blood cell count? or Have you suffered from recurrent infections like sinus, ear or skin infections, or meningitis (Inflammation of brain and spinal cord membranes), or blood disorders like anemia?"}, {"term": "GO:0007264", "Database": "GO", "termname": "small GTPase mediated signal transduction", "question": "Have you or anyone in your family ever been diagnosed with choroideremia (hereditary retinal degeneration) which is manifested by gradual vision loss, childhood night blindness?"}, {"term": "GO:0007268", "Database": "GO", "termname": "synaptic transmission", "question": "Has anyone in your family been diagnosed with Asperger syndrome (developmental disorder) which is characterized by difficulties in social interaction and nonverbal communication, along with restricted and repetitive patterns of behavior and interests ?"}, {"term": "GO:0007270", "Database": "GO", "termname": "neuron-neuron synaptic transmission", "question": "Has anyone in the family been diagnosed with schizophrenia (affects a person's ability to think, feel and behave clearly) ?"}, {"term": "GO:0007271", "Database": "GO", "termname": "synaptic transmission, cholinergic", "question": "Have you taken blood test showing high levels of cholesterol in blood indicating hypercholesterolemia (high blood cholesterol) or Are you consuming foods containing high fats which cause hypercholesterolemia?"}, {"term": "GO:0007281", "Database": "GO", "termname": "germ cell development", "question": "If you're a male, have you ever undergone a semen analysis showing azoospermia (semen contains no sperm)?"}, {"term": "GO:0007283", "Database": "GO", "termname": "spermatogenesis", "question": "If you\u2019re man, have you undergone testicular biopsy indicating absence of spermatozoa which confirms sertoli cell-only syndrome (male sterility without sexual abnormality?"}, {"term": "GO:0007286", "Database": "GO", "termname": "spermatid development", "question": "Have you ever undergone a semen analysis showing reduced fertility or infertility or have you ever been diagnosed with globozoospermia (round-headed sperm syndrome)?"}, {"term": "GO:0007338", "Database": "GO", "termname": "single fertilization", "question": "If you're a male, have you ever had semen (male reproductive fluid) analysis test and been diagnosed with globozoospermia (abnormal sperm and leads to an inability to father biological children (infertility))?"}, {"term": "GO:0007339", "Database": "GO", "termname": "binding of sperm to zona pellucida", "question": "Do you have any difficulty with conception or pregnancy or Is there any family history of infertility ?"}, {"term": "GO:0007342", "Database": "GO", "termname": "fusion of sperm to egg plasma membrane", "question": "If you're a female, have you ever undergone a pregnancy test showing In-vitro fertilisation failure which can be manifested by regular monthly period?"}, {"term": "GO:0007343", "Database": "GO", "termname": "egg activation", "question": "Spermatogenic failure 17 is an autosomal recessive infertility disorder due to failure of oocyte activation and fertilization by sperm that otherwise exhibits normal morphology.   Have you or anyone in your family been diagnosed with Spermatogenic failure 17 or Have you undergone semen analysis showing low sperm count?"}, {"term": "GO:0007346", "Database": "GO", "termname": "regulation of mitotic cell cycle", "question": "Has anyone in your family been diagnosed with Cornelia de Lange syndrome (CdLS) (developmental disorder) which is characterized by short stature, intellectual disability, abnormalities of bones in the arms, hands, and fingers ?"}, {"term": "GO:0007349", "Database": "GO", "termname": "cellularization", "question": "Oligoasthenoteratozoospermia -condition in which low sperm count, abnormal sperm and low motile sperm is observed.   In case of men, Have you ever underwent semen analysis or sperm analysis test showing low sperm count and been diagnosed with oligoasthenoteratozoospermia?"}, {"term": "GO:0007351", "Database": "GO", "termname": "tripartite regional subdivision", "question": "Has anyone in your family been diagnosed with schizophrenia (affects a person's ability to think, feel and behave clearly)?"}, {"term": "GO:0007356", "Database": "GO", "termname": "thorax and anterior abdomen determination", "question": "Have you been diagnosed with anterior cutaneous nerve entrapment syndrome (ACNES) (chronic abdominal pain) which produce chronic pain of the abdominal wall ?"}, {"term": "GO:0007368", "Database": "GO", "termname": "determination of left/right symmetry", "question": "Do you or anyone in your family have a long thumb that looks like a finger, missing thumb, partial or complete absence of bones in forearm, an underdeveloped bone of upper arm and abnormalities of collar bone or shoulder blades or Have you or anyone in your family been diagnosed with Holt-Oram syndrome which causes skeletal abnormalities of the hands and arms (upper limbs) and heart problems?"}, {"term": "GO:0007369", "Database": "GO", "termname": "gastrulation", "question": "Have you or anyone in family been diagnosed with Sirenomelia (legs are fused together)?"}, {"term": "GO:0007398", "Database": "GO", "termname": "ectoderm development", "question": "Have you been diagnosed with Clouston syndrome (characterised by dystrophy of the nails) which can be manifested with partial or total loss of hair, dystrophy of the nails, hyperpigmentation of the skin (especially over the joints), and clubbing of the fingers ?"}, {"term": "GO:0007409", "Database": "GO", "termname": "axonogenesis", "question": "Have you undergone nerve biopsy test showing axonopathy (A disorder affecting primarily the axons of peripheral nerve fibers ) or Do you have symptoms like numbness, prickling or tingling in your legs and arms, muscle weakness, lack of coordination and falling or Are you suffered from loss of ankle reflex ?"}, {"term": "GO:0007411", "Database": "GO", "termname": "axon guidance", "question": "Have you or anyone in your family ever been diagnosed with congenital fibrosis of the extraocular muscles (affects eye muscle) which shows main symptoms as difficulty in looking upward, side to side eye movement which are the common symptoms of ?"}, {"term": "GO:0007412", "Database": "GO", "termname": "axon target recognition", "question": "Leukodystrophy - rare, progressive, metabolic, genetic diseases that affect the brain, spinal cord and often the peripheral nerves.      Have you or anyone in your family been diagnosed with Leukodystrophy which is characterized by symptoms like difficulty in walking, behavior problem, and lack of voluntary control over urination or defecation, by undergoing Magnetic resonance (MR) imaging? or Do you have any past medical history of traumatic Brain Injury?"}, {"term": "GO:0007413", "Database": "GO", "termname": "axonal fasciculation", "question": "Have you had electromyogram (EMG) showing amyotrophic lateral sclerosis (ALS) or do you have symptoms like stiff muscles, muscle twitching, and gradually worsening weakness ?"}, {"term": "GO:0007414", "Database": "GO", "termname": "axonal defasciculation", "question": "Have your child had DNA test or magnetic resonance imaging (MRI) showing congenital muscular dystrophy (muscle disease) ?"}, {"term": "GO:0007415", "Database": "GO", "termname": "defasciculation of motor neuron axon", "question": "Have you ever had Lumbar puncture (spinal tap) or Magnetic resonance imaging (MRI) for spinal that showed inflammation of spinal cord or Have you been diagnosed with Transverse Myelitis (TM) which causes altered sensation, weakness and sometimes urinary or bowel dysfunction or Did your blood test shown presence of Aquaporin-4 (AQP4) or Have you been diagnosed with Neuromyelitis optica (NMO) which causes weakness, blindness, nerve pain, tight and painful muscle spasms, bladder, bowel and sexual problems?"}, {"term": "GO:0007416", "Database": "GO", "termname": "synapse assembly", "question": "Have you ever had urine test showing elevated levels of dolichol or Electroencephalogram (EEG) which may indicate Batten disease (nervous system disorder) or have you or anyone in your family been diagnosed with Batten disease (nervous system disorder)?"}, {"term": "GO:0007417", "Database": "GO", "termname": "central nervous system development", "question": "Have you ever had urine test showing elevated levels of dolichol or Electroencephalogram (EEG) which may indicate Batten disease (nervous system disorder) or have you or anyone in your family been diagnosed with Batten disease (nervous system disorder)?"}, {"term": "GO:0007418", "Database": "GO", "termname": "ventral midline development", "question": "Has any child in your family ever been diagnosed with PHACE syndrome (cutaneous condition) which is characterized by bright red birthmark of blood vessels on face, head or neck ?"}, {"term": "GO:0007420", "Database": "GO", "termname": "brain development", "question": "Anencephaly - is the absence of a major portion of the brain, skull, and scalp that occurs during embryonic development.    cleft palate - when the roof of the mouth contains an opening into the nose.   Has anyone in your family been diagnosed with Anencephaly which is characterized by unconsciousness, cleft palate and absence of all or part of brain, by undergoing Ultrasound imaging technique?"}, {"term": "GO:0007431", "Database": "GO", "termname": "salivary gland development", "question": "Do you suffer from Mouth soreness, Dry, sore, and cracked lips and angles of mouth or have you been diagnosed with Xerostomia(dryness in the mouth)?"}, {"term": "GO:0007432", "Database": "GO", "termname": "salivary gland boundary specification", "question": "Rose Bengal test involves placing the non-toxic dye rose bengal on the eyes   Have you ever had blood test showing the presence of antinuclear antibody and rheumatoid factor or rose bengal test showing Sj\u00f6gren syndrome (autoimmune disease) or   do you suffer from symptoms like dry skin, a chronic cough, vaginal dryness, numbness in the arms and legs, feeling tired, muscle and joint pains which may indicate Sj\u00f6gren syndrome?"}, {"term": "GO:0007435", "Database": "GO", "termname": "salivary gland morphogenesis", "question": "Rose Bengal test involves placing the non-toxic dye rose bengal on the eyes  Have you ever had blood test showing the presence of antinuclear antibody and rheumatoid factor or rose bengal test showing Sj\u00f6gren syndrome (autoimmune disease) or  do you suffer from symptoms like dry skin, a chronic cough, vaginal dryness, numbness in the arms and legs, feeling tired, muscle and joint pains which may indicate Sj\u00f6gren syndrome?"}, {"term": "GO:0007478", "Database": "GO", "termname": "leg disc morphogenesis", "question": "Have you ever been diagnosed with straight leg raise (SLR) test to determine if your leg pain is related to a spine condition such as degenerative disc disease or Have you been diagnosed with Sciatica (pain radiating along the sciatic nerve, which runs down one or both legs from the lower back) which is the main symptom of degenerative disc disease?"}, {"term": "GO:0007492", "Database": "GO", "termname": "endoderm development", "question": "The endodermal organs include the mouth, pharynx, liver, pancreas, rectum, the trachea, bronchi, and alveoli of the lungs.   Have you had ultrasound showing abnormality in development of any organ developed from endoderm such as missing or incorrectly placed or blocked like Imperforate anus (abnormal anus or rectum ) ?"}, {"term": "GO:0007498", "Database": "GO", "termname": "mesoderm development", "question": "Has anyone in your family born with congenital heart defect (abnormal heart structure) which can be prenatally diagnosed by fetal echocardiography showing defective heart structure?"}, {"term": "GO:0007502", "Database": "GO", "termname": "digestive tract mesoderm development", "question": "Have you ever had ultrasonography or biopsy showing abdominal wall defects like tracheoesophageal fistula, Hirschprung disease, Intestinal malrotation which may cause vomiting, abdominal pain, constipation, and slow growth ??"}, {"term": "GO:0007503", "Database": "GO", "termname": "fat body development", "question": "Have you ever had Dual energy X-ray absorptiometry (DEXA) analysis showing increased total body fat amount or Have you been diagnosed with arteriosclerosis (thickening a
[truncated: 1,522,864 more chars]
