# Supplementary material for: Hypothesis-free phenotype prediction within a genetics-first framework
Source: Nat Commun. 2023 Feb 17;14:919. doi: 10.1038/s41467-023-36634-6 (PMC9938118; doi:10.1038/s41467-023-36634-6)
Supplement: Supplementary file 3 — Supplementary Data 1-5 [file 41467_2023_36634_MOESM3_ESM.zip › Supplementary Data/Supplementary Data 5.json]

[{"id": "GO:0046548", "term": "GO:0046548<br>retinal rod cell development", "question": "Have you or anyone in your family ever undergone electroretinography (ERG) showing retinitis pigmentosa (vision disorder) which is characterized by decreased night vision (nyctalopia), loss of the mid-peripheral visual field?", "total_yes": "13/267", "variants": "3:135351730_G, <a href=https://www.ncbi.nlm.nih.gov/snp/rs3850168>rs3850168</a> "}, {"id": "GO:0006465", "term": "GO:0006465<br>signal peptide processing", "question": "Have you or anyone in your family been diagnosed with familial isolated hypoparathyroidism (rare genetic disorders) which is characterized by abnormal calcium metabolism due to deficient secretion of parathormone?", "total_yes": "9/178", "variants": "7:24480963_A, <a href=https://www.ncbi.nlm.nih.gov/snp/rs7799805>rs7799805</a> "}, {"id": "GO:1901223", "term": "GO:1901223<br>negative regulation of NIK/NF-kappaB signaling", "question": "Anhidrotic/hypohidrotic ectodermal dysplasia - disorders result in the abnormal development of structures including the skin, hair, nails, teeth, and sweat glands.   Has any child in your family ever been diagnosed with Anhidrotic/Hypohidrotic Ectodermal Dysplasia characterized by reduced ability to sweat, missing teeth and fine sparse hair?", "total_yes": "11/292", "variants": "4:148891027_T, <a href=https://www.ncbi.nlm.nih.gov/snp/rs17024235>rs17024235</a> "}, {"id": "HP:0001265", "term": "HP:0001265<br>Hyporeflexia", "question": "Have you been diagnosed with hyporeflexia (reduction in reflexes) such as the knee-jerk reaction?", "total_yes": "8/246", "variants": "17:15554561_A, <a href=https://www.ncbi.nlm.nih.gov/snp/rs2074890>rs2074890</a> "}, {"id": "HP:0003271", "term": "HP:0003271<br>Visceromegaly", "question": "Have you ever had an computed tomography (CT) scan showing abnormally increased size of the organs such as liver, spleen, stomach, kidneys, or pancreas in the abdomen region or Have you been diagnosed with visceromegaly?", "total_yes": "8/182", "variants": "5:150930186_T, <a href=https://www.ncbi.nlm.nih.gov/snp/rs2278370>rs2278370</a> "}, {"id": "HP:0002123", "term": "HP:0002123<br>Generalized myoclonic seizures", "question": "Do you suffer from generalized myoclonic seizures which are brief shock-like jerks of a muscle or group of muscles?", "total_yes": "8/165", "variants": "1:199150453_T, <a href=https://www.ncbi.nlm.nih.gov/snp/rs6684332>rs6684332</a> "}, {"id": "HP:0007210", "term": "HP:0007210<br>Lower limb amyotrophy", "question": "Muscular atrophy affecting the lower limb.  Do you have muscle pain in lower limb or Have you ever had Nerve conduction velocity(NCV) or Electromyography(EMG) analysis resulted in lower limb amyotrophy?", "total_yes": "10/241", "variants": "15:25841802_G, <a href=https://www.ncbi.nlm.nih.gov/snp/rs3850427>rs3850427</a> "}, {"id": "GO:0060837", "term": "GO:0060837<br>blood vessel endothelial cell differentiation", "question": "Ischemic wounds occur as a direct result of blocked blood flow to medium and small vascular beds in the body.   Have you noticed ischemic chronic wounds on legs, feet and toes?", "total_yes": "8/165", "variants": "4:48036711_G, <a href=https://www.ncbi.nlm.nih.gov/snp/rs10517204>rs10517204</a> "}, {"id": "GO:0035937", "term": "GO:0035937<br>estrogen secretion", "question": "Have you ever had blood test showing increased level of estrogen (Hyperestrogenism) or breast enlargement in boys or men (gynecomastia) due to estrogen testosterone imbalance ?", "total_yes": "6/202", "variants": "8:19213714_A, <a href=https://www.ncbi.nlm.nih.gov/snp/rs17128272>rs17128272</a> "}, {"id": "GO:0071236", "term": "GO:0071236<br>cellular response to antibiotic", "question": "Antibiotic drugs are penicillin, cephalosporin, erythromycin    Are you taking antibiotic medication frequently or Do you experience decreased response to any antibiotic medication like antibiotic resistance?", "total_yes": "8/162", "variants": "8:124591674_G, <a href=https://www.ncbi.nlm.nih.gov/snp/rs16898594>rs16898594</a> "}, {"id": "GO:0051560", "term": "GO:0051560<br>mitochondrial calcium ion homeostasis", "question": "Have you ever been diagnosed with amyotrophic lateral sclerosis (ALS) (motor neurone disease) through electromyography (EMG) or been suffering from symptoms like stiff muscles, muscle twitching, and muscle weakness?", "total_yes": "8/171", "variants": "12:8023500_A, <a href=https://www.ncbi.nlm.nih.gov/snp/rs12372273>rs12372273</a> "}, {"id": "GO:1905153", "term": "GO:1905153<br>regulation of membrane invagination", "question": "Chronic granulomatous disease - is an inherited primary immunodeficiency disease (PIDD) which increases the body's susceptibility to infections caused by certain bacteria and fungi.    Have you ever had any blood test showing elevated levels of white blood cells (WBC) and diagnosed with Chronic granulomatous disease, or do you suffer from symptoms like recurrent infection, Persistent diarrhea and Chronic runny nose?", "total_yes": "6/176", "variants": "5:6550709_T, <a href=https://www.ncbi.nlm.nih.gov/snp/rs11960029>rs11960029</a> "}, {"id": "GO:0006303", "term": "GO:0006303<br>double-strand break repair via nonhomologous end joining", "question": "Are you working in Nuclear power plant or nuclear fuel reprocessing plant or Have you been diagnosed with any type of cancer or Do you have symptoms like skin redness, hair loss, radiation burns, or acute radiation syndrome (acute illness caused by irradiation) when exposure to ionizing radiation (like X-ray, ionising radiation)?", "total_yes": "6/118", "variants": "8:60024449_A, <a href=https://www.ncbi.nlm.nih.gov/snp/rs392450>rs392450</a> "}, {"id": "MP:0001731", "term": "MP:0001731<br>abnormal postnatal growth", "question": "Incase of being a parent, Is your child have any abnormal growth characteristics?", "total_yes": "6/171", "variants": "12:30942174_A, <a href=https://www.ncbi.nlm.nih.gov/snp/rs2434118>rs2434118</a> "}, {"id": "GO:2000370", "term": "GO:2000370<br>positive regulation of clathrin-mediated endocytosis", "question": "Have you or anyone in your family diagnosed with muscle biopsy which may indicate centronuclear myopathy manifested by decreased muscle tone, muscle weakness, speech difficulties, muscle pain, leg cramps, difficulty walking?", "total_yes": "9/273", "variants": "21:16520832_A, <a href=https://www.ncbi.nlm.nih.gov/snp/rs2823093>rs2823093</a> "}, {"id": "GO:0003170", "term": "GO:0003170<br>heart valve development", "question": "Bicuspid aortic valve (BAV): Two of the leaflets of the aortic valve fuse during development in the womb resulting in a two-leaflet valve (bicuspid valve) instead of the normal three-leaflet valve (tricuspid)   Aortic valve calcification is a condition in which calcium deposits form on the aortic valve in the heart.      Have you ever had Cardiac Magnetic Resonance Imaging (MRI) or Electron-beam computed tomography (EBCT) analysis showing defects in heart valve or Have you or anyone in your family been diagnosed with any heart valve diseases like bicuspid aortic valve, aortic valve calcification?", "total_yes": "5/106", "variants": "5:36422893_C, <a href=https://www.ncbi.nlm.nih.gov/snp/rs10512652>rs10512652</a> "}, {"id": "HP:0000326", "term": "HP:0000326<br>Abnormality of the maxilla", "question": "Have you undergone dental X-ray analysis showing any abnormalities in the upper jaw bone or maxilla like prognathism (bulging out of lower jaw), retrognathia (abnormal posterior positioning of jaws)?", "total_yes": "6/114", "variants": "12:1753225_T, <a href=https://www.ncbi.nlm.nih.gov/snp/rs2240510>rs2240510</a> "}, {"id": "GO:0033138", "term": "GO:0033138<br>positive regulation of peptidyl-serine phosphorylation", "question": "Do you suffer from impaired cognition, sleep disorders, visual hallucinations which are the symptoms of a-Synucleinopathy (neurodegenerative disease)?", "total_yes": "5/118", "variants": "2:192381934_C, <a href=https://www.ncbi.nlm.nih.gov/snp/rs2356656>rs2356656</a> "}, {"id": "GO:0010823", "term": "GO:0010823<br>negative regulation of mitochondrion organization", "question": "Have you or anyone in your family ever been diagnosed with Leber hereditary optic neuropathy(eye disorder) which is characterized by cardiac conduction abnormalities, muscles contract uncontrollably (dystonia), blurring or clouding of vision in one eye?", "total_yes": "5/190", "variants": "6:34841330_G, <a href=https://www.ncbi.nlm.nih.gov/snp/rs3800453>rs3800453</a> "}, {"id": "HP:0000069", "term": "HP:0000069<br>Abnormality of the ureter", "question": "Have you ever had ultrasonography analysis showing any ureter abnormalities like uterine cancer?", "total_yes": "6/193", "variants": "5:156589585_G, <a href=https://www.ncbi.nlm.nih.gov/snp/rs31208>rs31208</a> "}, {"id": "MP:0002412", "term": "MP:0002412<br>increased susceptibility to bacterial infection", "question": "Do you suffer from recurrent bacterial infection like cholera, pneumonia?", "total_yes": "6/120", "variants": "16:81010946_C, <a href=https://www.ncbi.nlm.nih.gov/snp/rs16954368>rs16954368</a> "}]
