# Supplementary material for: Hypothesis-free phenotype prediction within a genetics-first framework
Source: Nat Commun. 2023 Feb 17;14:919. doi: 10.1038/s41467-023-36634-6 (PMC9938118; doi:10.1038/s41467-023-36634-6)
Supplement: Supplementary file 3 — Supplementary Data 1-5 [file 41467_2023_36634_MOESM3_ESM.zip › Supplementary Data/Supplementary Data 4.json]

[{"hpoterm": "HP:0000001", "name": "All", "num_matched": 0, "matchedddd": "", "matched_name": ""}, {"hpoterm": "HP:0000002", "name": "Abnormality of body height", "num_matched": 1, "matchedddd": "HP:0000002", "matched_name": "Abnormality of body height"}, {"hpoterm": "HP:0000003", "name": "Multicystic kidney dysplasia", "num_matched": 1, "matchedddd": "HP:0000107", "matched_name": "Renal cyst"}, {"hpoterm": "HP:0000005", "name": "Mode of inheritance", "num_matched": 0, "matchedddd": "", "matched_name": ""}, {"hpoterm": "HP:0000006", "name": "Autosomal dominant inheritance", "num_matched": 0, "matchedddd": "", "matched_name": ""}, {"hpoterm": "HP:0000007", "name": "Autosomal recessive inheritance", "num_matched": 0, "matchedddd": "", "matched_name": ""}, {"hpoterm": "HP:0000008", "name": "Abnormality of female internal genitalia", "num_matched": 4, "matchedddd": "HP:0000138<br>HP:0000148<br>HP:0000151<br>HP:0010464", "matched_name": "Ovarian cyst<br>Vaginal atresia<br>Aplasia of the uterus<br>Streak ovary"}, {"hpoterm": "HP:0000009", "name": "Functional abnormality of the bladder", "num_matched": 1, "matchedddd": "HP:0000076", "matched_name": "Vesicoureteral reflux"}, {"hpoterm": "HP:0000010", "name": "Recurrent urinary tract infections", "num_matched": 1, "matchedddd": "HP:0000010", "matched_name": "Recurrent urinary tract infections"}, {"hpoterm": "HP:0000011", "name": "Neurogenic bladder", "num_matched": 1, "matchedddd": "HP:0000011", "matched_name": "Neurogenic bladder"}, {"hpoterm": "HP:0000012", "name": "Urinary urgency", "num_matched": 0, "matchedddd": "", "matched_name": ""}, {"hpoterm": "HP:0000013", "name": "Hypoplasia of the uterus", "num_matched": 0, "matchedddd": "", "matched_name": ""}, {"hpoterm": "HP:0000014", "name": "Abnormality of the bladder", "num_matched": 1, "matchedddd": "HP:0000076", "matched_name": "Vesicoureteral reflux"}, {"hpoterm": "HP:0000015", "name": "Bladder diverticulum", "num_matched": 0, "matchedddd": "", "matched_name": ""}, {"hpoterm": "HP:0000016", "name": "Urinary retention", "num_matched": 0, "matchedddd": "", "matched_name": ""}, {"hpoterm": "HP:0000017", "name": "Nocturia", "num_matched": 0, "matchedddd": "", "matched_name": ""}, {"hpoterm": "HP:0000019", "name": "Urinary hesitancy", "num_matched": 0, "matchedddd": "", "matched_name": ""}, {"hpoterm": "HP:0000020", "name": "Urinary incontinence", "num_matched": 1, "matchedddd": "HP:0000020", "matched_name": "Urinary incontinence"}, {"hpoterm": "HP:0000021", "name": "Megacystis", "num_matched": 0, "matchedddd": "", "matched_name": ""}, {"hpoterm": "HP:0000022", "name": "Abnormality of male internal genitalia", "num_matched": 0, "matchedddd": "", "matched_name": ""}, {"hpoterm": "HP:0000023", "name": "Inguinal hernia", "num_matched": 1, "matchedddd": "HP:0000023", "matched_name": "Inguinal hernia"}, {"hpoterm": "HP:0000024", "name": "Prostatitis", "num_matched": 0, "matchedddd": "", "matched_name": ""}, {"hpoterm": "HP:0000025", "name": "Functional abnormality of male internal genitalia", "num_matched": 0, "matchedddd": "", "matched_name": ""}, {"hpoterm": "HP:0000026", "name": "Male hypogonadism", "num_matched": 0, "matchedddd": "", "matched_name": ""}, {"hpoterm": "HP:0000027", "name": "Azoospermia", "num_matched": 0, "matchedddd": "", "matched_name": ""}, {"hpoterm": "HP:0000028", "name": "Cryptorchidism", "num_matched": 3, "matchedddd": "HP:0000028<br>HP:0000032<br>HP:0010461", "matched_name": "Cryptorchidism<br>Abnormality of male external genitalia<br>Abnormality of the male genitalia"}, {"hpoterm": "HP:0000029", "name": "Testicular atrophy", "num_matched": 0, "matchedddd": "", "matched_name": ""}, {"hpoterm": "HP:0000030", "name": "Testicular gonadoblastoma", "num_matched": 0, "matchedddd": "", "matched_name": ""}, {"hpoterm": "HP:0000031", "name": "Epididymitis", "num_matched": 0, "matchedddd": "", "matched_name": ""}, {"hpoterm": "HP:0000032", "name": "Abnormality of male external genitalia", "num_matched": 3, "matchedddd": "HP:0000032<br>HP:0000078<br>HP:0010461", "matched_name": "Abnormality of male external genitalia<br>Abnormality of the genital system<br>Abnormality of the male genitalia"}, {"hpoterm": "HP:0000033", "name": "Ambiguous genitalia, male", "num_matched": 1, "matchedddd": "HP:0000062", "matched_name": "Ambiguous genitalia"}, {"hpoterm": "HP:0000034", "name": "Hydrocele testis", "num_matched": 1, "matchedddd": "HP:0000034", "matched_name": "Hydrocele testis"}, {"hpoterm": "HP:0000035", "name": "Abnormal testis morphology", "num_matched": 3, "matchedddd": "HP:0000028<br>HP:0000032<br>HP:0010461", "matched_name": "Cryptorchidism<br>Abnormality of male external genitalia<br>Abnormality of the male genitalia"}, {"hpoterm": "HP:0000036", "name": "Abnormality of the penis", "num_matched": 2, "matchedddd": "HP:0000036<br>HP:0000047", "matched_name": "Abnormality of the penis<br>Hypospadias"}, {"hpoterm": "HP:0000037", "name": "Male pseudohermaphroditism", "num_matched": 0, "matchedddd": "", "matched_name": ""}, {"hpoterm": "HP:0000039", "name": "Epispadias", "num_matched": 1, "matchedddd": "HP:0000036", "matched_name": "Abnormality of the penis"}, {"hpoterm": "HP:0000040", "name": "Long penis", "num_matched": 1, "matchedddd": "HP:0000036", "matched_name": "Abnormality of the penis"}, {"hpoterm": "HP:0000041", "name": "Chordee", "num_matched": 2, "matchedddd": "HP:0000036<br>HP:0000041", "matched_name": "Abnormality of the penis<br>Chordee"}, {"hpoterm": "HP:0000042", "name": "Absent external genitalia", "num_matched": 0, "matchedddd": "", "matched_name": ""}, {"hpoterm": "HP:0000044", "name": "Hypogonadotrophic hypogonadism", "num_matched": 0, "matchedddd": "", "matched_name": ""}, {"hpoterm": "HP:0000045", "name": "Abnormality of the scrotum", "num_matched": 3, "matchedddd": "HP:0000045<br>HP:0000046<br>HP:0000049", "matched_name": "Abnormality of the scrotum<br>Scrotal hypoplasia<br>Shawl scrotum"}, {"hpoterm": "HP:0000046", "name": "Scrotal hypoplasia", "num_matched": 4, "matchedddd": "HP:0000045<br>HP:0000046<br>HP:0000050<br>HP:0003241", "matched_name": "Abnormality of the scrotum<br>Scrotal hypoplasia<br>Hypoplastic male external genitalia<br>External genital hypoplasia"}, {"hpoterm": "HP:0000047", "name": "Hypospadias", "num_matched": 2, "matchedddd": "HP:0000036<br>HP:0000047", "matched_name": "Abnormality of the penis<br>Hypospadias"}, {"hpoterm": "HP:0000048", "name": "Bifid scrotum", "num_matched": 1, "matchedddd": "HP:0000045", "matched_name": "Abnormality of the scrotum"}, {"hpoterm": "HP:0000049", "name": "Shawl scrotum", "num_matched": 2, "matchedddd": "HP:0000045<br>HP:0000049", "matched_name": "Abnormality of the scrotum<br>Shawl scrotum"}, {"hpoterm": "HP:0000050", "name": "Hypoplastic male external genitalia", "num_matched": 4, "matchedddd": "HP:0000046<br>HP:0000050<br>HP:0000054<br>HP:0003241", "matched_name": "Scrotal hypoplasia<br>Hypoplastic male external genitalia<br>Micropenis<br>External genital hypoplasia"}, {"hpoterm": "HP:0000051", "name": "Perineal hypospadias", "num_matched": 2, "matchedddd": "HP:0000036<br>HP:0000047", "matched_name": "Abnormality of the penis<br>Hypospadias"}, {"hpoterm": "HP:0000052", "name": "Urethral atresia, male", "num_matched": 0, "matchedddd": "", "matched_name": ""}, {"hpoterm": "HP:0000053", "name": "Macroorchidism", "num_matched": 0, "matchedddd": "", "matched_name": ""}, {"hpoterm": "HP:0000054", "name": "Micropenis", "num_matched": 4, "matchedddd": "HP:0000036<br>HP:0000050<br>HP:0000054<br>HP:0003241", "matched_name": "Abnormality of the penis<br>Hypoplastic male external genitalia<br>Micropenis<br>External genital hypoplasia"}, {"hpoterm": "HP:0000055", "name": "Abnormality of female external genitalia", "num_matched": 2, "matchedddd": "HP:0000055<br>HP:0008665", "matched_name": "Abnormality of female external genitalia<br>Clitoral hypertrophy"}, {"hpoterm": "HP:0000056", "name": "Abnormality of the clitoris", "num_matched": 2, "matchedddd": "HP:0000055<br>HP:0008665", "matched_name": "Abnormality of female external genitalia<br>Clitoral hypertrophy"}, {"hpoterm": "HP:0000058", "name": "Abnormality of the labia", "num_matched": 1, "matchedddd": "HP:0000055", "matched_name": "Abnormality of female external genitalia"}, {"hpoterm": "HP:0000059", "name": "Hypoplastic labia majora", "num_matched": 2, "matchedddd": "HP:0000055<br>HP:0003241", "matched_name": "Abnormality of female external genitalia<br>External genital hypoplasia"}, {"hpoterm": "HP:0000060", "name": "Clitoral hypoplasia", "num_matched": 2, "matchedddd": "HP:0000055<br>HP:0003241", "matched_name": "Abnormality of female external genitalia<br>External genital hypoplasia"}, {"hpoterm": "HP:0000061", "name": "Ambiguous genitalia, female", "num_matched": 2, "matchedddd": "HP:0000055<br>HP:0000062", "matched_name": "Abnormality of female external genitalia<br>Ambiguous genitalia"}, {"hpoterm": "HP:0000062", "name": "Ambiguous genitalia", "num_matched": 1, "matchedddd": "HP:0000062", "matched_name": "Ambiguous genitalia"}, {"hpoterm": "HP:0000063", "name": "Fused labia minora", "num_matched": 1, "matchedddd": "HP:0000055", "matched_name": "Abnormality of female external genitalia"}, {"hpoterm": "HP:0000064", "name": "Hypoplastic labia minora", "num_matched": 2, "matchedddd": "HP:0000055<br>HP:0003241", "matched_name": "Abnormality of female external genitalia<br>External genital hypoplasia"}, {"hpoterm": "HP:0000065", "name": "Labial hypertrophy", "num_matched": 1, "matchedddd": "HP:0000055", "matched_name": "Abnormality of female external genitalia"}, {"hpoterm": "HP:0000066", "name": "Labial hypoplasia", "num_matched": 2, "matchedddd": "HP:0000055<br>HP:0003241", "matched_name": "Abnormality of female external genitalia<br>External genital hypoplasia"}, {"hpoterm": "HP:0000067", "name": "Urethral atresia, female", "num_matched": 1, "matchedddd": "HP:0000055", "matched_name": "Abnormality of female external genitalia"}, {"hpoterm": "HP:0000068", "name": "Urethral atresia", "num_matched": 0, "matchedddd": "", "matched_name": ""}, {"hpoterm": "HP:0000069", "name": "Abnormality of the ureter", "num_matched": 2, "matchedddd": "HP:0000069<br>HP:0000076", "matched_name": "Abnormality of the ureter<br>Vesicoureteral reflux"}, {"hpoterm": "HP:0000070", "name": "Ureterocele", "num_matched": 1, "matchedddd": "HP:0000069", "matched_name": "Abnormality of the ureter"}, {"hpoterm": "HP:0000071", "name": "Ureteral stenosis", "num_matched": 1, "matchedddd": "HP:0000069", "matched_name": "Abnormality of the ureter"}, {"hpoterm": "HP:0000072", "name": "Hydroureter", "num_matched": 1, "matchedddd": "HP:0000069", "matched_name": "Abnormality of the ureter"}, {"hpoterm": "HP:0000073", "name": "Ureteral duplication", "num_matched": 2, "matchedddd": "HP:0000069<br>HP:0000073", "matched_name": "Abnormality of the ureter<br>Ureteral duplication"}, {"hpoterm": "HP:0000074", "name": "Ureteropelvic junction obstruction", "num_matched": 1, "matchedddd": "HP:0000069", "matched_name": "Abnormality of the ureter"}, {"hpoterm": "HP:0000075", "name": "Renal duplication", "num_matched": 2, "matchedddd": "HP:0000075<br>HP:0008738", "matched_name": "Renal duplication<br>Partially duplicated kidney"}, {"hpoterm": "HP:0000076", "name": "Vesicoureteral reflux", "num_matched": 2, "matchedddd": "HP:0000069<br>HP:0000076", "matched_name": "Abnormality of the ureter<br>Vesicoureteral reflux"}, {"hpoterm": "HP:0000077", "name": "Abnormality of the kidney", "num_matched": 2, "matchedddd": "HP:0000077<br>HP:0012210", "matched_name": "Abnormality of the kidney<br>Abnormal renal morphology"}, {"hpoterm": "HP:0000078", "name": "Abnormality of the genital system", "num_matched": 1, "matchedddd": "HP:0000078", "matched_name": "Abnormality of the genital system"}, {"hpoterm": "HP:0000079", "name": "Abnormality of the urinary system", "num_matched": 1, "matchedddd": "HP:0000079", "matched_name": "Abnormality of the urinary system"}, {"hpoterm": "HP:0000080", "name": "Abnormality of reproductive system physiology", "num_matched": 0, "matchedddd": "", "matched_name": ""}, {"hpoterm": "HP:0000081", "name": "Duplicated collecting system", "num_matched": 2, "matchedddd": "HP:0000081<br>HP:0004742", "matched_name": "Duplicated collecting system<br>Abnormal renal collecting system morphology"}, {"hpoterm": "HP:0000083", "name": "Renal insufficiency", "num_matched": 1, "matchedddd": "HP:0003774", "matched_name": "Stage 5 chronic kidney disease"}, {"hpoterm": "HP:0000085", "name": "Horseshoe kidney", "num_matched": 0, "matchedddd": "", "matched_name": ""}, {"hpoterm": "HP:0000086", "name": "Ectopic kidney", "num_matched": 2, "matchedddd": "HP:0000086<br>HP:0000125", "matched_name": "Ectopic kidney<br>Pelvic kidney"}, {"hpoterm": "HP:0000089", "name": "Renal hypoplasia", "num_matched": 1, "matchedddd": "HP:0000089", "matched_name": "Renal hypoplasia"}, {"hpoterm": "HP:0000090", "name": "Nephronophthisis", "num_matched": 0, "matchedddd": "", "matched_name": ""}, {"hpoterm": "HP:0000091", "name": "Abnormal renal tubule morphology", "num_matched": 0, "matchedddd": "", "matched_name": ""}, {"hpoterm": "HP:0000092", "name": "Tubular atrophy", "num_matched": 0, "matchedddd": "", "matched_name": ""}, {"hpoterm": "HP:0000093", "name": "Proteinuria", "num_matched": 0, "matchedddd": "", "matched_name": ""}, {"hpoterm": "HP:0000095", "name": "Abnormality of renal glomerulus morphology", "num_matched": 0, "matchedddd": "", "matched_name": ""}, {"hpoterm": "HP:0000096", "name": "Glomerulosclerosis", "num_matched": 0, "matchedddd": "", "matched_name": ""}, {"hpoterm": "HP:0000097", "name": "Focal segmental glomerulosclerosis", "num_matched": 0, "matchedddd": "", "matched_name": ""}, {"hpoterm": "HP:0000098", "name": "Tall stature", "num_matched": 1, "matchedddd": "HP:0000098", "matched_name": "Tall stature"}, {"hpoterm": "HP:0000099", "name": "Glomerulonephritis", "num_matched": 0, "matchedddd": "", "matched_name": ""}, {"hpoterm": "HP:0000100", "name": "Nephrotic syndrome", "num_matched": 1, "matchedddd": "HP:0000100", "matched_name": "Nephrotic syndrome"}, {"hpoterm": "HP:0000103", "name": "Polyuria", "num_matched": 0, "matchedddd": "", "matched_name": ""}, {"hpoterm": "HP:0000104", "name": "Renal agenesis", "num_matched": 3, "matchedddd": "HP:0000104<br>HP:0000122<br>HP:0012210", "matched_name": "Renal agenesis<br>Unilateral renal agenesis<br>Abnormal renal morphology"}, {"hpoterm": "HP:0000105", "name": "Enlarged kidney", "num_matched": 1, "matchedddd": "HP:0000105", "matched_name": "Enlarged kidney"}, {"hpoterm": "HP:0000107", "name": "Renal cyst", "num_matched": 3, "matchedddd": "HP:0000107<br>HP:0000800<br>HP:0005562", "matched_name": "Renal cyst<br>Cystic renal dysplasia<br>Multiple renal cysts"}, {"hpoterm": "HP:0000108", "name": "Renal corticomedullary cysts", "num_matched": 1, "matchedddd": "HP:0000107", "matched_name": "Renal cyst"}, {"hpoterm": "HP:0000110", "name": "Renal dysplasia", "num_matched": 1, "matchedddd": "HP:0000110", "matched_name": "Renal dysplasia"}, {"hpoterm": "HP:0000111", "name": "Renal juxtaglomerular cell hypertrophy/hyperplasia", "num_matched": 0, "matchedddd": "", "matched_name": ""}, {"hpoterm": "HP:0000112", "name": "Nephropathy", "num_matched": 0, "matchedddd": "", "matched_name": ""}, {"hpoterm": "HP:0000113", "name": "Polycystic kidney dysplasia", "num_matched": 1, "matchedddd": "HP:0000107", "matched_name": "Renal cyst"}, {"hpoterm": "HP:0000114", "name": "Proximal tubulopathy", "num_matched": 1, "matchedddd": "HP:0000124", "matched_name": "Renal tubular dysfunction"}, {"hpoterm": "HP:0000117", "name": "Renal phosphate wasting", "num_matched": 0, "matchedddd": "", "matched_name": ""}, {"hpoterm": "HP:0000118", "name": "Phenotypic abnormality", "num_matched": 0, "matchedddd": "", "matched_name": ""}, {"hpoterm": "HP:0000119", "name": "Abnormality of the genitourinary system", "num_matched": 1, "matchedddd": "HP:0000119", "matched_name": "Abnormality of the genitourinary system"}, {"hpoterm": "HP:0000121", "name": "Nephrocalcinosis", "num_matched": 1, "matchedddd": "HP:0000121", "matched_name": "Nephrocalcinosis"}, {"hpoterm": "HP:0000122", "name": "Unilateral renal agenesis", "num_matched": 2, "matchedddd": "HP:0000104<br>HP:0000122", "matched_name": "Renal agenesis<br>Unilateral renal agenesis"}, {"hpoterm": "HP:0000123", "name": "Nephritis", "num_matched": 0, "matchedddd": "", "matched_name": ""}, {"hpoterm": "HP:0000124", "name": "Renal tubular dysfunction", "num_matched": 1, "matchedddd": "HP:0000124", "matched_name": "Renal tubular dysfunction"}, {"hpoterm": "HP:0000125", "name": "Pelvic kidney", "num_matched": 2, "matchedddd": "HP:0000086<br>HP:0000125", "matched_name": "Ectopic kidney<br>Pelvic kidney"}, {"hpoterm": "HP:0000126", "name": "Hydronephrosis", "num_matched": 2, "matchedddd": "HP:0000126<br>HP:0012210", "matched_name": "Hydronephrosis<br>Abnormal renal morphology"}, {"hpoterm": "HP:0000127", "name": "Renal salt wasting", "num_matched": 0, "matchedddd": "", "matched_name": ""}, {"hpoterm": "HP:0000128", "name": "Renal potassium wasting", "num_matched": 0, "matchedddd": "", "matched_name": ""}, {"hpoterm": "HP:0000130", "name": "Abnormality of the uterus", "num_matched": 1, "matchedddd": "HP:0000151", "matched_name": "Aplasia of the uterus"}, {"hpoterm": "HP:0000131", "name": "Uterine leiomyoma", "num_matched": 0, "matchedddd": "", "matched_name": ""}, {"hpoterm": "HP:0000132", "name": "Menorrhagia", "num_matched": 1, "matchedddd": "HP:0001871", "matched_name": "Abnormality of blood and blood-forming tissues"}, {"hpoterm": "HP:0000133", "name": "Gonadal dysgenesis", "num_matched": 0, "matchedddd": "", "matched_name": ""}, {"hpoterm": "HP:0000134", "name": "Female hypogonadism", "num_matched": 0, "matchedddd": "", "matched_name": ""}, {"hpoterm": "HP:0000135", "name": "Hypogonadism", "num_matched": 0, "matchedddd": "", "matched_name": ""}, {"hpoterm": "HP:0000136", "name": "Bifid uterus", "num_matched": 0, "matchedddd": "", "matched_name": ""}, {"hpoterm": "HP:0000137", "name": "Abnormality of the ovary", "num_matched": 2, "matchedddd": "HP:0000138<br>HP:0010464", "matched_name": "Ovarian cyst<br>Streak ovary"}, {"hpoterm": "HP:0000138", "name": "Ovarian cyst", "num_matched": 1, "matchedddd": "HP:0000138", "matched_name": "Ovarian cyst"}, {"hpoterm": "HP:0000139", "name": "Uterine prolapse", "num_matched": 0, "matchedddd": "", "matched_name": ""}, {"hpoterm": "HP:0000140", "name": "Abnormality of the menstrual cycle", "num_matched": 0, "matchedddd": "", "matched_name": ""}, {"hpoterm": "HP:0000141", "name": "Amenorrhea", "num_matched": 0, "matchedddd": "", "matched_name": ""}, {"hpoterm": "HP:0000142", "name": "Abnormal vagina morphology", "num_matched": 1, "matchedddd": "HP:0000148", "matched_name": "Vaginal atresia"}, {"hpoterm": "HP:0000143", "name": "Rectovaginal fistula", "num_matched": 2, "matchedddd": "HP:0002034<br>HP:0002242", "matched_name": "Abnormality of the rectum<br>Abnormal intestine morphology"}, {"hpoterm": "HP:0000144", "name": "Decreased fertility", "num_matched": 0, "matchedddd": "", "matched_name": ""}, {"hpoterm": "HP:0000145", "name": "Transverse vaginal septum", "num_matched": 0, "matchedddd": "", "matched_name": ""}, {"hpoterm": "HP:0000147", "name": "Polycystic ovaries", "num_matched": 1, "matchedddd": "HP:0000138", "matched_name": "Ovarian cyst"}, {"hpoterm": "HP:0000148", "name": "Vaginal atresia", "num_matched": 1, "matchedddd": "HP:0000148", "matched_name": "Vaginal atresia"}, {"hpoterm": "HP:0000149", "name": "Ovarian gonadoblastoma", "num_matched": 0, "matchedddd": "", "matched_name": ""}, {"hpoterm": "HP:0000150", "name": "Gonadoblastoma", "num_matched": 0, "matchedddd": "", "matched_name": ""}, {"hpoterm": "HP:0000151", "name": "Aplasia of the uterus", "num_matched": 1, "matchedddd": "HP:0000151", "matched_name": "Aplasia of the uterus"}, {"hpoterm": "HP:0000152", "name": "Abnormality of head or neck", "num_matched": 2, "matchedddd": "HP:0000152<br>HP:0000234", "matched_name": "Abnormality of head or neck<br>Abnormality of the head"}, {"hpoterm": "HP:0000153", "name": "Abnormality of the mouth", "num_matched": 1, "matchedddd": "HP:0000153", "matched_name": "Abnormality of the mouth"}, {"hpoterm": "HP:0000154", "name": "Wide mouth", "num_matched": 1, "matchedddd": "HP:0000154", "matched_name": "Wide mouth"}, {"hpoterm": "HP:0000155", "name": "Oral ulcer", "num_matched": 0, "matchedddd": "", "matched_name": ""}, {"hpoterm": "HP:0000157", "name": "Abnormality of the tongue", "num_matched": 2, "matchedddd": "HP:0000157<br>HP:0000158", "matched_name": "Abnormality of the tongue<br>Macroglossia"}, {"hpoterm": "HP:0000158", "name": "Macroglossia", "num_matched": 2, "matchedddd": "HP:0000157<br>HP:0000158", "matched_name": "Abnormality of the tongue<br>Macroglossia"}, {"hpoterm": "HP:0000159", "name": "Abnormal lip morphology", "num_matched": 1, "matchedddd": "HP:0000159", "matched_name": "Abnormal lip morphology"}, {"hpoterm": "HP:0000160", "name": "Narrow mouth", "num_matched": 1, "matchedddd": "HP:0000160", "matched_name": "Narrow mouth"}, {"hpoterm": "HP:0000161", "name": "Median cleft lip", "num_matched": 2, "matchedddd": "HP:0000161<br>HP:0000204", "matched_name": "Median cleft lip<br>Cleft upper lip"}, {"hpoterm": "HP:0000162", "name": "Glossoptosis", "num_matched": 1, "matchedddd": "HP:0000157", "matched_name": "Abnormality of the tongue"}, {"hpoterm": "HP:0000163", "name": "Abnormal oral cavity morphology", "num_matched": 2, "matchedddd": "HP:0000153<br>HP:0000163", "matched_name": "Abnormality of the mouth<br>Abnormal oral cavity morphology"}, {"hpoterm": "HP:0000164", "name": "Abnormality of the dentition", "num_matched": 1, "matchedddd": "HP:0000164", "matched_name": "Abnormality of the dentition"}, {"hpoterm": "HP:0000166", "name": "Severe periodontitis", "num_matched": 0, "matchedddd": "", "matched_name": ""}, {"hpoterm": "HP:0000168", "name": "Abnormality of the gingiva", "num_matched": 1, "matchedddd": "HP:0000212", "matched_name": "Gingival overgrowth"}, {"hpoterm": "HP:0000169", "name": "Gingival fibromatosis", "num_matched": 0, "matchedddd": "", "matched_name": ""}, {"hpoterm": "HP:0000171", "name": "Microglossia", "num_matched": 1, "matchedddd": "HP:0000157", "matched_name": "Abnormality of the tongue"}, {"hpoterm": "HP:0000172", "name": "Abnormality of the uvula", "num_matched": 1, "matchedddd": "HP:0000193", "matched_name": "Bifid uvula"}, {"hpoterm": "HP:0000174", "name": "Abnormal palate morphology", "num_matched": 0, "matchedddd": "", "matched_name": ""}, {"hpoterm": "HP:0000175", "name": "Cleft palate", "num_matched": 2, "matchedddd": "HP:0000175<br>HP:0000202", "matched_name": "Cleft palate<br>Oral cleft"}, {"hpoterm": "HP:0000176", "name": "Submucous cleft hard palate", "num_matched": 1, "matchedddd": "HP:0000176", "matched_name": "Submucous cleft hard palate"}, {"hpoterm": "HP:0000177", "name": "Abnormality of upper lip", "num_matched": 1, "matchedddd": "HP:0000177", "matched_name": "Abnormality of upper lip"}, {"hpoterm": "HP:0000178", "name": "Abnormality of lower lip", "num_matched": 1, "matchedddd": "HP:0000179", "matched_name": "Thick lower lip vermilion"}, {"hpoterm": "HP:0000179", "name": "Thick lower lip vermilion", "num_matched": 1, "matchedddd": "HP:0000179", "matched_name": "Thick lower lip vermilion"}, {"hpoterm": "HP:0000180", "name": "Lobulated tongue", "num_matched": 1, "matchedddd": "HP:0000157", "matched_name": "Abnormality of the tongue"}, {"hpoterm": "HP:0000182", "name": "Movement abnormality of the tongue", "num_matched": 2, "matchedddd": "HP:0000157<br>HP:0000182", "matched_name": "Abnormality of the tongue<br>Movement abnormality of the tongue"}, {"hpoterm": "HP:0000183", "name": "Difficulty in tongue movements", "num_matched": 2, "matchedddd": "HP:0000157<br>HP:0000182", "matched_name": "Abnormality of the tongue<br>Movement abnormality of the tongue"}, {"hpoterm": "HP:0000185", "name": "Cleft soft palate", "num_matched": 1, "matchedddd": "HP:0000185", "matched_name": "Cleft soft palate"}, {"hpoterm": "HP:0000187", "name": "Broad alveolar ridges", "num_matched": 1, "matchedddd": "HP:0000187", "matched_name": "Broad alveolar ridges"}, {"hpoterm": "HP:0000188", "name": "Short upper lip", "num_matched": 0, "matchedddd": "", "matched_name": ""}, {"hpoterm": "HP:0000189", "name": "Narrow palate", "num_matched": 2, "matchedddd": "HP:0000189<br>HP:0002705", "matched_name": "Narrow palate<br>High, narrow palate"}, {"hpoterm": "HP:0000190", "name": "Abnormal oral frenulum morphology", "num_matched": 1, "matchedddd": "HP:0010296", "matched_name": "Ankyloglossia"}, {"hpoterm": "HP:0000191", "name": "Accessory oral frenulum", "num_matched": 0, "matchedddd": "", "matched_name": ""}, {"hpoterm": "HP:0000193", "name": "Bifid uvula", "num_matched": 1, "matchedddd": "HP:0000193", "matched_name": "Bifid uvula"}, {"hpoterm": "HP:0000194", "name": "Open mouth", "num_matched": 1, "matchedddd": "HP:0000194", "matched_name": "Open mouth"}, {"hpoterm": "HP:0000196", "name": "Lower lip pit", "num_matched": 0, "matchedddd": "", "matched_name": ""}, {"hpoterm": "HP:0000197", "name": "Abnormal parotid gland morphology", "num_matched": 0, "matchedddd": "", "matched_name": ""}, {"hpoterm": "HP:0000198", "name": "Absence of Stensen duct", "num_matched": 0, "matchedddd": "", "matched_name": ""}, {"hpoterm": "HP:0000199", "name": "Tongue nodules", "num_matched": 1, "matchedddd": "HP:0000157", "matched_name": "Abnormality of the tongue"}, {"hpoterm": "HP:0000200", "name": "Short lingual frenulum", "num_matched": 0, "matchedddd": "", "matched_name": ""}, {"hpoterm": "HP:0000201", "name": "Pierre-Robin sequence", "num_matched": 1, "matchedddd": "HP:0000201", "matched_name": "Pierre-Robin sequence"}, {"hpoterm": "HP:0000202", "name": "Oral cleft", "num_matched": 1, "matchedddd": "HP:0000202", "matched_name": "Oral cleft"}, {"hpoterm": "HP:0000204", "name": "Cleft upper lip", "num_matched": 4, "matchedddd": "HP:0000161<br>HP:0000204<br>HP:0002744<br>HP:0100335", "matched_name": "Median cleft lip<br>Cleft upper lip<br>Bilateral cleft lip and palate<br>Non-midline cleft lip"}, {"hpoterm": "HP:0000205", "name": "Pursed lips", "num_matched": 0, "matchedddd": "", "matched_name": ""}, {"hpoterm": "HP:0000206", "name": "Glossitis", "num_matched": 1, "matchedddd": "HP:0000157", "matched_name": "Abnormality of the tongue"}, {"hpoterm": "HP:0000207", "name": "Triangular mouth", "num_matched": 0, "matchedddd": "", "matched_name": ""}, {"hpoterm": "HP:0000211", "name": "Trismus", "num_matched": 0, "matchedddd": "", "matched_name": ""}, {"hpoterm": "HP:0000212", "name": "Gingival overgrowth", "num_matched": 1, "matchedddd": "HP:0000212", "matched_name": "Gingival overgrowth"}, {"hpoterm": "HP:0000214", "name": "Lip telangiectasia", "num_matched": 1, "matchedddd": "HP:0001009", "matched_name": "Telangiectasia"}, {"hpoterm": "HP:0000215", "name": "Thick upper lip vermilion", "num_matched": 1, "matchedddd": "HP:0000215", "matched_name": "Thick upper lip vermilion"}, {"hpoterm": "HP:0000216", "name": "Broad secondary alveolar ridge", "num_matched": 1, "matchedddd": "HP:0000187", "matched_name": "Broad alveolar ridges"}, {"hpoterm": "HP:0000217", "name": "Xerostomia", "num_matched": 0, "matchedddd": "", "matched_name": ""}, {"hpoterm": "HP:0000218", "name": "High palate", "num_matched": 1, "matchedddd": "HP:0000218", "matched_name": "High palate"}, {"hpoterm": "HP:0000219", "name": "Thin upper lip vermilion", "num_matched": 2, "matchedddd": "HP:0000219<br>HP:0000233", "matched_name": "Thin upper lip vermilion<br>Thin vermilion border"}, {"hpoterm": "HP:0000220", "name": "Velopharyngeal insufficiency", "num_matched": 1, "matchedddd": "HP:0000220", "matched_name": "Velopharyngeal insufficiency"}, {"hpoterm": "HP:0000221", "name": "Furrowed tongue", "num_matched": 1, "matchedddd": "HP:0000157", "matched_name": "Abnormality of the tongue"}, {"hpoterm": "HP:0000222", "name": "Gingival hyperkeratosis", "num_matched": 1, "matchedddd": "HP:0001072", "matched_name": "Thickened skin"}, {"hpoterm": "HP:0000223", "name": "Abnormality of taste sensation", "num_matched": 2, "matchedddd": "HP:0000157<br>HP:0000223", "matched_name": "Abnormality of the tongue<br>Abnormality of taste sensation"}, {"hpoterm": "HP:0000224", "name": "Decreased taste sensation", "num_matched": 2, "matchedddd": "HP:0000157<br>HP:0000223", "matched_name": "Abnormality of the tongue<br>Abnormality of taste sensation"}, {"hpoterm": "HP:0000225", "name": "Gingival bleeding", "num_matched": 1, "matchedddd": "HP:0001871", "matched_name": "Abnormality of blood and blood-forming tissues"}, {"hpoterm": "HP:0000227", "name": "Tongue telangiectasia", "num_matched": 2, "matchedddd": "HP:0000157<br>HP:0001009", "matched_name": "Abnormality of the tongue<br>Telangiectasia"}, {"hpoterm": "HP:0000228", "name": "Oral cavity telangiectasia", "num_matched": 1, "matchedddd": "HP:0001009", "matched_name": "Telangiectasia"}, {"hpoterm": "HP:0000230", "name": "Gingivitis", "num_matched": 0, "matchedddd": "", "matched_name": ""}, {"hpoterm": "HP:0000232", "name": "Everted lower lip vermilion", "num_matched": 1, "matchedddd": "HP:0000232", "matched_name": "Everted lower lip vermilion"}, {"hpoterm": "HP:0000233", "name": "Thin vermilion border", "num_matched": 1, "matchedddd": "HP:0000233", "matched_name": "Thin vermilion border"}, {"hpoterm": "HP:0000234", "name": "Abnormality of the head", "num_matched": 2, "matchedddd": "HP:0000152<br>HP:0000234", "matched_name": "Abnormality of head or neck<br>Abnormality of the head"}, {"hpoterm": "HP:0000235", "name": "Abnormality of the fontanelles or cranial sutures", "num_matched": 0, "matchedddd": "", "matched_name": ""}, {"hpoterm": "HP:0000236", "name": "Abnormality of the anterior fontanelle", "num_matched": 4, "matchedddd": "HP:0000236<br>HP:0000260<br>HP:0001476<br>HP:0004474", "matched_name": "Abnormality of the anterior fontanelle<br>Wide anterior fontanel<br>Delayed closure of the anterior fontanelle<br>Persistent open anterior fontanelle"}, {"hpoterm": "HP:0000237", "name": "Small anterior fontanelle", "num_matched": 1, "matchedddd": "HP:0000236", "matched_name": "Abnormality of the anterior fontanelle"}, {"hpoterm": "HP:0000238", "name": "Hydrocephalus", "num_matched": 2, "matchedddd": "HP:0000238<br>HP:0001334", "matched_name": "Hydrocephalus<br>Communicating hydrocephalus"}, {"hpoterm": "HP:0000239", "name": "Large fontanelles", "num_matched": 2, "matchedddd": "HP:0000239<br>HP:0000260", "matched_name": "Large fontanelles<br>Wide anterior fontanel"}, {"hpoterm": "HP:0000240", "name": "Abnormality of skull size", "num_matched": 1, "matchedddd": "HP:0000240", "matched_name": "Abnormality of skull size"}, {"hpoterm": "HP:0000242", "name": "Parietal bossing", "num_matched": 0, "matchedddd": "", "matched_name": ""}, {"hpoterm": "HP:0000243", "name": "Trigonocephaly", "num_matched": 1, "matchedddd": "HP:0000243", "matched_name": "Trigonocephaly"}, {"hpoterm": "HP:0000244", "name": "Brachyturricephaly", "num_matched": 1, "matchedddd": "HP:0000262", "matched_name": "Turricephaly"}, {"hpoterm": "HP:0000245", "name": "Abnormality of the paranasal sinuses", "num_matched": 0, "matchedddd": "", "matched_name": ""}, {"hpoterm": "HP:0000246", "name": "Sinusitis", "num_matched": 0, "matchedddd": "", "matched_name": ""}, {"hpoterm": "HP:0000248", "name": "Brachycephaly", "num_matched": 1, "matchedddd": "HP:0000248", "matched_name": "Brachycephaly"}, {"hpoterm": "HP:0000250", "name": "Dense calvaria", "num_matched": 0, "matchedddd": "", "matched_name": ""}, {"hpoterm": "HP:0000252", "name": "Microcephaly", "num_matched": 1, "matchedddd": "HP:0000252", "matched_name": "Microcephaly"}, {"hpoterm": "HP:0000253", "name": "Progressive microcephaly", "num_matched": 2, "matchedddd": "HP:0000253<br>HP:0005484", "matched_name": "Progressive microcephaly<br>Postnatal microcephaly"}, {"hpoterm": "HP:0000255", "name": "Acute sinusitis", "num_matched": 0, "matchedddd": "", "matched_name": ""}, {"hpoterm": "HP:0000256", "name": "Macrocephaly", "num_matched": 1, "matchedddd": "HP:0000256", "matched_name": "Macrocephaly"}, {"hpoterm": "HP:0000260", "name": "Wide anterior fontanel", "num_matched": 3, "matchedddd": "HP:0000236<br>HP:0000239<br>HP:0000260", "matched_name": "Abnormality of the anterior fontanelle<br>Large fontanelles<br>Wide anterior fontanel"}, {"hpoterm": "HP:0000262", "name": "Turricephaly", "num_matched": 1, "matchedddd": "HP:0000262", "matched_name": "Turricephaly"}, {"hpoterm": "HP:0000263", "name": "Oxycephaly", "num_matched": 1, "matchedddd": "HP:0000262", "matched_name": "Turricephaly"}, {"hpoterm": "HP:0000264", "name": "Abnormality of the mastoid", "num_matched": 0, "matchedddd": "", "matched_name": ""}, {"hpoterm": "HP:0000265", "name": "Mastoiditis", "num_matched": 0, "matchedddd": "", "matched_name": ""}, {"hpoterm": "HP:0000267", "name": "Cranial asymmetry", "num_matched": 1, "matchedddd": "HP:0004484", "matched_name": "Craniofacial asymmetry"}, {"hpoterm": "HP:0000268", "name": "Dolichocephaly", "num_matched": 1, "matchedddd": "HP:0000268", "matched_name": "Dolichocephaly"}, {"hpoterm": "HP:0000269", "name": "Prominent occiput", "num_matched": 1, "matchedddd": "HP:0000269", "matched_name": "Prominent occiput"}, {"hpoterm": "HP:0000270", "name": "Delayed cranial suture closure", "num_matched": 2, "matchedddd": "HP:0001476<br>HP:0004474", "matched_name": "Delayed closure of the anterior fontanelle<br>Persistent open anterior fontanelle"}, {"hpoterm": "HP:0000271", "name": "Abnormality of the face", "num_matched": 1, "matchedddd": "HP:0000271", "matched_name": "Abnormality of the face"}, {"hpoterm": "HP:0000272", "name": "Malar flattening", "num_matched": 2, "matchedddd": "HP:0000272<br>HP:0000309", "matched_name": "Malar flattening<br>Abnormality of the midface"}, {"hpoterm": "HP:0000273", "name": "Facial grimacing", "num_matched": 0, "matchedddd": "", "matched_name": ""}, {"hpoterm": "HP:0000274", "name": "Small face", "num_matched": 2, "matchedddd": "HP:0000274<br>HP:0000275", "matched_name": "Small face<br>Narrow face"}, {"hpoterm": "HP:0000275", "name": "Narrow face", "num_matched": 2, "matchedddd": "HP:0000274<br>HP:0000275", "matched_name": "Small face<br>Narrow face"}, {"hpoterm": "HP:0000276", "name": "Long face", "num_matched": 1, "matchedddd": "HP:0000276", "matched_name": "Long face"}, {"hpoterm": "HP:0000277", "name": "Abnormality of the mandible", "num_matched": 1, "matchedddd": "HP:0000277", "matched_name": "Abnormality of the mandible"}, {"hpoterm": "HP:0000278", "name": "Retrognathia", "num_matched": 1, "matchedddd": "HP:0000278", "matched_name": "Retrognathia"}, {"hpoterm": "HP:0000280", "name": "Coarse facial features", "num_matched": 1, "matchedddd": "HP:0000280", "matched_name": "Coarse facial features"}, {"hpoterm": "HP:0000282", "name": "Facial edema", "num_matched": 2, "matchedddd": "HP:0000969<br>HP:0100540", "matched_name": "Edema<br>Palpebral edema"}, {"hpoterm": "HP:0000283", "name": "Broad face", "num_matched": 1, "matchedddd": "HP:0000283", "matched_name": "Broad face"}, {"hpoterm": "HP:0000286", "name": "Epicanthus", "num_matched": 1, "matchedddd": "HP:0000286", "matched_name": "Epicanthus"}, {"hpoterm": "HP:0000287", "name": "Increased facial adipose tissue", "num_matched": 0, "matchedddd": "", "matched_name": ""}, {"hpoterm": "HP:0000288", "name": "Abnormality of the philtrum", "num_matched": 2, "matchedddd": "HP:0000177<br>HP:0000288", "matched_name": "Abnormality of upper lip<br>Abnormality of the philtrum"}, {"hpoterm": "HP:0000289", "name": "Broad philtrum", "num_matched": 0, "matchedddd": "", "matched_name": ""}, {"hpoterm": "HP:0000290", "name": "Abnormality of the forehead", "num_matched": 1, "matchedddd": "HP:0000290", "matched_name": "Abnormality of the forehead"}, {"hpoterm": "HP:0000291", "name": "Abnormality of facial adipose tissue", "num_matched": 0, "matchedddd": "", "matched_name": ""}, {"hpoterm": "HP:0000292", "name": "Loss of facial adipose tissue", "num_matched": 0, "matchedddd": "", "matched_name": ""}, {"hpoterm": "HP:0000293", "name": "Full cheeks", "num_matched": 1, "matchedddd": "HP:0000293", "matched_name": "Full cheeks"}, {"hpoterm": "HP:0000294", "name": "Low anterior hairline", "num_matched": 3, "matchedddd": "HP:0000294<br>HP:0000599<br>HP:0009553", "matched_name": "Low anterior hairline<br>Abnormality of the frontal hairline<br>Abnormality of the hairline"}, {"hpoterm": "HP:0000295", "name": "Doll-like facies", "num_matched": 0, "matchedddd": "", "matched_name": ""}, {"hpoterm": "HP:0000297", "name": "Facial hypotonia", "num_matched": 1, "matchedddd": "HP:0000297", "matched_name": "Facial hypotonia"}, {"hpoterm": "HP:0000298", "name": "Mask-like facies", "num_matched": 1, "matchedddd": "HP:0004673", "matched_name": "Decreased facial expression"}, {"hpoterm": "HP:0000300", "name": "Oval face", "num_matched": 0, "matchedddd": "", "matched_name": ""}, {"hpoterm": "HP:0000301", "name": "Abnormality of facial musculature", "num_matched": 3, "matchedddd": "HP:0000297<br>HP:0000338<br>HP:0010628", "matched_name": "Facial hypotonia<br>Hypomimic face<br>Facial palsy"}, {"hpoterm": "HP:0000303", "name": "Mandibular prognathia", "num_matched": 2, "matchedddd": "HP:0000303<br>HP:0000306", "matched_name": "Mandibular prognathia<br>Abnormality of the chin"}, {"hpoterm": "HP:0000306", "name": "Abnormality of the chin", "num_matched": 1, "matchedddd": "HP:0000306", "matched_name": "Abnormality of the chin"}, {"hpoterm": "HP:0000307", "name": "Pointed chin", "num_matched": 2, "matchedddd": "HP:0000306<br>HP:0000307", "matched_name": "Abnormality of the chin<br>Pointed chin"}, {"hpoterm": "HP:0000308", "name": "Microretrognathia", "num_matched": 1, "matchedddd": "HP:0000278", "matched_name": "Retrognathia"}, {"hpoterm": "HP:0000309", "name": "Abnormality of the midface", "num_matched": 1, "matchedddd": "HP:0000309", "matched_name": "Abnormality of the midface"}, {"hpoterm": "HP:0000311", "name": "Round face", "num_matched": 1, "matchedddd": "HP:0000311", "matched_name": "Round face"}, {"hpoterm": "HP:0000315", "name": "Abnormality of the orbital region", "num_matched": 1, "matchedddd": "HP:0000315", "matched_name": "Abnormality of the orbital region"}, {"hpoterm": "HP:0000316", "name": "Hypertelorism", "num_matched": 1, "matchedddd": "HP:0000316", "matched_name": "Hypertelorism"}, {"hpoterm": "HP:0000317", "name": "Facial myokymia", "num_matched": 0, "matchedddd": "", "matched_name": ""}, {"hpoterm": "HP:0000319", "name": "Smooth philtrum", "num_matched": 1, "matchedddd": "HP:0000319", "matched_name": "Smooth philtrum"}, {"hpoterm": "HP:0000320", "name": "Bird-like facies", "num_matched": 0, "matchedddd": "", "matched_name": ""}, {"hpoterm": "HP:0000321", "name": "Square face", "num_matched": 1, "matchedddd": "HP:0000321", "matched_name": "Square face"}, {"hpoterm": "HP:0000322", "name": "Short philtrum", "num_matched": 1, "matchedddd": "HP:0000322", "matched_name": "Short philtrum"}, {"hpoterm": "HP:0000324", "name": "Facial asymmetry", "num_matched": 1, "matchedddd": "HP:0000324", "matched_name": "Facial asymmetry"}, {"hpoterm": "HP:0000325", "name": "Triangular face", "num_matched": 1, "matchedddd": "HP:0000325", "matched_name": "Triangular face"}, {"hpoterm": "HP:0000326", "name": "Abnormality of the maxilla", "num_matched": 0, "matchedddd": "", "matched_name": ""}, {"hpoterm": "HP:0000327", "name": "Hypoplasia of the maxilla", "num_matched": 0, "matchedddd": "", "matched_name": ""}, {"hpoterm": "HP:0000329", "name": "Facial hemangioma", "num_matched": 3, "matchedddd": "HP:0000996<br>HP:0001028<br>HP:0004664", "matched_name": "Facial capillary hemangioma<br>Hemangioma<br>Facial midline hemangioma"}, {"hpoterm": "HP:0000331", "name": "Short chin", "num_matched": 2, "matchedddd": "HP:0000306<br>HP:0000331", "matched_name": "Abnormality of the chin<br>Short chin"}, {"hpoterm": "HP:0000336", "name": "Prominent supraorbital ridges", "num_matched": 2, "matchedddd": "HP:0000336<br>HP:0000606", "matched_name": "Prominent supraorbital ridges<br>Abnormality of the periorbital region"}, {"hpoterm": "HP:0000337", "name": "Broad forehead", "num_matched": 1, "matchedddd": "HP:0000337", "matched_name": "Broad forehead"}, {"hpoterm": "HP:0000338", "name": "Hypomimic face", "num_matched": 2, "matchedddd": "HP:0000338<br>HP:0004673", "matched_name": "Hypomimic face<br>Decreased facial expression"}, {"hpoterm": "HP:0000339", "name": "Pugilistic facies", "num_matched": 1, "matchedddd": "HP:0000280", "matched_name": "Coarse facial features"}, {"hpoterm": "HP:0000340", "name": "Sloping forehead", "num_matched": 1, "matchedddd": "HP:0000340", "matched_name": "Sloping forehead"}, {"hpoterm": "HP:0000341", "name": "Narrow forehead", "num_matched": 1, "matchedddd": "HP:0000341", "matched_name": "Narrow forehead"}, {"hpoterm": "HP:0000343", "name": "Long philtrum", "num_matched": 1, "matchedddd": "HP:0000343", "matched_name": "Long philtrum"}, {"hpoterm": "HP:0000346", "name": "Whistling appearance", "num_matched": 0, "matchedddd": "", "matched_name": ""}, {"hpoterm": "HP:0000347", "name": "Micrognathia", "num_matched": 2, "matchedddd": "HP:0000277<br>HP:0000347", "matched_name": "Abnormality of the mandible<br>Micrognathia"}, {"hpoterm": "HP:0000348", "name": "High forehead", "num_matched": 1, "matchedddd": "HP:0000348", "matched_name": "High forehead"}, {"hpoterm": "HP:0000349", "name": "Widow's peak", "num_matched": 3, "matchedddd": "HP:0000349<br>HP:0000599<br>HP:0009890", "matched_name": "Widow's peak<br>Abnormality of the frontal hairline<br>High anterior hairline"}, {"hpoterm": "HP:0000350", "name": "Small forehead", "num_matched": 0, "matchedddd": "", "matched_name": ""}, {"hpoterm": "HP:0000356", "name": "Abnormality of the outer ear", "num_matched": 1, "matchedddd": "HP:0000356", "matched_name": "Abnormality of the outer ear"}, {"hpoterm": "HP:0000357", "name": "Abnormal location of ears", "num_matched": 1, "matchedddd": "HP:0000357", "matched_name": "Abnormal location of ears"}, {"hpoterm": "HP:0000358", "name": "Posteriorly rotated ears", "num_matched": 1, "matchedddd": "HP:0000358", "matched_name": "Posteriorly rotated ears"}, {"hpoterm": "HP:0000359", "name": "Abnormality of the inner ear", "num_matched": 2, "matchedddd": "HP:0000359<br>HP:0000407", "matched_name": "Abnormality of the inner ear<br>Sensorineural hearing impairment"}, {"hpoterm": "HP:0000360", "name": "Tinnitus", "num_matched": 1, "matchedddd": "HP:0000360", "matched_name": "Tinnitus"}, {"hpoterm": "HP:0000362", "name": "Otosclerosis", "num_matched": 0, "matchedddd": "", "matched_name": ""}, {"hpoterm": "HP:0000363", "name": "Abnormality of earlobe", "num_matched": 1, "matchedddd": "HP:0000363", "matched_name": "Abnormality of earlobe"}, {"hpoterm": "HP:0000364", "name": "Hearing abnormality", "num_matched": 2, "matchedddd": "HP:0000364<br>HP:0000365", "matched_name": "Hearing abnormality<br>Hearing impairment"}, {"hpoterm": "HP:0000365", "name": "Hearing impairment", "num_matched": 2, "matchedddd": "HP:0000364<br>HP:0000365", "matched_name": "Hearing abnormality<br>Hearing impairment"}, {"hpoterm": "HP:0000366", "name": "Abnormality of the nose", "num_matched": 1, "matchedddd": "HP:0000366", "matched_name": "Abnormality of the nose"}, {"hpoterm": "HP:0000368", "name": "Low-set, posteriorly rotated ears", "num_matched": 2, "matchedddd": "HP:0000358<br>HP:0000368", "matched_name": "Posteriorly rotated ears<br>Low-set, posteriorly rotated ears"}, {"hpoterm": "HP:0000369", "name": "Low-set ears", "num_matched": 2, "matchedddd": "HP:0000357<br>HP:0000369", "matched_name": "Abnormal location of ears<br>Low-set ears"}, {"hpoterm": "HP:0000370", "name": "Abnormality of the middle ear", "num_matched": 2, "matchedddd": "HP:0000370<br>HP:0000405", "matched_name": "Abnormality of the middle ear<br>Conductive hearing impairment"}, {"hpoterm": "HP:0000371", "name": "Acute otitis media", "num_matched": 1, "matchedddd": "HP:0000388", "matched_name": "Otitis media"}, {"hpoterm": "HP:0000372", "name": "Abnormality of the auditory canal", "num_matched": 1, "matchedddd": "HP:0000402", "matched_name": "Stenosis of the external auditory canal"}, {"hpoterm": "HP:0000375", "name": "Abnormal cochlea morphology", "num_matched": 3, "matchedddd": "HP:0000359<br>HP:0000375<br>HP:0008586", "matched_name": "Abnormality of the inner ear<br>Abnormal cochlea morphology<br>Hypoplasia of the cochlea"}, {"hpoterm": "HP:0000376", "name": "Incomplete partition of the cochlea type II", "num_matched": 2, "matchedddd": "HP:0000359<br>HP:0000375", "matched_name": "Abnormality of the inner ear<br>Abnormal cochlea morphology"}, {"hpoterm": "HP:0000377", "name": "Abnormality of the pinna", "num_matched": 1, "matchedddd": "HP:0000377", "matched_name": "Abnormality of the pinna"}, {"hpoterm": "HP:0000378", "name": "Cupped ear", "num_matched": 1, "matchedddd": "HP:0000378", "matched_name": "Cupped ear"}, {"hpoterm": "HP:0000381", "name": "Stapes ankylosis", "num_matched": 0, "matchedddd": "", "matched_name": ""}, {"hpoterm": "HP:0000383", "name": "Abnormality of periauricular region", "num_matched": 2, "matchedddd": "HP:0000309<br>HP:0000383", "matched_name": "Abnormality of the midface<br>Abnormality of periauricular region"}, {"hpoterm": "HP:0000384", "name": "Preauricular skin tag", "num_matched": 3, "matchedddd": "HP:0000383<br>HP:0000384<br>HP:0010609", "matched_name": "Abnormality of periauricular region<br>Preauricular skin tag<br>Skin tags"}, {"hpoterm": "HP:0000385", "name": "Small earlobe", "num_matched": 2, "matchedddd": "HP:0000363<br>HP:0000385", "matched_name": "Abnormality of earlobe<br>Small earlobe"}, {"hpoterm": "HP:0000387", "name": "Absent earlobe", "num_matched": 1, "matchedddd": "HP:0000363", "matched_name": "Abnormality of earlobe"}, {"hpoterm": "HP:0000388", "name": "Otitis media", "num_matched": 3, "matchedddd": "HP:0000370<br>HP:0000388<br>HP:0000403", "matched_name": "Abnormality of the middle ear<br>Otitis media<br>Recurrent otitis media"}, {"hpoterm": "HP:0000389", "name": "Chronic otitis media", "num_matched": 1, "matchedddd": "HP:0000388", "matched_name": "Otitis media"}, {"hpoterm": "HP:0000391", "name": "Thickened helices", "num_matched": 1, "matchedddd": "HP:0000391", "matched_name": "Thickened helices"}, {"hpoterm": "HP:0000394", "name": "Lop ear", "num_matched": 0, "matchedddd": "", "matched_name": ""}, {"hpoterm": "HP:0000395", "name": "Prominent antihelix", "num_matched": 0, "matchedddd": "", "matched_name": ""}, {"hpoterm": "HP:0000396", "name": "Overfolded helix", "num_matched": 2, "matchedddd": "HP:0000396<br>HP:0004453", "matched_name": "Overfolded helix<br>Overfolding of the superior helices"}, {"hpoterm": "HP:0000399", "name": "Prelingual sensorineural hearing impairment", "num_matched": 3, "matchedddd": "HP:0000359<br>HP:0000399<br>HP:0000407", "matched_name": "Abnormality of the inner ear<br>Prelingual sensorineural hearing impairment<br>Sensorineural hearing impairment"}, {"hpoterm": "HP:0000400", "name": "Macrotia", "num_matched": 1, "matchedddd": "HP:0000400", "matched_name": "Macrotia"}, {"hpoterm": "HP:0000402", "name": "Stenosis of the external auditory canal", "num_matched": 1, "matchedddd": "HP:0000402", "matched_name": "Stenosis of the external auditory canal"}, {"hpoterm": "HP:0000403", "name": "Recurrent otitis media", "num_matched": 2, "matchedddd": "HP:0000388<br>HP:0000403", "matched_name": "Otitis media<br>Recurrent otitis media"}, {"hpoterm": "HP:0000405", "name": "Conductive hearing impairment", "num_matched": 2, "matchedddd": "HP:0000370<br>HP:0000405", "matched_name": "Abnormality of the middle ear<br>Conductive hearing impairment"}, {"hpoterm": "HP:0000407", "name": "Sensorineural hearing impairment", "num_matched": 2, "matchedddd": "HP:0000359<br>HP:0000407", "matched_name": "Abnormality of the inner ear<br>Sensorineural hearing impairment"}, {"hpoterm": "HP:0000408", "name": "Progressive sensorineural hearing impairment", "num_matched": 2, "matchedddd": "HP:0000359<br>HP:0000407", "matched_name": "Abnormality of the inner ear<br>Sensorineural hearing impairment"}, {"hpoterm": "HP:0000410", "name": "Mixed hearing impairment", "num_matched": 3, "matchedddd": "HP:0000359<br>HP:0000405<br>HP:0000407", "matched_name": "Abnormality of the inner ear<br>Conductive hearing impairment<br>Sensorineural hearing impairment"}, {"hpoterm": "HP:0000411", "name": "Protruding ear", "num_matched": 1, "matchedddd": "HP:0000411", "matched_name": "Protruding ear"}, {"hpoterm": "HP:0000413", "name": "Atresia of the external auditory canal", "num_matched": 0, "matchedddd": "", "matched_name": ""}, {"hpoterm": "HP:0000414", "name": "Bulbous nose", "num_matched": 2, "matchedddd": "HP:0000414<br>HP:0000436", "matched_name": "Bulbous nose<br>Abnormality of the nasal tip"}, {"hpoterm": "HP:0000415", "name": "Abnormality of the choanae", "num_matched": 1, "matchedddd": "HP:0000453", "matched_name": "Choanal atresia"}, {"hpoterm": "HP:0000417", "name": "Slender nose", "num_matched": 1, "matchedddd": "HP:0000417", "matched_name": "Slender nose"}, {"hpoterm": "HP:0000418", "name": "Narrow nasal ridge", "num_matched": 1, "matchedddd": "HP:0000418", "matched_name": "Narrow nasal ridge"}, {"hpoterm": "HP:0000419", "name": "Abnormality of the nasal septum", "num_matched": 0, "matchedddd": "", "matched_name": ""}, {"hpoterm": "HP:0000420", "name": "Short nasal septum", "num_matched": 0, "matchedddd": "", "matched_name": ""}, {"hpoterm": "HP:0000421", "name": "Epistaxis", "num_matched": 1, "matchedddd": "HP:0001871", "matched_name": "Abnormality of blood and blood-forming tissues"}, {"hpoterm": "HP:0000422", "name": "Abnormality of the nasal bridge", "num_matched": 1, "matchedddd": "HP:0000422", "matched_name": "Abnormality of the nasal bridge"}, {"hpoterm": "HP:0000426", "name": "Prominent nasal bridge", "num_matched": 1, "matchedddd": "HP:0000426", "matched_name": "Prominent nasal bridge"}, {"hpoterm": "HP:0000429", "name": "Abnormality of the nasal alae", "num_matched": 2, "matchedddd": "HP:0000429<br>HP:0000463", "matched_name": "Abnormality of the nasal alae<br>Anteverted nares"}, {"hpoterm": "HP:0000430", "name": "Underdeveloped nasal alae", "num_matched": 1, "matchedddd": "HP:0000430", "matched_name": "Underdeveloped nasal alae"}, {"hpoterm": "HP:0000431", "name": "Wide nasal bridge", "num_matched": 1, "matchedddd": "HP:0000431", "matched_name": "Wide nasal bridge"}, {"hpoterm": "HP:0000433", "name": "Abnormality of the nasal mucosa", "num_matched": 0, "matchedddd": "", "matched_name": ""}, {"hpoterm": "HP:0000434", "name": "Nasal mucosa telangiectasia", "num_matched": 1, "matchedddd": "HP:0001009", "matched_name": "Telangiectasia"}, {"hpoterm": "HP:0000436", "name": "Abnormality of the nasal tip", "num_matched": 2, "matchedddd": "HP:0000414<br>HP:0000436", "matched_name": "Bulbous nose<br>Abnormality of the nasal tip"}, {"hpoterm": "HP:0000437", "name": "Depressed nasal tip", "num_matched": 2, "matchedddd": "HP:0000436<br>HP:0000437", "matched_name": "Abnormality of the nasal tip<br>Depressed nasal tip"}, {"hpoterm": "HP:0000444", "name": "Convex nasal ridge", "num_matched": 1, "matchedddd": "HP:0000444", "matched_name": "Convex nasal ridge"}, {"hpoterm": "HP:0000445", "name": "Wide nose", "num_matched": 1, "matchedddd": "HP:0000445", "matched_name": "Wide nose"}, {"hpoterm": "HP:0000446", "name": "Narrow nasal bridge", "num_matched": 0, "matchedddd": "", "matched_name": ""}, {"hpoterm": "HP:0000447", "name": "Pear-shaped nose", "num_matched": 0, "matchedddd": "", "matched_name": ""}, {"hpoterm": "HP:0000448", "name": "Prominent nose", "num_matched": 1, "matchedddd": "HP:0000448", "matched_name": "Prominent nose"}, {"hpoterm": "HP:0000451", "name": "Triangular nasal tip", "num_matched": 1, "matchedddd": "HP:0000436", "matched_name": "Abnormality of the nasal tip"}, {"hpoterm": "HP:0000452", "name": "Choanal stenosis", "num_matched": 0, "matchedddd": "", "matched_name": ""}, {"hpoterm": "HP:0000453", "name": "Choanal atresia", "num_matched": 1, "matchedddd": "HP:0000453", "matched_name": "Choanal atresia"}, {"hpoterm": "HP:0000454", "name": "Flared nostrils", "num_matched": 1, "matchedddd": "HP:0000454", "matched_name": "Flared nostrils"}, {"hpoterm": "HP:0000455", "name": "Broad nasal tip", "num_matched": 3, "matchedddd": "HP:0000436<br>HP:0000455<br>HP:0000463", "matched_name": "Abnormality of the nasal tip<br>Broad nasal tip<br>Anteverted nares"}, {"hpoterm": "HP:0000456", "name": "Bifid nasal tip", "num_matched": 1, "matchedddd": "HP:0000436", "matched_name": "Abnormality of the nasal tip"}, {"hpoterm": "HP:0000457", "name": "Depressed nasal ridge", "num_matched": 1, "matchedddd": "HP:0000457", "matched_name": "Depressed nasal ridge"}, {"hpoterm": "HP:0000458", "name": "Anosmia", "num_matched": 0, "matchedddd": "", "matched_name": ""}, {"hpoterm": "HP:0000460", "name": "Narrow nose", "num_matched": 0, "matchedddd": "", "matched_name": ""}, {"hpoterm": "HP:0000463", "name": "Anteverted nares", "num_matched": 3, "matchedddd": "HP:0000429<br>HP:0000463<br>HP:0005288", "matched_name": "Abnormality of the nasal alae<br>Anteverted nares<br>Abnormality of the nares"}, {"hpoterm": "HP:0000464", "name": "Abnormality of the neck", "num_matched": 0, "matchedddd": "", "matched_name": ""}, {"hpoterm": "HP:0000465", "name": "Webbed neck", "num_matched": 1, "matchedddd": "HP:0000465", "matched_name": "Webbed neck"}, {"hpoterm": "HP:0000466", "name": "Limited neck range of motion", "num_matched": 0, "matchedddd": "", "matched_name": ""}, {"hpoterm": "HP:0000467", "name": "Neck muscle weakness", "num_matched": 1, "matchedddd": "HP:0001324", "matched_name": "Muscle weakness"}, {"hpoterm": "HP:0000468", "name": "Increased adipose tissue around the neck", "num_matched": 1, "matchedddd": "HP:0009025", "matched_name": "Increased connective tissue"}, {"hpoterm": "HP:0000470", "name": "Short neck", "num_matched": 1, "matchedddd": "HP:0000470", "matched_name": "Short neck"}, {"hpoterm": "HP:0000471", "name": "Gastrointestinal angiodysplasia", "num_matched": 0, "matchedddd": "", "matched_name": ""}, {"hpoterm": "HP:0000472", "name": "Long neck", "num_matched": 0, "matchedddd": "", "matched_name": ""}, {"hpoterm": "HP:0000473", "name": "Torticollis", "num_matched": 2, "matchedddd": "HP:0000473<br>HP:0001332", "matched_name": "Torticollis<br>Dystonia"}, {"hpoterm": "HP:0000474", "name": "Thickened nuchal skin fold", "num_matched": 1, "matchedddd": "HP:0000474", "matched_name": "Thickened nuchal skin fold"}, {"hpoterm": "HP:0000475", "name": "Broad neck", "num_matched": 1, "matchedddd": "HP:0000475", "matched_name": "Broad neck"}, {"hpoterm": "HP:0000476", "name": "Cystic hygroma", "num_matched": 0, "matchedddd": "", "matched_name": ""}, {"hpoterm": "HP:0000478", "name": "Abnormality of the eye", "num_matched": 1, "matchedddd": "HP:0000478", "matched_name": "Abnormality of the eye"}, {"hpoterm": "HP:0000479", "name": "Abnormal retinal morphology", "num_matched": 1, "matchedddd": "HP:0000479", "matched_name": "Abnormal retinal morphology"}, {"hpoterm": "HP:0000480", "name": "Retinal coloboma", "num_matched": 4, "matchedddd": "HP:0000479<br>HP:0000480<br>HP:0000589<br>HP:0001116", "matched_name": "Abnormal retinal morphology<br>Retinal coloboma<br>Coloboma<br>Macular coloboma"}, {"hpoterm": "HP:0000481", "name": "Abnormal cornea morphology", "num_matched": 2, "matchedddd": "HP:0000481<br>HP:0000483", "matched_name": "Abnormal cornea morphology<br>Astigmatism"}, {"hpoterm": "HP:0000482", "name": "Microcornea", "num_matched": 2, "matchedddd": "HP:0000481<br>HP:0001120", "matched_name": "Abnormal cornea morphology<br>Abnormality of corneal size"}, {"hpoterm": "HP:0000483", "name": "Astigmatism", "num_matched": 2, "matchedddd": "HP:0000481<br>HP:0000483", "matched_name": "Abnormal cornea morphology<br>Astigmatism"}, {"hpoterm": "HP:0000484", "name": "Hyperopic astigmatism", "num_matched": 2, "matchedddd": "HP:0000481<br>HP:0000483", "matched_name": "Abnormal cornea morphology<br>Astigmatism"}, {"hpoterm": "HP:0000485", "name": "Megalocornea", "num_matched": 3, "matchedddd": "HP:0000481<br>HP:0000485<br>HP:0001120", "matched_name": "Abnormal cornea morphology<br>Megalocornea<br>Abnormality of corneal size"}, {"hpoterm": "HP:0000486", "name": "Strabismus", "num_matched": 2, "matchedddd": "HP:0000486<br>HP:0000496", "matched_name": "Strabismus<br>Abnormality of eye movement"}, {"hpoterm": "HP:0000488", "name": "Retinopathy", "num_matched": 1, "matchedddd": "HP:0000479", "matched_name": "Abnormal retinal morphology"}, {"hpoterm": "HP:0000490", "name": "Deeply set eye", "num_matched": 1, "matchedddd": "HP:0000490", "matched_name": "Deeply set eye"}, {"hpoterm": "HP:0000491", "name": "Keratitis", "num_matched": 1, "matchedddd": "HP:0000481", "matched_name": "Abnormal cornea morphology"}, {"hpoterm": "HP:0000492", "name": "Abnormal eyelid morphology", "num_matched": 2, "matchedddd": "HP:0000315<br>HP:0000492", "matched_name": "Abnormality of the orbital region<br>Abnormal eyelid morphology"}, {"hpoterm": "HP:0000493", "name": "Abnormal foveal morphology", "num_matched": 2, "matchedddd": "HP:0000479<br>HP:0007750", "matched_name": "Abnormal retinal morphology<br>Hypoplasia of the fovea"}, {"hpoterm": "HP:0000494", "name": "Downslanted palpebral fissures", "num_matched": 1, "matchedddd": "HP:0000494", "matched_name": "Downslanted palpebral fissures"}, {"hpoterm": "HP:0000495", "name": "Recurrent corneal erosions", "num_matched": 2, "matchedddd": "HP:0000481<br>HP:0200020", "matched_name": "Abnormal cornea morphology<br>Corneal erosion"}, {"hpoterm": "HP:0000496", "name": "Abnormality of eye movement", "num_matched": 1, "matchedddd": "HP:0000496", "matched_name": "Abnormality of eye movement"}, {"hpoterm": "HP:0000497", "name": "Globe retraction and deviation on abduction", "num_matched": 0, "matchedddd": "", "matched_name": ""}, {"hpoterm": "HP:0000498", "name": "Blepharitis", "num_matched": 1, "matchedddd": "HP:0000498", "matched_name": "Blepharitis"}, {"hpoterm": "HP:0000499", "name": "Abnormal eyelash morphology", "num_matched": 1, "matchedddd": "HP:0000527", "matched_name": "Long eyelashes"}, {"hpoterm": "HP:0000501", "name": "Glaucoma", "num_matched": 1, "matchedddd": "HP:0001087", "matched_name": "Developmental glaucoma"}, {"hpoterm": "HP:0000502", "name": "Abnormal conjunctiva morphology", "num_matched": 0, "matchedddd": "", "matched_name": ""}, {"hpoterm": "HP:0000503", "name": "Tortuosity of conjunctival vessels", "num_matched": 0, "matchedddd": "", "matched_name": ""}, {"hpoterm": "HP:0000504", "name": "Abnormality of vision", "num_matched": 2, "matchedddd": "HP:0000504<br>HP:0000505", "matched_name": "Abnormality of vision<br>Visual impairment"}, {"hpoterm": "HP:0000505", "name": "Visual impairment", "num_matched": 2, "matchedddd": "HP:0000504<br>HP:0000505", "matched_name": "Abnormality of vision<br>Visual impairment"}, {"hpoterm": "HP:0000506", "name": "Telecanthus", "num_matched": 1, "matchedddd": "HP:0000506", "matched_name": "Telecanthus"}, {"hpoterm": "HP:0000508", "name": "Ptosis", "num_matched": 1, "matchedddd": "HP:0000508", "matched_name": "Ptosis"}, {"hpoterm": "HP:0000509", "name": "Conjunctivitis", "num_matched": 0, "matchedddd": "", "matched_name": ""}, {"hpoterm": "HP:0000510", "name": "Rod-cone dystrophy", "num_matched": 3, "matchedddd": "HP:0000479<br>HP:0000510<br>HP:0000556", "matched_name": "Abnormal retinal morphology<br>Rod-cone dystrophy<br>Retinal dystrophy"}, {"hpoterm": "HP:0000511", "name": "Vertical supranuclear gaze palsy", "num_matched": 0, "matchedddd": "", "matched_name": ""}, {"hpoterm": "HP:0000512", "name": "Abnormal electroretinogram", "num_matched": 3, "matchedddd": "HP:0000512<br>HP:0000654<br>HP:0007984", "matched_name": "Abnormal electroretinogram<br>Decreased light- and dark-adapted electroretinogram amplitude<br>Electronegative electroretinogram"}, {"hpoterm": "HP:0000514", "name": "Slow saccadic eye movements", "num_matched": 0, "matchedddd": "", "matched_name": ""}, {"hpoterm": "HP:0000517", "name": "Abnormality of the lens", "num_matched": 2, "matchedddd": "HP:0000517<br>HP:0000518", "matched_name": "Abnormality of the lens<br>Cataract"}, {"hpoterm": "HP:0000518", "name": "Cataract", "num_matched": 2, "matchedddd": "HP:0000517<br>HP:0000518", "matched_name": "Abnormality of the lens<br>Cataract"}, {"hpoterm": "HP:0000519", "name": "Developmental cataract", "num_matched": 4, "matchedddd": "HP:0000517<br>HP:0000518<br>HP:0000519<br>HP:0007700", "matched_name": "Abnormality of the lens<br>Cataract<br>Developmental cataract<br>Ocular anterior segment dysgenesis"}, {"hpoterm": "HP:0000520", "name": "Proptosis", "num_matched": 2, "matchedddd": "HP:0000520<br>HP:0000586", "matched_name": "Proptosis<br>Shallow orbits"}, {"hpoterm": "HP:0000522", "name": "Alacrima", "num_matched": 1, "matchedddd": "HP:0000632", "matched_name": "Lacrimation abnormality"}, {"hpoterm": "HP:0000523", "name": "Subcapsular cataract", "num_matched": 4, "matchedddd": "HP:0000517<br>HP:0000518<br>HP:0000523<br>HP:0007787", "matched_name": "Abnormality of the lens<br>Cataract<br>Subcapsular cataract<br>Posterior subcapsular cataract"}, {"hpoterm": "HP:0000524", "name": "Conjunctival telangiectasia", "num_matched": 1, "matchedddd": "HP:0001009", "matched_name": "Telangiectasia"}, {"hpoterm": "HP:0000525", "name": "Abnormality iris morphology", "num_matched": 1, "matchedddd": "HP:0000525", "matched_name": "Abnormality iris morphology"}, {"hpoterm": "HP:0000526", "name": "Aniridia", "num_matched": 4, "matchedddd": "HP:0000525<br>HP:0000526<br>HP:0007700<br>HP:0008056", "matched_name": "Abnormality iris morphology<br>Aniridia<br>Ocular anterior segment dysgenesis<br>Aplasia/Hypoplasia affecting the eye"}, {"hpoterm": "HP:0000527", "name": "Long eyelashes", "num_matched": 1, "matchedddd": "HP:0000527", "matched_name": "Long eyelashes"}, {"hpoterm": "HP:0000528", "name": "Anophthalmia", "num_matched": 1, "matchedddd": "HP:0008056", "matched_name": "Aplasia/Hypoplasia affecting the eye"}, {"hpoterm": "HP:0000529", "name": "Progressive visual loss", "num_matched": 1, "matchedddd": "HP:0000505", "matched_name": "Visual impairment"}, {"hpoterm": "HP:0000531", "name": "Corneal crystals", "num_matched": 2, "matchedddd": "HP:0000481<br>HP:0007759", "matched_name": "Abnormal cornea morphology<br>Opacification of the corneal stroma"}, {"hpoterm": "HP:0000532", "name": "Abnormal chorioretinal morphology", "num_matched": 3, "matchedddd": "HP:0000479<br>HP:0000532<br>HP:0000610", "matched_name": "Abnormal retinal morphology<br>Abnormal chorioretinal morphology<br>Abnormal choroid morphology"}, {"hpoterm": "HP:0000533", "name": "Chorioretinal atrophy", "num_matched": 3, "matchedddd": "HP:0000479<br>HP:0000532<br>HP:0000610", "matched_name": "Abnormal retinal morphology<br>Abnormal chorioretinal morphology<br>Abnormal choroid morphology"}, {"hpoterm": "HP:0000534", "name": "Abnormal eyebrow morphology", "num_matched": 1, "matchedddd": "HP:0000534", "matched_name": "Abnormal eyebrow morphology"}, {"hpoterm": "HP:0000535", "name": "Sparse and thin eyebrow", "num_matched": 1, "matchedddd": "HP:0000535", "matched_name": "Sparse and thin eyebrow"}, {"hpoterm": "HP:0000537", "name": "Epicanthus inversus", "num_matched": 1, "matchedddd": "HP:0000537", "matched_name": "Epicanthus inversus"}, {"hpoterm": "HP:0000538", "name": "Pseudopapilledema", "num_matched": 0, "matchedddd": "", "matched_name": ""}, {"hpoterm": "HP:0000539", "name": "Abnormality of refraction", "num_matched": 1, "matchedddd": "HP:0000539", "matched_name": "Abnormality of refraction"}, {"hpoterm": "HP:0000540", "name": "Hypermetropia", "num_matched": 2, "matchedddd": "HP:0000539<br>HP:0000540", "matched_name": "Abnormality of refraction<br>Hypermetropia"}, {"hpoterm": "HP:0000541", "name": "Retinal detachment", "num_matched": 3, "matchedddd": "HP:0000479<br>HP:0007917<br>HP:0007929", "matched_name": "Abnormal retinal morphology<br>Tractional retinal detachment<br>Peripheral retinal detachment"}, {"hpoterm": "HP:0000542", "name": "Impaired ocular adduction", "num_matched": 0, "matchedddd": "", "matched_name": ""}, {"hpoterm": "HP:0000543", "name": "Optic disc pallor", "num_matched": 1, "matchedddd": "HP:0000543", "matched_name": "Optic disc pallor"}, {"hpoterm": "HP:0000544", "name": "External ophthalmoplegia", "num_matched": 0, "matchedddd": "", "matched_name": ""}, {"hpoterm": "HP:0000545", "name": "Myopia", "num_matched": 1, "matchedddd": "HP:0000545", "matched_name": "Myopia"}, {"hpoterm": "HP:0000546", "name": "Retinal degeneration", "num_matched": 1, "matchedddd": "HP:0000479", "matched_name": "Abnormal retinal morphology"}, {"hpoterm": "HP:0000548", "name": "Cone/cone-rod dystrophy", "num_matched": 3, "matchedddd": "HP:0000479<br>HP:0000548<br>HP:0000556", "matched_name": "Abnormal retinal morphology<br>Cone/cone-rod dystrophy<br>Retinal dystrophy"}, {"hpoterm": "HP:0000549", "name": "Abnormal conjugate eye movement", "num_matched": 2, "matchedddd": "HP:0000486<br>HP:0000496", "matched_name": "Strabismus<br>Abnormality of eye movement"}, {"hpoterm": "HP:0000550", "name": "Undetectable electroretinogram", "num_matched": 1, "matchedddd": "HP:0000512", "matched_name": "Abnormal electroretinogram"}, {"hpoterm": "HP:0000551", "name": "Color vision defect", "num_matched": 0, "matchedddd": "", "matched_name": ""}, {"hpoterm": "HP:0000552", "name": "Tritanomaly", "num_matched": 0, "matchedddd": "", "matched_name": ""}, {"hpoterm": "HP:0000553", "name": "Abnormal uvea morphology", "num_matched": 1, "matchedddd": "HP:0000525", "matched_name": "Abnormality iris morphology"}, {"hpoterm": "HP:0000554", "name": "Uveitis", "num_matched": 0, "matchedddd": "", "matched_name": ""}, {"hpoterm": "HP:0000555", "name": "Leukocoria", "num_matched": 1, "matchedddd": "HP:0000525", "matched_name": "Abnormality iris morphology"}, {"hpoterm": "HP:0000556", "name": "Retinal dystrophy", "num_matched": 5, "matchedddd": "HP:0000479<br>HP:0000510<br>HP:0000548<br>HP:0000556<br>HP:0007754", "matched_name": "Abnormal retinal morphology<br>Rod-cone dystrophy<br>Cone/cone-rod dystrophy<br>Retinal dystrophy<br>Macular dystrophy"}, {"hpoterm": "HP:0000557", "name": "Buphthalmos", "num_matched": 3, "matchedddd": "HP:0001087<br>HP:0001090<br>HP:0007700", "matched_name": "Developmental glaucoma<br>Abnormally large globe<br>Ocular anterior segment dysgenesis"}, {"hpoterm": "HP:0000558", "name": "Rieger anomaly", "num_matched": 4, "matchedddd": "HP:0000525<br>HP:0007676<br>HP:0007700<br>HP:0008056", "matched_name": "Abnormality iris morphology<br>Hypoplasia of the iris<br>Ocular anterior segment dysgenesis<br>Aplasia/Hypoplasia affecting the eye"}, {"hpoterm": "HP:0000559", "name": "Corneal scarring", "num_matched": 1, "matchedddd": "HP:0000481", "matched_name": "Abnormal cornea morphology"}, {"hpoterm": "HP:0000561", "name": "Absent eyelashes", "num_matched": 1, "matchedddd": "HP:0000561", "matched_name": "Absent eyelashes"}, {"hpoterm": "HP:0000563", "name": "Keratoconus", "num_matched": 1, "matchedddd": "HP:0000481", "matched_name": "Abnormal cornea morphology"}, {"hpoterm": "HP:0000564", "name": "Lacrimal duct atresia", "num_matched": 2, "matchedddd": "HP:0000564<br>HP:0000614", "matched_name": "Lacrimal duct atresia<br>Abnormal nasolacrimal system morphology"}, {"hpoterm": "HP:0000565", "name": "Esotropia", "num_matched": 2, "matchedddd": "HP:0000565<br>HP:0001137", "matched_name": "Esotropia<br>Alternating esotropia"}, {"hpoterm": "HP:0000567", "name": "Chorioretinal coloboma", "num_matched": 4, "matchedddd": "HP:0000479<br>HP:0000532<br>HP:0000589<br>HP:0000610", "matched_name": "Abnormal retinal morphology<br>Abnormal chorioretinal morphology<br>Coloboma<br>Abnormal choroid morphology"}, {"hpoterm": "HP:0000568", "name": "Microphthalmia", "num_matched": 3, "matchedddd": "HP:0000568<br>HP:0007633<br>HP:0008056", "matched_name": "Microphthalmia<br>Bilateral microphthalmos<br>Aplasia/Hypoplasia affecting the eye"}, {"hpoterm": "HP:0000570", "name": "Abnormal saccadic eye movements", "num_matched": 1, "matchedddd": "HP:0010543", "matched_name": "Opsoclonus"}, {"hpoterm": "HP:0000571", "name": "Hypometric saccades", "num_matched": 0, "matchedddd": "", "matched_name": ""}, {"hpoterm": "HP:0000572", "name": "Visual loss", "num_matched": 1, "matchedddd": "HP:0000505", "matched_name": "Visual impairment"}, {"hpoterm": "HP:0000573", "name": "Retinal hemorrhage", "num_matched": 2, "matchedddd": "HP:0000479<br>HP:0001871", "matched_name": "Abnormal retinal morphology<br>Abnormality of blood and blood-forming tissues"}, {"hpoterm": "HP:0000574", "name": "Thick eyebrow", "num_matched": 1, "matchedddd": "HP:0000574", "matched_name": "Thick eyebrow"}, {"hpoterm": "HP:0000575", "name": "Scotoma", "num_matched": 1, "matchedddd": "HP:0000505", "matched_name": "Visual impairment"}, {"hpoterm": "HP:0000576", "name": "Centrocecal scotoma", "num_matched": 1, "matchedddd": "HP:0000505", "matched_name": "Visual impairment"}, {"hpoterm": "HP:0000577", "name": "Exotropia", "num_matched": 1, "matchedddd": "HP:0000577", "matched_name": "Exotropia"}, {"hpoterm": "HP:0000579", "name": "Nasolacrimal duct obstruction", "num_matched": 1, "matchedddd": "HP:0000614", "matched_name": "Abnormal nasolacrimal system morphology"}, {"hpoterm": "HP:0000580", "name": "Pigmentary retinopathy", "num_matched": 2, "matchedddd": "HP:0000479<br>HP:0000580", "matched_name": "Abnormal retinal morphology<br>Pigmentary retinopathy"}, {"hpoterm": "HP:0000581", "name": "Blepharophimosis", "num_matched": 2, "matchedddd": "HP:0000581<br>HP:0200007", "matched_name": "Blepharophimosis<br>Abnormal size of the palpebral fissures"}, {"hpoterm": "HP:0000582", "name": "Upslanted palpebral fissure", "num_matched": 1, "matchedddd": "HP:0000582", "matched_name": "Upslanted palpebral fissure"}, {"hpoterm": "HP:0000584", "name": "Punctate corneal epithelial erosions", "num_matched": 2, "matchedddd": "HP:0000481<br>HP:0200020", "matched_name": "Abnormal cornea morphology<br>Corneal erosion"}, {"hpoterm": "HP:0000585", "name": "Band keratopathy", "num_matched": 2, "matchedddd": "HP:0000481<br>HP:0007759", "matched_name": "Abnormal cornea morphology<br>Opacification of the corneal stroma"}, {"hpoterm": "HP:0000586", "name": "Shallow orbits", "num_matched": 2, "matchedddd": "HP:0000520<br>HP:0000586", "matched_name": "Proptosis<br>Shallow orbits"}, {"hpoterm": "HP:0000587", "name": "Abnormality of the optic nerve", "num_matched": 0, "matchedddd": "", "matched_name": ""}, {"hpoterm": "HP:0000588", "name": "Optic nerve coloboma", "num_matched": 2, "matchedddd": "HP:0000588<br>HP:0000589", "matched_name": "Optic nerve coloboma<br>Coloboma"}, {"hpoterm": "HP:0000589", "name": "Coloboma", "num_matched": 2, "matchedddd": "HP:0000589<br>HP:0000612", "matched_name": "Coloboma<br>Iris coloboma"}, {"hpoterm": "HP:0000590", "name": "Progressive external ophthalmoplegia", "num_matched": 0, "matchedddd": "", "matched_name": ""}, {"hpoterm": "HP:0000591", "name": "Abnormal sclera morphology", "num_matched": 2, "matchedddd": "HP:0000591<br>HP:0000592", "matched_name": "Abnormal sclera morphology<br>Blue sclerae"}, {"hpoterm": "HP:0000592", "name": "Blue sclerae", "num_matched": 2, "matchedddd": "HP:0000591<br>HP:0000592", "matched_name": "Abnormal sclera morphology<br>Blue sclerae"}, {"hpoterm": "HP:0000593", "name": "Abnormal anterior chamber morphology", "num_matched": 0, "matchedddd": "", "matched_name": ""}, {"hpoterm": "HP:0000594", "name": "Shallow anterior chamber", "num_matched": 0, "matchedddd": "", "matched_name": ""}, {"hpoterm": "HP:0000597", "name": "Ophthalmoparesis", "num_matched": 0, "matchedddd": "", "matched_name": ""}, {"hpoterm": "HP:0000598", "name": "Abnormality of the ear", "num_matched": 1, "matchedddd": "HP:0000598", "matched_name": "Abnormality of the ear"}, {"hpoterm": "HP:0000599", "name": "Abnormality of the frontal hairline", "num_matched": 3, "matchedddd": "HP:0000599<br>HP:0009553<br>HP:0010720", "matched_name": "Abnormality of the frontal hairline<br>Abnormality of the hairline<br>Abnormal hair pattern"}, {"hpoterm": "HP:0000600", "name": "Abnormality of the pharynx", "num_matched": 1, "matchedddd": "HP:0002788", "matched_name": "Recurrent upper respiratory tract infections"}, {"hpoterm": "HP:0000601", "name": "Hypotelorism", "num_matched": 1, "matchedddd": "HP:0000601", "matched_name": "Hypotelorism"}, {"hpoterm": "HP:0000602", "name": "Ophthalmoplegia", "num_matched": 0, "matchedddd": "", "matched_name": ""}, {"hpoterm": "HP:0000603", "name": "Central scotoma", "num_matched": 1, "matchedddd": "HP:0000505", "matched_name": "Visual impairment"}, {"hpoterm": "HP:0000605", "name": "Supranuclear gaze palsy", "num_matched": 0, "matchedddd": "", "matched_name": ""}, {"hpoterm": "HP:0000606", "name": "Abnormality of the periorbital region", "num_matched": 4, "matchedddd": "HP:0000336<br>HP:0000606<br>HP:0009891<br>HP:0100540", "matched_name": "Prominent supraorbital ridges<br>Abnormality of the periorbital region<br>Underdeveloped supraorbital ridges<br>Palpebral edema"}, {"hpoterm": "HP:0000607", "name": "Periorbital wrinkles", "num_matched": 1, "matchedddd": "HP:0000606", "matched_name": "Abnormality of the periorbital region"}, {"hpoterm": "HP:0000608", "name": "Macular degeneration", "num_matched": 1, "matchedddd": "HP:0000479", "matched_name": "Abnormal retinal morphology"}, {"hpoterm": "HP:0000609", "name": "Optic nerve hypoplasia", "num_matched": 2, "matchedddd": "HP:0000609<br>HP:0008056", "matched_name": "Optic nerve hypoplasia<br>Aplasia/Hypoplasia affecting the eye"}, {"hpoterm": "HP:0000610", "name": "Abnormal choroid morphology", "num_matched": 2, "matchedddd": "HP:0000532<br>HP:0000610", "matched_name": "Abnormal chorioretinal morphology<br>Abnormal choroid morphology"}, {"hpoterm": "HP:0000612", "name": "Iris coloboma", "num_matched": 3, "matchedddd": "HP:0000525<br>HP:0000589<br>HP:0000612", "matched_name": "Abnormality iris morphology<br>Coloboma<br>Iris coloboma"}, {"hpoterm": "HP:0000613", "name": "Photophobia", "num_matched": 1, "matchedddd": "HP:0000613", "matched_name": "Photophobia"}, {"hpoterm": "HP:0000614", "name": "Abnormal nasolacrimal system morphology", "num_matched": 3, "matchedddd": "HP:0000564<br>HP:0000614<br>HP:0007993", "matched_name": "Lacrimal duct atresia<br>Abnormal nasolacrimal system morphology<br>Malformed lacrimal duct"}, {"hpoterm": "HP:0000615", "name": "Abnormal pupil morphology", "num_matched": 3, "matchedddd": "HP:0000525<br>HP:0009916<br>HP:0009917", "matched_name": "Abnormality iris morphology<br>Anisocoria<br>Persistent pupillary membrane"}, {"hpoterm": "HP:0000616", "name": "Miosis", "num_matched": 1, "matchedddd": "HP:0002277", "matched_name": "Horner syndrome"}, {"hpoterm": "HP:0000617", "name": "Abnormality of ocular smooth pursuit", "num_matched": 0, "matchedddd": "", "matched_name": ""}, {"hpoterm": "HP:0000618", "name": "Blindness", "num_matched": 2, "matchedddd": "HP:0000505<br>HP:0000618", "matched_name": "Visual impairment<br>Blindness"}, {"hpoterm": "HP:0000619", "name": "Impaired convergence", "num_matched": 0, "matchedddd": "", "matched_name": ""}, {"hpoterm": "HP:0000620", "name": "Dacryocystitis", "num_matched": 1, "matchedddd": "HP:0000614", "matched_name": "Abnormal nasolacrimal system morphology"}, {"hpoterm": "HP:0000621", "name": "Entropion", "num_matched": 1, "matchedddd": "HP:0000621", "matched_name": "Entropion"}, {"hpoterm": "HP:0000622", "name": "Blurred vision", "num_matched": 1, "matchedddd": "HP:0001125", "matched_name": "Transient unilateral blurring of vision"}, {"hpoterm": "HP:0000623", "name": "Supranuclear ophthalmoplegia", "num_matched": 0, "matchedddd": "", "matched_name": ""}, {"hpoterm": "HP:0000625", "name": "Eyelid coloboma", "num_matched": 0, "matchedddd": "", "matched_name": ""}, {"hpoterm": "HP:0000627", "name": "Posterior embryotoxon", "num_matched": 2, "matchedddd": "HP:0000481<br>HP:0000627", "matched_name": "Abnormal cornea morphology<br>Posterior embryotoxon"}, {"hpoterm": "HP:0000629", "name": "Periorbital fullness", "num_matched": 1, "matchedddd": "HP:0000606", "matched_name": "Abnormality of the periorbital region"}, {"hpoterm": "HP:0000630", "name": "Abnormal retinal artery morphology", "num_matched": 1, "matchedddd": "HP:0000479", "matched_name": "Abnormal retinal morphology"}, {"hpoterm": "HP:0000631", "name": "Retinal arterial tortuosity", "num_matched": 2, "matchedddd": "HP:0000479<br>HP:0005116", "matched_name": "Abnormal retinal morphology<br>Arterial tortuosity"}, {"hpoterm": "HP:0000632", "name": "Lacrimation abnormality", "num_matched": 1, "matchedddd": "HP:0000632", "matched_name": "Lacrimation abnormality"}, {"hpoterm": "HP:0000633", "name": "Decreased lacrimation", "num_matched": 1, "matchedddd": "HP:0000632", "matched_name": "Lacrimation abnormality"}, {"hpoterm": "HP:0000634", "name": "Impaired ocular abduction", "num_matched": 0, "matchedddd": "", "matched_name": ""}, {"hpoterm": "HP:0000635", "name": "Blue irides", "num_matched": 3, "matchedddd": "HP:0000525<br>HP:0000635<br>HP:0008034", "matched_name": "Abnormality iris morphology<br>Blue irides<br>Abnormal iris pigmentation"}, {"hpoterm": "HP:0000636", "name": "Upper eyelid coloboma", "num_matched": 0, "matchedddd": "", "matched_name": ""}, {"hpoterm": "HP:0000637", "name": "Long palpebral fissure", "num_matched": 2, "matchedddd": "HP:0000637<br>HP:0200007", "matched_name": "Long palpebral fissure<br>Abnormal size of the palpebral fissures"}, {"hpoterm": "HP:0000639", "name": "Nystagmus", "num_matched": 1, "matchedddd": "HP:0000639", "matched_name": "Nystagmus"}, {"hpoterm": "HP:0000640", "name": "Gaze-evoked nystagmus", "num_matched": 1, "matchedddd": "HP:0000639", "matched_name": "Nystagmus"}, {"hpoterm": "HP:0000641", "name": "Dysmetric saccades", "num_matched": 0, "matchedddd": "", "matched_name": ""}, {"hpoterm": "HP:0000642", "name": "Red-green dyschromatopsia", "num_matched": 0, "matchedddd": "", "matched_name": ""}, {"hpoterm": "HP:0000643", "name": "Blepharospasm", "num_matched": 1, "matchedddd": "HP:0001332", "matched_name": "Dystonia"}, {"hpoterm": "HP:0000646", "name": "Amblyopia", "num_matched": 2, "matchedddd": "HP:0000505<br>HP:0000646", "matched_name": "Visual impairment<br>Amblyopia"}, {"hpoterm": "HP:0000647", "name": "Sclerocornea", "num_matched": 1, "matchedddd": "HP:0000481", "matched_name": "Abnormal cornea morphology"}, {"hpoterm": "HP:0000648", "name": "Optic atrophy", "num_matched": 1, "matchedddd": "HP:0000648", "matched_name": "Optic atrophy"}, {"hpoterm": "HP:0000649", "name": "Abnormality of visual evoked potentials", "num_matched": 1, "matchedddd": "HP:0000649", "matched_name": "Abnormality of visual evoked potentials"}, {"hpoterm": "HP:0000650", "name": "Abnormal amplitude of pattern reversal visual evoked potentials", "num_matched": 1, "matchedddd": "HP:0000649", "matched_name": "Abnormality of visual evoked potentials"}, {"hpoterm": "HP:0000651", "name": "Diplopia", "num_matched": 0, "matchedddd": "", "matched_name": ""}, {"hpoterm": "HP:0000652", "name": "Lower eyelid coloboma", "num_matched": 0, "matchedddd": "", "matched_name": ""}, {"hpoterm": "HP:0000653", "name": "Sparse eyelashes", "num_matched": 2, "matchedddd": "HP:0000653<br>HP:0008070", "matched_name": "Sparse eyelashes<br>Sparse hair"}, {"hpoterm": "HP:0000654", "name": "Decreased light- and dark-adapted electroretinogram amplitude", "num_matched": 2, "matchedddd": "HP:0000512<br>HP:0000654", "matched_name": "Abnormal electroretinogram<br>Decreased light- and dark-adapted electroretinogram amplitude"}, {"hpoterm": "HP:0000656", "name": "Ectropion", "num_matched": 1, "matchedddd": "HP:0007655", "matched_name": "Eversion of lateral third of lower eyelids"}, {"hpoterm": "HP:0000657", "name": "Oculomotor apraxia", "num_matched": 1, "matchedddd": "HP:0000657", "matched_name": "Oculomotor apraxia"}, {"hpoterm": "HP:0000658", "name": "Eyelid apraxia", "num_matched": 0, "matchedddd": "", "matched_name": ""}, {"hpoterm": "HP:0000659", "name": "Peters anomaly", "num_matched": 2, "matchedddd": "HP:0000659<br>HP:0007700", "matched_name": "Peters anomaly<br>Ocular anterior segment dysgenesis"}, {"hpoterm": "HP:0000660", "name": "Lipemia retinalis", "num_matched": 1, "matchedddd": "HP:0000479", "matched_name": "Abnormal retinal morphology"}, {"hpoterm": "HP:0000661", "name": "Palpebral fissure narrowing on adduction", "num_matched": 2, "matchedddd": "HP:0000581<br>HP:0200007", "matched_name": "Blepharophimosis<br>Abnormal size of the palpebral fissures"}, {"hpoterm": "HP:0000662", "name": "Nyctalopia", "num_matched": 0, "matchedddd": "", "matched_name": ""}, {"hpoterm": "HP:0000664", "name": "Synophrys", "num_matched": 3, "matchedddd": "HP:0000664<br>HP:0000998<br>HP:0011362", "matched_name": "Synophrys<br>Hypertrichosis<br>Abnormal hair quantity"}, {"hpoterm": "HP:0000666", "name": "Horizontal nystagmus", "num_matched": 3, "matchedddd": "HP:0000639<br>HP:0000666<br>HP:0007859", "matched_name": "Nystagmus<br>Horizontal nystagmus<br>Congenital horizontal nystagmus"}, {"hpoterm": "HP:0000667", "name": "Phthisis bulbi", "num_matched": 0, "matchedddd": "", "matched_name": ""}, {"hpoterm": "HP:0000668", "name": "Hypodontia", "num_matched": 2, "matchedddd": "HP:0000668<br>HP:0009804", "matched_name": "Hypodontia<br>Reduced number of teeth"}, {"hpoterm": "HP:0000670", "name": "Carious teeth", "num_matched": 1, "matchedddd": "HP:0000670", "matched_name": "Carious teeth"}, {"hpoterm": "HP:0000674", "name": "Anodontia", "num_matched": 1, "matchedddd": "HP:0009804", "matched_name": "Reduced number of teeth"}, {"hpoterm": "HP:0000675", "name": "Macrodontia of permanent maxillary central incisor", "num_matched": 1, "matchedddd": "HP:0000675", "matched_name": "Macrodontia of permanent maxillary central incisor"}, {"hpoterm": "HP:0000676", "name": "Abnormality of the incisor", "num_matched": 5, "matchedddd": "HP:0000675<br>HP:0001566<br>HP:0006315<br>HP:0011050<br>HP:0011065", "matched_name": "Macrodontia of permanent maxillary central incisor<br>Widely-spaced maxillary central incisors<br>Single median maxillary incisor<br>Agenesis of permanent maxillary lateral incisor<br>Conical incisor"}, {"hpoterm": "HP:0000677", "name": "Oligodontia", "num_matched": 1, "matchedddd": "HP:0009804", "matched_name": "Reduced number of teeth"}, {"hpoterm": "HP:0000678", "name": "Dental crowding", "num_matched": 2, "matchedddd": "HP:0000678<br>HP:0000692", "matched_name": "Dental crowding<br>Misalignment of teeth"}, {"hpoterm": "HP:0000679", "name": "Taurodontia", "num_matched": 0, "matchedddd": "", "matched_name": ""}, {"hpoterm": "HP:0000680", "name": "Delayed eruption of primary teeth", "num_matched": 3, "matchedddd": "HP:0000680<br>HP:0000684<br>HP:0006292", "matched_name": "Delayed eruption of primary teeth<br>Delayed eruption of teeth<br>Abnormality of dental eruption"}, {"hpoterm": "HP:0000682", "name": "Abnormality of dental enamel", "num_matched": 3, "matchedddd": "HP:0000682<br>HP:0000705<br>HP:0006297", "matched_name": "Abnormality of dental enamel<br>Amelogenesis imperfecta<br>Hypoplasia of dental enamel"}, {"hpoterm": "HP:0000683", "name": "Grayish enamel", "num_matched": 1, "matchedddd": "HP:0000682", "matched_name": "Abnormality of dental enamel"}, {"hpoterm": "HP:0000684", "name": "Delayed eruption of teeth", "num_matched": 4, "matchedddd": "HP:0000680<br>HP:0000684<br>HP:0000696<br>HP:0006292", "matched_name": "Delayed eruption of primary teeth<br>Delayed eruption of teeth<br>Delayed eruption of permanent teeth<br>Abnormality of dental eruption"}, {"hpoterm": "HP:0000685", "name": "Hypoplasia of teeth", "num_matched": 2, "matchedddd": "HP:0000685<br>HP:0006297", "matched_name": "Hypoplasia of teeth<br>Hypoplasia of dental enamel"}, {"hpoterm": "HP:0000687", "name": "Widely spaced teeth", "num_matched": 2, "matchedddd": "HP:0000687<br>HP:0000692", "matched_name": "Widely spaced teeth<br>Misalignment of teeth"}, {"hpoterm": "HP:0000689", "name": "Dental malocclusion", "num_matched": 1, "matchedddd": "HP:0000689", "matched_name": "Dental malocclusion"}, {"hpoterm": "HP:0000690", "name": "Agenesis of maxillary lateral incisor", "num_matched": 2, "matchedddd": "HP:0009804<br>HP:0011050", "matched_name": "Reduced number of teeth<br>Agenesis of permanent maxillary lateral incisor"}, {"hpoterm": "HP:0000691", "name": "Microdontia", "num_matched": 1, "matchedddd": "HP:0000691", "matched_name": "Microdontia"}, {"hpoterm": "HP:0000692", "name": "Misalignment of teeth", "num_matched": 1, "matchedddd": "HP:0000692", "matched_name": "Misalignment of teeth"}, {"hpoterm": "HP:0000694", "name": "Shell teeth", "num_matched": 1, "matchedddd": "HP:0010299", "matched_name": "Abnormality of dentin"}, {"hpoterm": "HP:0000695", "name": "Natal tooth", "num_matched": 2, "matchedddd": "HP:0000695<br>HP:0006292", "matched_name": "Natal tooth<br>Abnormality of dental eruption"}, {"hpoterm": "HP:0000696", "name": "Delayed eruption of permanent teeth", "num_matched": 3, "matchedddd": "HP:0000684<br>HP:0000696<br>HP:0006292", "matched_name": "Delayed eruption of teeth<br>Delayed eruption of permanent teeth<br>Abnormality of dental eruption"}, {"hpoterm": "HP:0000698", "name": "Conical tooth", "num_matched": 1, "matchedddd": "HP:0011065", "matched_name": "Conical incisor"}, {"hpoterm": "HP:0000699", "name": "Diastema", "num_matched": 2, "matchedddd": "HP:0000699<br>HP:0001566", "matched_name": "Diastema<br>Widely-spaced maxillary central incisors"}, {"hpoterm": "HP:0000700", "name": "Periapical bone loss", "num_matched": 0, "matchedddd": "", "matched_name": ""}, {"hpoterm": "HP:0000703", "name": "Dentinogenesis imperfecta", "num_matched": 1, "matchedddd": "HP:0010299", "matched_name": "Abnormality of dentin"}, {"hpoterm": "HP:0000704", "name": "Periodontitis", "num_matched": 0, "matchedddd": "", "matched_name": ""}, {"hpoterm": "HP:0000705", "name": "Amelogenesis imperfecta", "num_matched": 2, "matchedddd": "HP:0000682<br>HP:0000705", "matched_name": "Abnormality of dental enamel<br>Amelogenesis imperfecta"}, {"hpoterm": "HP:0000706", "name": "Unerupted tooth", "num_matched": 2, "matchedddd": "HP:0000706<br>HP:0006292", "matched_name": "Unerupted tooth<br>Abnormality of dental eruption"}, {"hpoterm": "HP:0000707", "name": "Abnormality of the nervous system", "num_matched": 1, "matchedddd": "HP:0000707", "matched_name": "Abnormality of the nervous system"}, {"hpoterm": "HP:0000708", "name": "Behavioral abnormality", "num_matched": 1, "matchedddd": "HP:0000708", "matched_name": "Behavioral abnormality"}, {"hpoterm": "HP:0000709", "name": "Psychosis", "num_matched": 0, "matchedddd": "", "matched_name": ""}, {"hpoterm": "HP:0000710", "name": "Hyperorality", "num_matched": 0, "matchedddd": "", "matched_name": ""}, {"hpoterm": "HP:0000711", "name": "Restlessness", "num_matched": 1, "matchedddd": "HP:0000711", "matched_name": "Restlessness"}, {"hpoterm": "HP:0000712", "name": "Emotional lability", "num_matched": 0, "matchedddd": "", "matched_name": ""}, {"hpoterm": "HP:0000713", "name": "Agitation", "num_matched": 1, "matchedddd": "HP:0000711", "matched_name": "Restlessness"}, {"hpoterm": "HP:0000716", "name": "Depressivity", "num_matched": 0, "matchedddd": "", "matched_name": ""}, {"hpoterm": "HP:0000717", "name": "Autism", "num_matched": 2, "matchedddd": "HP:0000717<br>HP:0000729", "matched_name": "Autism<br>Autistic behavior"}, {"hpoterm": "HP:0000718", "name": "Aggressive behavior", "num_matched": 2, "matchedddd": "HP:0000718<br>HP:0006919", "matched_name": "Aggressive behavior<br>Abnormal aggressive, impulsive or violent behavior"}, {"hpoterm": "HP:0000719", "name": "Inappropriate behavior", "num_matched": 2, "matchedddd": "HP:0000719<br>HP:0000748", "matched_name": "Inappropriate behavior<br>Inappropriate laughter"}, {"hpoterm": "HP:0000720", "name": "Mood swings", "num_matched": 0, "matchedddd": "", "matched_name": ""}, {"hpoterm": "HP:0000721", "name": "Lack of spontaneous play", "num_matched": 0, "matchedddd": "", "matched_name": ""}, {"hpoterm": "HP:0000722", "name": "Obsessive-compulsive behavior", "num_matched": 2, "matchedddd": "HP:0000722<br>HP:0008770", "matched_name": "Obsessive-compulsive behavior<br>Obsessive-compulsive trait"}, {"hpoterm": "HP:0000723", "name": "Restrictive behavior", "num_matched": 1, "matchedddd": "HP:0000723", "matched_name": "Restrictive behavior"}, {"hpoterm": "HP:0000725", "name": "Psychotic episodes", "num_matched": 0, "matchedddd": "", "matched_name": ""}, {"hpoterm": "HP:0000726", "name": "Dementia", "num_matched": 1, "matchedddd": "HP:0100543", "matched_name": "Cognitive impairment"}, {"hpoterm": "HP:0000727", "name": "Frontal lobe dementia", "num_matched": 1, "matchedddd": "HP:0100543", "matched_name": "Cognitive impairment"}, {"hpoterm": "HP:0000728", "name": "Impaired ability to form peer relationships", "num_matched": 2, "matchedddd": "HP:0000728<br>HP:0000735", "matched_name": "Impaired ability to form peer relationships<br>Impaired social interactions"}, {"hpoterm": "HP:0000729", "name": "Autistic behavior", "num_matched": 1, "matchedddd": "HP:0000729", "matched_name": "Autistic behavior"}, {"hpoterm": "HP:0000732", "name": "Inflexible adherence to routines or rituals", "num_matched": 0, "matchedddd": "", "matched_name": ""}, {"hpoterm": "HP:0000733", "name": "Stereotypy", "num_matched": 2, "matchedddd": "HP:0000733<br>HP:0004305", "matched_name": "Stereotypy<br>Involuntary movements"}, {"hpoterm": "HP:0000734", "name": "Disinhibition", "num_matched": 0, "matchedddd": "", "matched_name": ""}, {"hpoterm": "HP:0000735", "name": "Impaired social interactions", "num_matched": 3, "matchedddd": "HP:0000728<br>HP:0000735<br>HP:0000817", "matched_name": "Impaired ability to form peer relationships<br>Impaired social interactions<br>Poor eye contact"}, {"hpoterm": "HP:0000736", "name": "Short attention span", "num_matched": 2, "matchedddd": "HP:0000736<br>HP:0007018", "matched_name": "Short attention span<br>Attention deficit hyperactivity disorder"}, {"hpoterm": "HP:0000737", "name": "Irritability", "num_matched": 1, "matchedddd": "HP:0000737", "matched_name": "Irritability"}, {"hpoterm": "HP:0000738", "name": "Hallucinations", "num_matched": 0, "matchedddd": "", "matched_name": ""}, {"hpoterm": "HP:0000739", "name": "Anxiety", "num_matched": 1, "matchedddd": "HP:0000739", "matched_name": "Anxiety"}, {"hpoterm": "HP:0000740", "name": "Episodic paroxysmal anxiety", "num_matched": 1, "matchedddd": "HP:0000739", "matched_name": "Anxiety"}, {"hpoterm": "HP:0000741", "name": "Apathy", "num_matched": 0, "matchedddd": "", "matched_name": ""}, {"hpoterm": "HP:0000742", "name": "Self-mutilation", "num_matched": 2, "matchedddd": "HP:0000742<br>HP:0006919", "matched_name": "Self-mutilation<br>Abnormal aggressive, impulsive or violent behavior"}, {"hpoterm": "HP:0000743", "name": "Frontal release signs", "num_matched": 0, "matchedddd": "", "matched_name": ""}, {"hpoterm": "HP:0000744", "name": "Low frustration tolerance", "num_matched": 0, "matchedddd": "", "matched_name": ""}, {"hpoterm": "HP:0000745", "name": "Diminished motivation", "num_matched": 0, "matchedddd": "", "matched_name": ""}, {"hpoterm": "HP:0000746", "name": "Delusions", "num_matched": 0, "matchedddd": "", "matched_name": ""}, {"hpoterm": "HP:0000748", "name": "Inappropriate laughter", "num_matched": 2, "matchedddd": "HP:0000719<br>HP:0000748", "matched_name": "Inappropriate behavior<br>Inappropriate laughter"}, {"hpoterm": "HP:0000749", "name": "Paroxysmal bursts of laughter", "num_matched": 2, "matchedddd": "HP:0000719<br>HP:0000748", "matched_name": "Inappropriate behavior<br>Inappropriate laughter"}, {"hpoterm": "HP:0000750", "name": "Delayed speech and language development", "num_matched": 1, "matchedddd": "HP:0000750", "matched_name": "Delayed speech and language development"}, {"hpoterm": "HP:0000751", "name": "Personality changes", "num_matched": 0, "matchedddd": "", "matched_name": ""}, {"hpoterm": "HP:0000752", "name": "Hyperactivity", "num_matched": 1, "matchedddd": "HP:0000752", "matched_name": "Hyperactivity"}, {"hpoterm": "HP:0000753", "name": "Autism with high cognitive abilities", "num_matched": 1, "matchedddd": "HP:0000753", "matched_name": "Autism with high cognitive abilities"}, {"hpoterm": "HP:0000756", "name": "Agoraphobia", "num_matched": 0, "matchedddd": "", "matched_name": ""}, {"hpoterm": "HP:0000757", "name": "Lack of insight", "num_matched": 0, "matchedddd": "", "matched_name": ""}, {"hpoterm": "HP:0000758", "name": "Impaired use of nonverbal behaviors", "num_matched": 1, "matchedddd": "HP:0000735", "matched_name": "Impaired social interactions"}, {"hpoterm": "HP:0000759", "name": "Abnormal peripheral nervous system morphology", "num_matched": 1, "matchedddd": "HP:0009830", "matched_name": "Peripheral neuropathy"}, {"hpoterm": "HP:0000762", "name": "Decreased nerve conduction velocity", "num_matched": 1, "matchedddd": "HP:0000762", "matched_name": "Decreased nerve conduction velocity"}, {"hpoterm": "HP:0000763", "name": "Sensory neuropathy", "num_matched": 2, "matchedddd": "HP:0003390<br>HP:0009830", "matched_name": "Sensory axonal neuropathy<br>Peripheral neuropathy"}, {"hpoterm": "HP:0000764", "name": "Peripheral axonal degeneration", "num_matched": 2, "matchedddd": "HP:0003390<br>HP:0003477", "matched_name": "Sensory axonal neuropathy<br>Peripheral axonal neuropathy"}, {"hpoterm": "HP:0000765", "name": "Abnormality of the thorax", "num_matched": 0, "matchedddd": "", "matched_name": ""}, {"hpoterm": "HP:0000766", "name": "Abnormality of the sternum", "num_matched": 2, "matchedddd": "HP:0000766<br>HP:0000767", "matched_name": "Abnormality of the sternum<br>Pectus excavatum"}, {"hpoterm": "HP:0000767", "name": "Pectus excavatum", "num_matched": 2, "matchedddd": "HP:0000766<br>HP:0000767", "matched_name": "Abnormality of the sternum<br>Pectus excavatum"}, {"hpoterm": "HP:0000768", "name": "Pectus carinatum", "num_matched": 2, "matchedddd": "HP:0000766<br>HP:0000768", "matched_name": "Abnormality of the sternum<br>Pectus carinatum"}, {"hpoterm": "HP:0000769", "name": "Abnormality of the breast", "num_matched": 1, "matchedddd": "HP:0004404", "matched_name": "Abnormal nipple morphology"}, {"hpoterm": "HP:0000771", "name": "Gynecomastia", "num_matched": 1, "matchedddd": "HP:0000771", "matched_name": "Gynecomastia"}, {"hpoterm": "HP:0000772", "name": "Abnormality of the ribs", "num_matched": 6, "matchedddd": "HP:0000772<br>HP:0000891<br>HP:0000902<br>HP:0006600<br>HP:0006640<br>HP:0006712", "matched_name": "Abnormality of the ribs<br>Cervical ribs<br>Rib fusion<br>Progressive calcification of costochondral cartilage<br>Multiple rib fractures<br>Aplasia/Hypoplasia of the ribs"}, {"hpoterm": "HP:0000773", "name": "Short ribs", "num_matched": 2, "matchedddd": "HP:0000772<br>HP:0006712", "matched_name": "Abnormality of the ribs<br>Aplasia/Hypoplasia of the ribs"}, {"hpoterm": "HP:0000774", "name": "Narrow chest", "num_matched": 1, "matchedddd": "HP:0000774", "matched_name": "Narrow chest"}, {"hpoterm": "HP:0000775", "name": "Abnormality of the diaphragm", "num_matched": 2, "matchedddd": "HP:0000776<br>HP:0009110", "matched_name": "Congenital diaphragmatic hernia<br>Diaphragmatic eventration"}, {"hpoterm": "HP:0000776", "name": "Congenital diaphragmatic hernia", "num_matched": 1, "matchedddd": "HP:0000776", "matched_name": "Congenital diaphragmatic hernia"}, {"hpoterm": "HP:0000777", "name": "Abnormality of the thymus", "num_matched": 0, "matchedddd": "", "matched_name": ""}, {"hpoterm": "HP:0000778", "name": "Hypoplasia of the thymus", "num_matched": 0, "matchedddd": "", "matched_name": ""}, {"hpoterm": "HP:0000782", "name": "Abnormality of the scapula", "num_matched": 3, "matchedddd": "HP:0003691<br>HP:0006584<br>HP:0006713", "matched_name": "Scapular winging<br>Small abnormally formed scapulae<br>Aplasia/Hypoplasia of the scapulae"}, {"hpoterm": "HP:0000786", "name": "Primary amenorrhea", "num_matched": 0, "matchedddd": "", "matched_name": ""}, {"hpoterm": "HP:0000787", "name": "Nephrolithiasis", "num_matched": 1, "matchedddd": "HP:0000787", "matched_name": "Nephrolithiasis"}, {"hpoterm": "HP:0000789", "name": "Infertility", "num_matched": 0, "matchedddd": "", "matched_name": ""}, {"hpoterm": "HP:0000790", "name": "Hematuria", "num_matched": 1, "matchedddd": "HP:0002907", "matched_name": "Microscopic hematuria"}, {"hpoterm": "HP:0000791", "name": "Uric acid nephrolithiasis", "num_matched": 1, "matchedddd": "HP:0000787", "matched_name": "Nephrolithiasis"}, {"hpoterm": "HP:0000793", "name": "Membranoproliferative glomerulonephritis", "num_matched": 0, "matchedddd": "", "matched_name": ""}, {"hpoterm": "HP:0000794", "name": "IgA deposition in the glomerulus", "num_matched": 0, "matchedddd": "", "matched_name": ""}, {"hpoterm": "HP:0000795", "name": "Abnormality of the urethra", "num_matched": 1, "matchedddd": "HP:0000047", "matched_name": "Hypospadias"}, {"hpoterm": "HP:0000796", "name": "Urethral obstruction", "num_matched": 0, "matchedddd": "", "matched_name": ""}, {"hpoterm": "HP:0000798", "name": "Oligospermia", "num_matched": 0, "matchedddd": "", "matched_name": ""}, {"hpoterm": "HP:0000799", "name": "Renal steatosis", "num_matched": 0, "matchedddd": "", "matched_name": ""}, {"hpoterm": "HP:0000800", "name": "Cystic renal dysplasia", "num_matched": 2, "matchedddd": "HP:0000107<br>HP:0000800", "matched_name": "Renal cyst<br>Cystic renal dysplasia"}, {"hpoterm": "HP:0000802", "name": "Impotence", "num_matched": 1, "matchedddd": "HP:0000036", "matched_name": "Abnormality of the penis"}, {"hpoterm": "HP:0000803", "name": "Renal cortical cysts", "num_matched": 1, "matchedddd": "HP:0000107", "matched_name": "Renal cyst"}, {"hpoterm": "HP:0000804", "name": "Xanthine nephrolithiasis", "num_matched": 1, "matchedddd": "HP:0000787", "matched_name": "Nephrolithiasis"}, {"hpoterm": "HP:0000805", "name": "Enuresis", "num_matched": 0, "matchedddd": "", "matched_name": ""}, {"hpoterm": "HP:0000807", "name": "Glandular hypospadias", "num_matched": 3, "matchedddd": "HP:0000036<br>HP:0000047<br>HP:0000807", "matched_name": "Abnormality of the penis<br>Hypospadias<br>Glandular hypospadias"}, {"hpoterm": "HP:0000808", "name": "Penoscrotal hypospadias", "num_matched": 3, "matchedddd": "HP:0000036<br>HP:0000047<br>HP:0000808", "matched_name": "Abnormality of the penis<br>Hypospadias<br>Penoscrotal hypospadias"}, {"hpoterm": "HP:0000809", "name": "Urinary tract atresia", "num_matched": 0, "matchedddd": "", "matched_name": ""}, {"hpoterm": "HP:0000811", "name": "Abnormal external genitalia", "num_matched": 2, "matchedddd": "HP:0000032<br>HP:0000078", "matched_name": "Abnormality of male external genitalia<br>Abnormality of the genital system"}, {"hpoterm": "HP:0000812", "name": "Abnormal internal genitalia", "num_matched": 4, "matchedddd": "HP:0000138<br>HP:0000148<br>HP:0000151<br>HP:0010464", "matched_name": "Ovarian cyst<br>Vaginal atresia<br>Aplasia of the uterus<br>Streak ovary"}, {"hpoterm": "HP:0000813", "name": "Bicornuate uterus", "num_matched": 0, "matchedddd": "", "matched_name": ""}, {"hpoterm": "HP:0000815", "name": "Hypergonadotropic hypogonadism", "num_matched": 0, "matchedddd": "", "matched_name": ""}, {"hpoterm": "HP:0000816", "name": "Abnormality of Krebs cycle metabolism", "num_matched": 0, "matchedddd": "", "matched_name": ""}, {"hpoterm": "HP:0000817", "name": "Poor eye contact", "num_matched": 2, "matchedddd": "HP:0000735<br>HP:0000817", "matched_name": "Impaired social interactions<br>Poor eye contact"}, {"hpoterm": "HP:0000818", "name": "Abnormality of the endocrine system", "num_matched": 1, "matchedddd": "HP:0000818", "matched_name": "Abnormality of the endocrine system"}, {"hpoterm": "HP:0000819", "name": "Diabetes mellitus", "num_matched": 2, "matchedddd": "HP:0000819<br>HP:0008205", "matched_name": "Diabetes mellitus<br>Insulin-dependent but ketosis-resistant diabetes"}, {"hpoterm": "HP:0000820", "name": "Abnormality of the thyroid gland", "num_matched": 2, "matchedddd": "HP:0000821<br>HP:0002926", "matched_name": "Hypothyroidism<br>Abnormality of thyroid physiology"}, {"hpoterm": "HP:0000821", "name": "Hypothyroidism", "num_matched": 2, "matchedddd": "HP:0000821<br>HP:0002926", "matched_name": "Hypothyroidism<br>Abnormality of thyroid physiology"}, {"hpoterm": "HP:0000822", "name": "Hypertension", "num_matched": 1, "matchedddd": "HP:0000822", "matched_name": "Hypertension"}, {"hpoterm": "HP:0000823", "name": "Delayed puberty", "num_matched": 1, "matchedddd": "HP:0000823", "matched_name": "Delayed puberty"}, {"hpoterm": "HP:0000824", "name": "Growth hormone deficiency", "num_matched": 3, "matchedddd": "HP:0000824<br>HP:0000830<br>HP:0000864", "matched_name": "Growth hormone deficiency<br>Anterior hypopituitarism<br>Abnormality of the hypothalamus-pituitary axis"}, {"hpoterm": "HP:0000825", "name": "Hyperinsulinemic hypoglycemia", "num_matched": 1, "matchedddd": "HP:0000825", "matched_name": "Hyperinsulinemic hypoglycemia"}, {"hpoterm": "HP:0000826", "name": "Precocious puberty", "num_matched": 3, "matchedddd": "HP:0000826<br>HP:0010465<br>HP:0100000", "matched_name": "Precocious puberty<br>Precocious puberty in females<br>Early onset of sexual maturation"}, {"hpoterm": "HP:0000828", "name": "Abnormality of the parathyroid gland", "num_matched": 0, "matchedddd": "", "matched_name": ""}, {"hpoterm": "HP:0000829", "name": "Hypoparathyroidism", "num_matched": 0, "matchedddd": "", "matched_name": ""}, {"hpoterm": "HP:0000830", "name": "Anterior hypopituitarism", "num_matched": 3, "matchedddd": "HP:0000824<br>HP:0000830<br>HP:0000864", "matched_name": "Growth hormone deficiency<br>Anterior hypopituitarism<br>Abnormality of the hypothalamus-pituitary axis"}, {"hpoterm": "HP:0000831", "name": "Insulin-resistant diabetes mellitus", "num_matched": 1, "matchedddd": "HP:0000819", "matched_name": "Diabetes mellitus"}, {"hpoterm": "HP:0000832", "name": "Primary hypothyroidism", "num_matched": 3, "matchedddd": "HP:0000821<br>HP:0000832<br>HP:0002926", "matched_name": "Hypothyroidism<br>Primary hypothyroidism<br>Abnormality of thyroid physiology"}, {"hpoterm": "HP:0000834", "name": "Abnormality of the adrenal glands", "num_matched": 3, "matchedddd": "HP:0000834<br>HP:0000846<br>HP:0008244", "matched_name": "Abnormality of the adrenal glands<br>Adrenal insufficiency<br>Congenital adrenal hypoplasia"}, {"hpoterm": "HP:0000835", "name": "Adrenal hypoplasia", "num_matched": 2, "matchedddd": "HP:0000834<br>HP:0008244", "matched_name": "Abnormality of the adrenal glands<br>Congenital adrenal hypoplasia"}, {"hpoterm": "HP:0000836", "name": "Hyperthyroidism", "num_matched": 1, "matchedddd": "HP:0002926", "matched_name": "Abnormality of thyroid physiology"}, {"hpoterm": "HP:0000837", "name": "Increased circulating gonadotropin level", "num_matched": 1, "matchedddd": "HP:0000864", "matched_name": "Abnormality of the hypothalamus-pituitary axis"}, {"hpoterm": "HP:0000839", "name": "Pituitary dwarfism", "num_matched": 3, "matchedddd": "HP:0000824<br>HP:0000830<br>HP:0000864", "matched_name": "Growth hormone deficiency<br>Anterior hypopituitarism<br>Abnormality of the hypothalamus-pituitary axis"}, {"hpoterm": "HP:0000840", "name": "Adrenogenital syndrome", "num_matched": 0, "matchedddd": "", "matched_name": ""}, {"hpoterm": "HP:0000841", "name": "Hyperactive renin-angiotensin system", "num_matched": 0, "matchedddd": "", "matched_name": ""}, {"hpoterm": "HP:0000842", "name": "Hyperinsulinemia", "num_matched": 1, "matchedddd": "HP:0000825", "matched_name": "Hyperinsulinemic hypoglycemia"}, {"hpoterm": "HP:0000843", "name": "Hyperparathyroidism", "num_matched": 0, "matchedddd": "", "matched_name": ""}, {"hpoterm": "HP:0000845", "name": "Growth hormone excess", "num_matched": 1, "matchedddd": "HP:0000864", "matched_name": "Abnormality of the hypothalamus-pituitary axis"}, {"hpoterm": "HP:0000846", "name": "Adrenal insufficiency", "num_matched": 2, "matchedddd": "HP:0000834<br>HP:0000846", "matched_name": "Abnormality of the adrenal glands<br>Adrenal insufficiency"}, {"hpoterm": "HP:0000847", "name": "Abnormality of renin-angiotensin system", "num_matched": 0, "matchedddd": "", "matched_name": ""}, {"hpoterm": "HP:0000848", "name": "Increased circulating renin level", "num_matched": 0, "matchedddd": "", "matched_name": ""}, {"hpoterm": "HP:0000849", "name": "Adrenocortical abnormality", "num_matched": 1, "matchedddd": "HP:0000834", "matched_name": "Abnormality of the adrenal glands"}, {"hpoterm": "HP:0000851", "name": "Congenital hypothyroidism", "num_matched": 3, "matchedddd": "HP:0000821<br>HP:0000851<br>HP:0002926", "matched_name": "Hypothyroidism<br>Congenital hypothyroidism<br>Abnormality of thyroid physiology"}, {"hpoterm": "HP:0000852", "name": "Pseudohypoparathyroidism", "num_matched": 0, "matchedddd": "", "matched_name": ""}, {"hpoterm": "HP:0000853", "name": "Goiter", "num_matched": 0, "matchedddd": "", "matched_name": ""}, {"hpoterm": "HP:0000854", "name": "Thyroid adenoma", "num_matched": 0, "matchedddd": "", "matched_name": ""}, {"hpoterm": "HP:0000855", "name": "Insulin resistance", "num_matched": 0, "matchedddd": "", "matched_name": ""}, {"hpoterm": "HP:0000857", "name": "Neonatal insulin-dependent diabetes mellitus", "num_matched": 1, "matchedddd": "HP:0000819", "matched_name": "Diabetes mellitus"}, {"hpoterm": "HP:0000858", "name": "Menstrual irregularities", "num_matched": 0, "matchedddd": "", "matched_name": ""}, {"hpoterm": "HP:0000859", "name": "Hyperaldosteronism", "num_matched": 1, "matchedddd": "HP:0000834", "matched_name": "Abnormality of the adrenal glands"}, {"hpoterm": "HP:0000860", "name": "Parathyroid hypoplasia", "num_matched": 0, "matchedddd": "", "matched_name": ""}, {"hpoterm": "HP:0000863", "name": "Central diabetes insipidus", "num_matched": 3, "matchedddd": "HP:0000863<br>HP:0000864<br>HP:0000873", "matched_name": "Central diabetes insipidus<br>Abnormality of the hypothalamus-pituitary axis<br>Diabetes insipidus"}, {"hpoterm": "HP:0000864", "name": "Abnormality of the hypothalamus-pituitary axis", "num_matched": 2, "matchedddd": "HP:0000830<br>HP:0000864", "matched_name": "Anterior hypopituitarism<br>Abnormality of the hypothalamus-pituitary axis"}, {"hpoterm": "HP:0000866", "name": "Euthyroid multinodular goiter", "num_matched": 0, "matchedddd": "", "matched_name": ""}, {"hpoterm": "HP:0000867", "name": "Secondary hyperparathyroidism", "num_matched": 0, "matchedddd": "", "matched_name": ""}, {"hpoterm": "HP:0000868", "name": "Decreased fertility in females", "num_matched": 0, "matchedddd": "", "matched_name": ""}, {"hpoterm": "HP:0000869", "name": "Secondary amenorrhea", "num_matched": 0, "matchedddd": "", "matched_name": ""}, {"hpoterm": "HP:0000870", "name": "Increased circulating prolactin concentration", "num_matched": 1, "matchedddd": "HP:0000864", "matched_name": "Abnormality of the hypothalamus-pituitary axis"}, {"hpoterm": "HP:0000871", "name": "Panhypopituitarism", "num_matched": 3, "matchedddd": "HP:0000830<br>HP:0000864<br>HP:0000871", "matched_name": "Anterior hypopituitarism<br>Abnormality of the hypothalamus-pituitary axis<br>Panhypopituitarism"}, {"hpoterm": "HP:0000872", "name": "Hashimoto thyroiditis", "num_matched": 0, "matchedddd": "", "matched_name": ""}, {"hpoterm": "HP:0000873", "name": "Diabetes insipidus", "num_matched": 2, "matchedddd": "HP:0000863<br>HP:0000873", "matched_name": "Central diabetes insipidus<br>Diabetes insipidus"}, {"hpoterm": "HP:0000875", "name": "Episodic hypertension", "num_matched": 1, "matchedddd": "HP:0000822", "matched_name": "Hypertension"}, {"hpoterm": "HP:0000876", "name": "Oligomenorrhea", "num_matched": 0, "matchedddd": "", "matched_name": ""}, {"hpoterm": "HP:0000877", "name": "Insulin-resistant diabetes mellitus at puberty", "num_matched": 1, "matchedddd": "HP:0000819", "matched_name": "Diabetes mellitus"}, {"hpoterm": "HP:0000878", "name": "11 pairs of ribs", "num_matched": 2, "matchedddd": "HP:0000772<br>HP:0006712", "matched_name": "Abnormality of the ribs<br>Aplasia/Hypoplasia of the ribs"}, {"hpoterm": "HP:0000879", "name": "Short sternum", "num_matched": 2, "matchedddd": "HP:0000766<br>HP:0000879", "matched_name": "Abnormality of the sternum<br>Short sternum"}, {"hpoterm": "HP:0000882", "name": "Hypoplastic scapulae", "num_matched": 2, "matchedddd": "HP:0006584<br>HP:0006713", "matched_name": "Small abnormally formed scapulae<br>Aplasia/Hypoplasia of the scapulae"}, {"hpoterm": "HP:0000883", "name": "Thin ribs", "num_matched": 1, "matchedddd": "HP:0000772", "matched_name": "Abnormality of the ribs"}, {"hpoterm": "HP:0000884", "name": "Prominent sternum", "num_matched": 1, "matchedddd": "HP:0000766", "matched_name": "Abnormality of the sternum"}, {"hpoterm": "HP:0000885", "name": "Broad ribs", "num_matched": 1, "matchedddd": "HP:0000772", "matched_name": "Abnormality of the ribs"}, {"hpoterm": "HP:0000886", "name": "Deformed rib cage", "num_matched": 0, "matchedddd": "", "matched_name": ""}, {"hpoterm": "HP:0000887", "name": "Cupped ribs", "num_matched": 1, "matchedddd": "HP:0000772", "matched_name": "Abnormality of the ribs"}, {"hpoterm": "HP:0000888", "name": "Horizontal ribs", "num_matched": 1, "matchedddd": "HP:0000772", "matched_name": "Abnormality of the ribs"}, {"hpoterm": "HP:0000889", "name": "Abnormality of the clavicle", "num_matched": 1, "matchedddd": "HP:0000890", "matched_name": "Long clavicles"}, {"hpoterm": "HP:0000890", "name": "Long clavicles", "num_matched": 1, "matchedddd": "HP:0000890", "matched_name": "Long clavicles"}, {"hpoterm": "HP:0000891", "name": "Cervical ribs", "num_matched": 2, "matchedddd": "HP:0000772<br>HP:0000891", "matched_name": "Abnormality of the ribs<br>Cervical ribs"}, {"hpoterm": "HP:0000892", "name": "Bifid ribs", "num_matched": 1, "matchedddd": "HP:0000772", "matched_name": "Abnormality of the ribs"}, {"hpoterm": "HP:0000893", "name": "Bulging of the costochondral junction", "num_matched": 2, "matchedddd": "HP:0000766<br>HP:0000772", "matched_name": "Abnormality of the sternum<br>Abnormality of the ribs"}, {"hpoterm": "HP:0000894", "name": "Short clavicles", "num_matched": 0, "matchedddd": "", "matched_name": ""}, {"hpoterm": "HP:0000895", "name": "Lateral clavicle hook", "num_matched": 0, "matchedddd": "", "matched_name": ""}, {"hpoterm": "HP:0000896", "name": "Rib exostoses", "num_matched": 1, "matchedddd": "HP:0000772", "matched_name": "Abnormality of the ribs"}, {"hpoterm": "HP:0000897", "name": "Rachitic rosary", "num_matched": 2, "matchedddd": "HP:0000766<br>HP:0000772", "matched_name": "Abnormality of the sternum<br>Abnormality of the ribs"}, {"hpoterm": "HP:0000900", "name": "Thickened ribs", "num_matched": 1, "matchedddd": "HP:0000772", "matched_name": "Abnormality of the ribs"}, {"hpoterm": "HP:0000902", "name": "Rib fusion", "num_matched": 2, "matchedddd": "HP:0000772<br>HP:0000902", "matched_name": "Abnormality of the ribs<br>Rib fusion"}, {"hpoterm": "HP:0000904", "name": "Flaring of rib cage", "num_matched": 1, "matchedddd": "HP:0000772", "matched_name": "Abnormality of the ribs"}, {"hpoterm": "HP:0000905", "name": "Progressive clavicular acroosteolysis", "num_matched": 0, "matchedddd": "", "matched_name": ""}, {"hpoterm": "HP:0000907", "name": "Anterior rib cupping", "num_matched": 1, "matchedddd": "HP:0000772", "matched_name": "Abnormality of the ribs"}, {"hpoterm": "HP:0000910", "name": "Wide-cupped costochondral junctions", "num_matched": 1, "matchedddd": "HP:0000772", "matched_name": "Abnormality of the ribs"}, {"hpoterm": "HP:0000911", "name": "Flat glenoid fossa", "num_matched": 1, "matchedddd": "HP:0003043", "matched_name": "Abnormality of the shoulder"}, {"hpoterm": "HP:0000912", "name": "Sprengel anomaly", "num_matched": 0, "matchedddd": "", "matched_name": ""}, {"hpoterm": "HP:0000913", "name": "Posterior rib fusion", "num_matched": 2, "matchedddd": "HP:0000772<br>HP:0000902", "matched_name": "Abnormality of the ribs<br>Rib fusion"}, {"hpoterm": "HP:0000914", "name": "Shield chest", "num_matched": 0, "matchedddd": "", "matched_name": ""}, {"hpoterm": "HP:0000915", "name": "Pectus excavatum of inferior sternum", "num_matched": 2, "matchedddd": "HP:0000766<br>HP:0000767", "matched_name": "Abnormality of the sternum<br>Pectus excavatum"}, {"hpoterm": "HP:0000916", "name": "Broad clavicles", "num_matched": 0, "matchedddd": "", "matched_name": ""}, {"hpoterm": "HP:0000917", "name": "Superior pectus carinatum", "num_matched": 2, "matchedddd": "HP:0000766<br>HP:0000768", "matched_name": "Abnormality of the sternum<br>Pectus carinatum"}, {"hpoterm": "HP:0000918", "name": "Scapular exostoses", "num_matched": 0, "matchedddd": "", "matched_name": ""}, {"hpoterm": "HP:0000919", "name": "Abnormality of the costochondral junction", "num_matched": 2, "matchedddd": "HP:0000772<br>HP:0006600", "matched_name": "Abnormality of the ribs<br>Progressive calcification of costochondral cartilage"}, {"hpoterm": "HP:0000920", "name": "Enlargement of the costochondral junction", "num_matched": 1, "matchedddd": "HP:0000772", "matched_name": "Abnormality of the ribs"}, {"hpoterm": "HP:0000921", "name": "Missing ribs", "num_matched": 2, "matchedddd": "HP:0000772<br>HP:0006712", "matched_name": "Abnormality of the ribs<br>Aplasia/Hypoplasia of the ribs"}, {"hpoterm": "HP:0000922", "name": "Posterior rib cupping", "num_matched": 1, "matchedddd": "HP:0000772", "matched_name": "Abnormality of the ribs"}, {"hpoterm": "HP:0000923", "name": "Beaded ribs", "num_matched": 1, "matchedddd": "HP:0000772", "matched_name": "Abnormality of the ribs"}, {"hpoterm": "HP:0000924", "name": "Abnormality of the skeletal system", "num_matched": 1, "matchedddd": "HP:0000924", "matched_name": "Abnormality of the skeletal system"}, {"hpoterm": "HP:0000925", "name": "Abnormality of the vertebral column", "num_matched": 1, "matchedddd": "HP:0000925", "matched_name": "Abnormality of the vertebral column"}, {"hpoterm": "HP:0000926", "name": "Platyspondyly", "num_matched": 4, "matchedddd": "HP:0000926<br>HP:0003468<br>HP:0004558<br>HP:0004592", "matched_name": "Platyspondyly<br>Abnormal vertebral morphology<br>Cervical platyspondyly<br>Thoracic platyspondyly"}, {"hpoterm": "HP:0000927", "name": "Abnormality of skeletal maturation", "num_matched": 5, "matchedddd": "HP:0000927<br>HP:0002750<br>HP:0003799<br>HP:0005616<br>HP:0200001", "matched_name": "Abnormality of skeletal maturation<br>Delayed skeletal maturation<br>Marked delay in bone age<br>Accelerated skeletal maturation<br>Dysharmonic accelerated bone age"}, {"hpoterm": "HP:0000929", "name": "Abnormal skull morphology", "num_matched": 1, "matchedddd": "HP:0000929", "matched_name": "Abnormal skull morphology"}, {"hpoterm": "HP:0000930", "name": "Elevated imprint of the transverse sinuses", "num_matched": 0, "matchedddd": "", "matched_name": ""}, {"hpoterm": "HP:0000931", "name": "Thinning and bulging of the posterior fossa bones", "num_matched": 0, "matchedddd": "", "matched_name": ""}, {"hpoterm": "HP:0000932", "name": "Abnormality of the posterior cranial fossa", "num_matched": 1, "matchedddd": "HP:0001305", "matched_name": "Dandy-Walker malformation"}, {"hpoterm": "HP:0000933", "name": "Posterior fossa cyst at the fourth ventricle", "num_matched": 1, "matchedddd": "HP:0010576", "matched_name": "Intracranial cystic lesion"}, {"hpoterm": "HP:0000934", "name": "Chondrocalcinosis", "num_matched": 0, "matchedddd": "", "matched_name": ""}, {"hpoterm": "HP:0000935", "name": "Thickened cortex of long bones", "num_matched": 0, "matchedddd": "", "matched_name": ""}, {"hpoterm": "HP:0000938", "name": "Osteopenia", "num_matched": 1, "matchedddd": "HP:0000938", "matched_name": "Osteopenia"}, {"hpoterm": "HP:0000939", "name": "Osteoporosis", "num_matched": 1, "matchedddd": "HP:0005653", "matched_name": "Moderate generalized osteoporosis"}, {"hpoterm": "HP:0000940", "name": "Abnormal diaphysis morphology", "num_matched": 1, "matchedddd": "HP:0002857", "matched_name": "Genu valgum"}, {"hpoterm": "HP:0000941", "name": "Short diaphyses", "num_matched": 0, "matchedddd": "", "matched_name": ""}, {"hpoterm": "HP:0000943", "name": "Dysostosis multiplex", "num_matched": 0, "matchedddd": "", "matched_name": ""}, {"hpoterm": "HP:0000944", "name": "Abnormality of the metaphysis", "num_matched": 2, "matchedddd": "HP:0005089<br>HP:0100255", "matched_name": "Abnormal metaphyseal trabeculation<br>Metaphyseal dysplasia"}, {"hpoterm": "HP:0000946", "name": "Hypoplastic ilia", "num_matched": 1, "matchedddd": "HP:0003272", "matched_name": "Abnormality of the hip bone"}, {"hpoterm": "HP:0000947", "name": "Dumbbell-shaped long bone", "num_matched": 0, "matchedddd": "", "matched_name": ""}, {"hpoterm": "HP:0000951", "name": "Abnormality of the skin", "num_matched": 1, "matchedddd": "HP:0000951", "matched_name": "Abnormality of the skin"}, {"hpoterm": "HP:0000952", "name": "Jaundice", "num_matched": 1, "matchedddd": "HP:0006579", "matched_name": "Prolonged neonatal jaundice"}, {"hpoterm": "HP:0000953", "name": "Hyperpigmentation of the skin", "num_matched": 4, "matchedddd": "HP:0000953<br>HP:0001000<br>HP:0007400<br>HP:0009123", "matched_name": "Hyperpigmentation of the skin<br>Abnormality of skin pigmentation<br>Irregular hyperpigmentation<br>Mixed hypo- and hyperpigmentation of the skin"}, {"hpoterm": "HP:0000954", "name": "Single transverse palmar crease", "num_matched": 4, "matchedddd": "HP:0000954<br>HP:0001018<br>HP:0007598<br>HP:0010490", "matched_name": "Single transverse palmar crease<br>Abnormal palmar dermatoglyphics<br>Bilateral single transverse palmar creases<br>Abnormality of the palmar creases"}, {"hpoterm": "HP:0000956", "name": "Acanthosis nigricans", "num_matched": 2, "matchedddd": "HP:0000956<br>HP:0001072", "matched_name": "Acanthosis nigricans<br>Thickened skin"}, {"hpoterm": "HP:0000957", "name": "Cafe-au-lait spot", "num_matched": 1, "matchedddd": "HP:0000957", "matched_name": "Cafe-au-lait spot"}, {"hpoterm": "HP:0000958", "name": "Dry skin", "num_matched": 1, "matchedddd": "HP:0000958", "matched_name": "Dry skin"}, {"hpoterm": "HP:0000960", "name": "Sacral dimple", "num_matched": 2, "matchedddd": "HP:0000960<br>HP:0010781", "matched_name": "Sacral dimple<br>Skin dimple"}, {"hpoterm": "HP:0000961", "name": "Cyanosis", "num_matched": 3, "matchedddd": "HP:0000961<br>HP:0001063<br>HP:0002795", "matched_name": "Cyanosis<br>Acrocyanosis<br>Functional respiratory abnormality"}, {"hpoterm": "HP:0000962", "name": "Hyperkeratosis", "num_matched": 3, "matchedddd": "HP:0000972<br>HP:0001072<br>HP:0007543", "matched_name": "Palmoplantar hyperkeratosis<br>Thickened skin<br>Epidermal hyperkeratosis"}, {"hpoterm": "HP:0000963", "name": "Thin skin", "num_matched": 0, "matchedddd": "", "matched_name": ""}, {"hpoterm": "HP:0000964", "name": "Eczema", "num_matched": 1, "matchedddd": "HP:0000964", "matched_name": "Eczema"}, {"hpoterm": "HP:0000965", "name": "Cutis marmorata", "num_matched": 1, "matchedddd": "HP:0000965", "matched_name": "Cutis marmorata"}, {"hpoterm": "HP:0000966", "name": "Hypohidrosis", "num_matched": 0, "matchedddd": "", "matched_name": ""}, {"hpoterm": "HP:0000967", "name": "Petechiae", "num_matched": 1, "matchedddd": "HP:0001871", "matched_name": "Abnormality of blood and blood-forming tissues"}, {"hpoterm": "HP:0000968", "name": "Ectodermal dysplasia", "num_matched": 0, "matchedddd": "", "matched_name": ""}, {"hpoterm": "HP:0000969", "name": "Edema", "num_matched": 2, "matchedddd": "HP:0000969<br>HP:0001939", "matched_name": "Edema<br>Abnormality of metabolism/homeostasis"}, {"hpoterm": "HP:0000970", "name": "Anhidrosis", "num_matched": 0, "matchedddd": "", "matched_name": ""}, {"hpoterm": "HP:0000971", "name": "Abnormal sweat gland morphology", "num_matched": 0, "matchedddd": "", "matched_name": ""}, {"hpoterm": "HP:0000972", "name": "Palmoplantar hyperkeratosis", "num_matched": 2, "matchedddd": "HP:0000972<br>HP:0001072", "matched_name": "Palmoplantar hyperkeratosis<br>Thickened skin"}, {"hpoterm": "HP:0000973", "name": "Cutis laxa", "num_matched": 6, "matchedddd": "HP:0000973<br>HP:0001582<br>HP:0005989<br>HP:0007517<br>HP:0008067<br>HP:0010647", "matched_name": "Cutis laxa<br>Redundant skin<br>Redundant neck skin<br>Palmoplantar cutis laxa<br>Abnormally lax or hyperextensible skin<br>Abnormal elasticity of skin"}, {"hpoterm": "HP:0000974", "name": "Hyperextensible skin", "num_matched": 2, "matchedddd": "HP:0008067<br>HP:0010647", "matched_name": "Abnormally lax or hyperextensible skin<br>Abnormal elasticity of skin"}, {"hpoterm": "HP:0000975", "name": "Hyperhidrosis", "num_matched": 1, "matchedddd": "HP:0000975", "matched_name": "Hyperhidrosis"}, {"hpoterm": "HP:0000976", "name": "Eczematoid dermatitis", "num_matched": 2, "matchedddd": "HP:0000964<br>HP:0000976", "matched_name": "Eczema<br>Eczematoid dermatitis"}, {"hpoterm": "HP:0000977", "name": "Soft skin", "num_matched": 3, "matchedddd": "HP:0000977<br>HP:0001027<br>HP:0010647", "matched_name": "Soft skin<br>Soft, doughy skin<br>Abnormal elasticity of skin"}, {"hpoterm": "HP:0000978", "name": "Bruising susceptibility", "num_matched": 2, "matchedddd": "HP:0000978<br>HP:0001871", "matched_name": "Bruising susceptibility<br>Abnormality of blood and blood-forming tissues"}, {"hpoterm": "HP:0000979", "name": "Purpura", "num_matched": 1, "matchedddd": "HP:0001871", "matched_name": "Abnormality of blood and blood-forming tissues"}, {"hpoterm": "HP:0000980", "name": "Pallor", "num_matched": 0, "matchedddd": "", "matched_name": ""}, {"hpoterm": "HP:0000982", "name": "Palmoplantar keratoderma", "num_matched": 1, "matchedddd": "HP:0001072", "matched_name": "Thickened skin"}, {"hpoterm": "HP:0000987", "name": "Atypical scarring of skin", "num_matched": 0, "matchedddd": "", "matched_name": ""}, {"hpoterm": "HP:0000988", "name": "Skin rash", "num_matched": 0, "matchedddd": "", "matched_name": ""}, {"hpoterm": "HP:0000989", "name": "Pruritus", "num_matched": 0, "matchedddd": "", "matched_name": ""}, {"hpoterm": "HP:0000991", "name": "Xanthomatosis", "num_matched": 0, "matchedddd": "", "matched_name": ""}, {"hpoterm": "HP:0000992", "name": "Cutaneous photosensitivity", "num_matched": 0, "matchedddd": "", "matched_name": ""}, {"hpoterm": "HP:0000993", "name": "Molluscoid pseudotumors", "num_matched": 0, "matchedddd": "", "matched_name": ""}, {"hpoterm": "HP:0000995", "name": "Melanocytic nevus", "num_matched": 4, "matchedddd": "HP:0000995<br>HP:0001000<br>HP:0003764<br>HP:0007481", "matched_name": "Melanocytic nevus<br>Abnormality of skin pigmentation<br>Nevus<br>Hyperpigmented nevi"}, {"hpoterm": "HP:0000996", "name": "Facial capillary hemangioma", "num_matched": 3, "matchedddd": "HP:0000996<br>HP:0001028<br>HP:0005306", "matched_name": "Facial capillary hemangioma<br>Hemangioma<br>Capillary hemangioma"}, {"hpoterm": "HP:0000997", "name": "Axillary freckling", "num_matched": 1, "matchedddd": "HP:0000997", "matched_name": "Axillary freckling"}, {"hpoterm": "HP:0000998", "name": "Hypertrichosis", "num_matched": 2, "matchedddd": "HP:0000998<br>HP:0011362", "matched_name": "Hypertrichosis<br>Abnormal hair quantity"}, {"hpoterm": "HP:0000999", "name": "Pyoderma", "num_matched": 0, "matchedddd": "", "matched_name": ""}, {"hpoterm": "HP:0001000", "name": "Abnormality of skin pigmentation", "num_matched": 1, "matchedddd": "HP:0001000", "matched_name": "Abnormality of skin pigmentation"}, {"hpoterm": "HP:0001001", "name": "Abnormality of subcutaneous fat tissue", "num_matched": 4, "matchedddd": "HP:0001001<br>HP:0001031<br>HP:0003758<br>HP:0009003", "matched_name": "Abnormality of subcutaneous fat tissue<br>Subcutaneous lipoma<br>Reduced subcutaneous adipose tissue<br>Increased subcutaneous truncal adipose tissue"}, {"hpoterm": "HP:0001003", "name": "Multiple lentigines", "num_matched": 3, "matchedddd": "HP:0000953<br>HP:0001034<br>HP:0007400", "matched_name": "Hyperpigmentation of the skin<br>Hypermelanotic macule<br>Irregular hyperpigmentation"}, {"hpoterm": "HP:0001004", "name": "Lymphedema", "num_matched": 2, "matchedddd": "HP:0000969<br>HP:0001004", "matched_name": "Edema<br>Lymphedema"}, {"hpoterm": "HP:0001005", "name": "Dermatological manifestations of systemic disorders", "num_matched": 3, "matchedddd": "HP:0000961<br>HP:0001063<br>HP:0006579", "matched_name": "Cyanosis<br>Acrocyanosis<br>Prolonged neonatal jaundice"}, {"hpoterm": "HP:0001006", "name": "Hypotrichosis", "num_matched": 1, "matchedddd": "HP:0001006", "matched_name": "Hypotrichosis"}, {"hpoterm": "HP:0001007", "name": "Hirsutism", "num_matched": 1, "matchedddd": "HP:0001007", "matched_name": "Hirsutism"}, {"hpoterm": "HP:0001008", "name": "Accumulation of melanosomes in melanocytes", "num_matched": 0, "matchedddd": "", "matched_name": ""}, {"hpoterm": "HP:0001009", "name": "Telangiectasia", "num_matched": 1, "matchedddd": "HP:0001009", "matched_name": "Telangiectasia"}, {"hpoterm": "HP:0001010", "name": "Hypopigmentation of the skin", "num_matched": 2, "matchedddd": "HP:0001000<br>HP:0001010", "matched_name": "Abnormality of skin pigmentation<br>Hypopigmentation of the skin"}, {"hpoterm": "HP:0001012", "name": "Multiple lipomas", "num_matched": 2, "matchedddd": "HP:0001031<br>HP:0006866", "matched_name": "Subcutaneous lipoma<br>Midline central nervous system lipomas"}, {"hpoterm": "HP:0001013", "name": "Eruptive xanthomas", "num_matched": 0, "matchedddd": "", "matched_name": ""}, {"hpoterm": "HP:0001014", "name": "Angiokeratoma", "num_matched": 0, "matchedddd": "", "matched_name": ""}, {"hpoterm": "HP:0001015", "name": "Prominent superficial veins", "num_matched": 2, "matchedddd": "HP:0001015<br>HP:0007394", "matched_name": "Prominent superficial veins<br>Prominent superficial blood vessels"}, {"hpoterm": "HP:0001017", "name": "Anemic pallor", "num_matched": 0, "matchedddd": "", "matched_name": ""}, {"hpoterm": "HP:0001018", "name": "Abnormal palmar dermatoglyphics", "num_matched": 2, "matchedddd": "HP:0001018<br>HP:0010490", "matched_name": "Abnormal palmar dermatoglyphics<br>Abnormality of the palmar creases"}, {"hpoterm": "HP:0001019", "name": "Erythroderma", "num_matched": 1, "matchedddd": "HP:0007381", "matched_name": "Congenital exfoliative erythroderma"}, {"hpoterm": "HP:0001022", "name": "Albinism", "num_matched": 4, "matchedddd": "HP:0001010<br>HP:0001022<br>HP:0007513<br>HP:0009887", "matched_name": "Hypopigmentation of the skin<br>Albinism<br>Generalized hypopigmentation<br>Abnormality of hair pigmentation"}, {"hpoterm": "HP:0001024", "name": "Skin dimple over apex of long bone angulation", "num_matched": 1, "matchedddd": "HP:0010781", "matched_name": "Skin dimple"}, {"hpoterm": "HP:0001025", "name": "Urticaria", "num_matched": 1, "matchedddd": "HP:0001025", "matched_name": "Urticaria"}, {"hpoterm": "HP:0001026", "name": "Penetrating foot ulcers", "num_matched": 0, "matchedddd": "", "matched_name": ""}, {"hpoterm": "HP:0001027", "name": "Soft, doughy skin", "num_matched": 3, "matchedddd": "HP:0000977<br>HP:0001027<br>HP:0010647", "matched_name": "Soft skin<br>Soft, doughy skin<br>Abnormal elasticity of skin"}, {"hpoterm": "HP:0001028", "name": "Hemangioma", "num_matched": 1, "matchedddd": "HP:0001028", "matched_name": "Hemangioma"}, {"hpoterm": "HP:0001029", "name": "Poikiloderma", "num_matched": 1, "matchedddd": "HP:0001029", "matched_name": "Poikiloderma"}, {"hpoterm": "HP:0001030", "name": "Fragile skin", "num_matched": 0, "matchedddd": "", "matched_name": ""}, {"hpoterm": "HP:0001031", "name": "Subcutaneous lipoma", "num_matched": 2, "matchedddd": "HP:0001001<br>HP:0001031", "matched_name": "Abnormality of subcutaneous fat tissue<br>Subcutaneous lipoma"}, {"hpoterm": "HP:0001032", "name": "Absent distal interphalangeal creases", "num_matched": 0, "matchedddd": "", "matched_name": ""}, {"hpoterm": "HP:0001033", "name": "Facial flushing after alcohol intake", "num_matched": 0, "matchedddd": "", "matched_name": ""}, {"hpoterm": "HP:0001034", "name": "Hypermelanotic macule", "num_matched": 5, "matchedddd": "HP:0000953<br>HP:0001000<br>HP:0001034<br>HP:0005605<br>HP:0007400", "matched_name": "Hyperpigmentation of the skin<br>Abnormality of skin pigmentation<br>Hypermelanotic macule<br>Large cafe-au-lait macules with irregular margins<br>Irregular hyperpigmentation"}, {"hpoterm": "HP:0001036", "name": "Parakeratosis", "num_matched": 1, "matchedddd": "HP:0001072", "matched_name": "Thickened skin"}, {"hpoterm": "HP:0001038", "name": "Warfarin-induced skin necrosis", "num_matched": 0, "matchedddd": "", "matched_name": ""}, {"hpoterm": "HP:0001039", "name": "Atheroeruptive xanthoma", "num_matched": 0, "matchedddd": "", "matched_name": ""}, {"hpoterm": "HP:0001040", "name": "Multiple pterygia", "num_matched": 0, "matchedddd": "", "matched_name": ""}, {"hpoterm": "HP:0001041", "name": "Facial erythema", "num_matched": 1, "matchedddd": "HP:0010783", "matched_name": "Erythema"}, {"hpoterm": "HP:0001042", "name": "High axial triradius", "num_matched": 0, "matchedddd": "", "matched_name": ""}, {"hpoterm": "HP:0001043", "name": "Prominent scalp veins", "num_matched": 2, "matchedddd": "HP:0001015<br>HP:0007394", "matched_name": "Prominent superficial veins<br>Prominent superficial blood vessels"}, {"hpoterm": "HP:0001045", "name": "Vitiligo", "num_matched": 0, "matchedddd": "", "matched_name": ""}, {"hpoterm": "HP:0001046", "name": "Intermittent jaundice", "num_matched": 0, "matchedddd": "", "matched_name": ""}, {"hpoterm": "HP:0001047", "name": "Atopic dermatitis", "num_matched": 1, "matchedddd": "HP:0000964", "matched_name": "Eczema"}, {"hpoterm": "HP:0001048", "name": "Cavernous hemangioma", "num_matched": 2, "matchedddd": "HP:0001028<br>HP:0001048", "matched_name": "Hemangioma<br>Cavernous hemangioma"}, {"hpoterm": "HP:0001049", "name": "Absent dorsal skin creases over affected joints", "num_matched": 0, "matchedddd": "", "matched_name": ""}, {"hpoterm": "HP:0001050", "name": "Plethora", "num_matched": 0, "matchedddd": "", "matched_name": ""}, {"hpoterm": "HP:0001051", "name": "Seborrheic dermatitis", "num_matched": 1, "matchedddd": "HP:0000964", "matched_name": "Eczema"}, {"hpoterm": "HP:0001052", "name": "Nevus flammeus", "num_matched": 3, "matchedddd": "HP:0001052<br>HP:0003764<br>HP:0007413", "matched_name": "Nevus flammeus<br>Nevus<br>Nevus flammeus of the forehead"}, {"hpoterm": "HP:0001053", "name": "Hypopigmented skin patches", "num_matched": 3, "matchedddd": "HP:0001000<br>HP:0001010<br>HP:0001053", "matched_name": "Abnormality of skin pigmentation<br>Hypopigmentation of the skin<br>Hypopigmented skin patches"}, {"hpoterm": "HP:0001054", "name": "Numerous nevi", "num_matched": 2, "matchedddd": "HP:0001054<br>HP:0003764", "matched_name": "Numerous nevi<br>Nevus"}, {"hpoterm": "HP:0001055", "name": "Erysipelas", "num_matched": 0, "matchedddd": "", "matched_name": ""}, {"hpoterm": "HP:0001056", "name": "Milia", "num_matched": 0, "matchedddd": "", "matched_name": ""}, {"hpoterm": "HP:0001057", "name": "Aplasia cutis congenita", "num_matched": 3, "matchedddd": "HP:0004471<br>HP:0007385<br>HP:0007536", "matched_name": "Aplasia cutis congenita over the scalp vertex<br>Aplasia cutis congenita of scalp<br>Aplasia cutis congenita of midline scalp vertex"}, {"hpoterm": "HP:0001058", "name": "Poor wound healing", "num_matched": 0, "matchedddd": "", "matched_name": ""}, {"hpoterm": "HP:0001059", "name": "Pterygium", "num_matched": 0, "matchedddd": "", "matched_name": ""}, {"hpoterm": "HP:0001060", "name": "Axillary pterygium", "num_matched": 0, "matchedddd": "", "matched_name": ""}, {"hpoterm": "HP:0001061", "name": "Acne", "num_matched": 0, "matchedddd": "", "matched_name": ""}, {"hpoterm": "HP:0001062", "name": "Atypical nevus", "num_matched": 1, "matchedddd": "HP:0003764", "matched_name": "Nevus"}, {"hpoterm": "HP:0001063", "name": "Acrocyanosis", "num_matched": 3, "matchedddd": "HP:0000961<br>HP:0001063<br>HP:0002795", "matched_name": "Cyanosis<br>Acrocyanosis<br>Functional respiratory abnormality"}, {"hpoterm": "HP:0001065", "name": "Striae distensae", "num_matched": 2, "matchedddd": "HP:0001065<br>HP:0010647", "matched_name": "Striae distensae<br>Abnormal elasticity of skin"}, {"hpoterm": "HP:0001067", "name": "Neurofibromas", "num_matched": 0, "matchedddd": "", "matched_name": ""}, {"hpoterm": "HP:0001069", "name": "Episodic hyperhidrosis", "num_matched": 1, "matchedddd": "HP:0000975", "matched_name": "Hyperhidrosis"}, {"hpoterm": "HP:0001070", "name": "Mottled pigmentation", "num_matched": 1, "matchedddd": "HP:0001070", "matched_name": "Mottled pigmentation"}, {"hpoterm": "HP:0001071", "name": "Angiokeratoma corporis diffusum", "num_matched": 0, "matchedddd": "", "matched_name": ""}, {"hpoterm": "HP:0001072", "name": "Thickened skin", "num_matched": 2, "matchedddd": "HP:0000956<br>HP:0001072", "matched_name": "Acanthosis nigricans<br>Thickened skin"}, {"hpoterm": "HP:0001073", "name": "Cigarette-paper scars", "num_matched": 0, "matchedddd": "", "matched_name": ""}, {"hpoterm": "HP:0001074", "name": "Atypical nevi in non-sun exposed areas", "num_matched": 1, "matchedddd": "HP:0003764", "matched_name": "Nevus"}, {"hpoterm": "HP:0001075", "name": "Atrophic scars", "num_matched": 0, "matchedddd": "", "matched_name": ""}, {"hpoterm": "HP:0001076", "name": "Glabellar hemangioma", "num_matched": 2, "matchedddd": "HP:0001028<br>HP:0001076", "matched_name": "Hemangioma<br>Glabellar hemangioma"}, {"hpoterm": "HP:0001080", "name": "Biliary tract abnormality", "num_matched": 2, "matchedddd": "HP:0001401<br>HP:0005912", "matched_name": "Intrahepatic biliary dysgenesis<br>Biliary atresia"}, {"hpoterm": "HP:0001081", "name": "Cholelithiasis", "num_matched": 0, "matchedddd": "", "matched_name": ""}, {"hpoterm": "HP:0001082", "name": "Cholecystitis", "num_matched": 0, "matchedddd": "", "matched_name": ""}, {"hpoterm": "HP:0001083", "name": "Ectopia lentis", "num_matched": 1, "matchedddd": "HP:0000517", "matched_name": "Abnormality of the lens"}, {"hpoterm": "HP:0001084", "name": "Corneal arcus", "num_matched": 2, "matchedddd": "HP:0000481<br>HP:0007759", "matched_name": "Abnormal cornea morphology<br>Opacification of the corneal stroma"}, {"hpoterm": "HP:0001085", "name": "Papilledema", "num_matched": 0, "matchedddd": "", "matched_name": ""}, {"hpoterm": "HP:0001087", "name": "Developmental glaucoma", "num_matched": 2, "matchedddd": "HP:0001087<br>HP:0007700", "matched_name": "Developmental glaucoma<br>Ocular anterior segment dysgenesis"}, {"hpoterm": "HP:0001088", "name": "Brushfield spots", "num_matched": 2, "matchedddd": "HP:0000525<br>HP:0008034", "matched_name": "Abnormality iris morphology<br>Abnormal iris pigmentation"}, {"hpoterm": "HP:0001089", "name": "Iris atrophy", "num_matched": 1, "matchedddd": "HP:0000525", "matched_name": "Abnormality iris morphology"}, {"hpoterm": "HP:0001090", "name": "Abnormally large globe", "num_matched": 1, "matchedddd": "HP:0001090", "matched_name": "Abnormally large globe"}, {"hpoterm": "HP:0001092", "name": "Absent lacrimal punctum", "num_matched": 1, "matchedddd": "HP:0000614", "matched_name": "Abnormal nasolacrimal system morphology"}, {"hpoterm": "HP:0001093", "name": "Optic nerve dysplasia", "num_matched": 0, "matchedddd": "", "matched_name": ""}, {"hpoterm": "HP:0001094", "name": "Iridocyclitis", "num_matched": 0, "matchedddd": "", "matched_name": ""}, {"hpoterm": "HP:0001095", "name": "Hypertensive retinopathy", "num_matched": 1, "matchedddd": "HP:0000479", "matched_name": "Abnormal retinal morphology"}, {"hpoterm": "HP:0001096", "name": "Keratoconjunctivitis", "num_matched": 1, "matchedddd": "HP:0000481", "matched_name": "Abnormal cornea morphology"}, {"hpoterm": "HP:0001097", "name": "Keratoconjunctivitis sicca", "num_matched": 1, "matchedddd": "HP:0000481", "matched_name": "Abnormal cornea morphology"}, {"hpoterm": "HP:0001098", "name": "Abnormal fundus morphology", "num_matched": 0, "matchedddd": "", "matched_name": ""}, {"hpoterm": "HP:0001099", "name": "Fundus atrophy", "num_matched": 0, "matchedddd": "", "matched_name": ""}, {"hpoterm": "HP:0001100", "name": "Heterochromia iridis", "num_matched": 3, "matchedddd": "HP:0000525<br>HP:0001100<br>HP:0008034", "matched_name": "Abnormality iris morphology<br>Heterochromia iridis<br>Abnormal iris pigmentation"}, {"hpoterm": "HP:0001101", "name": "Iritis", "num_matched": 1, "matchedddd": "HP:0000525", "matched_name": "Abnormality iris morphology"}, {"hpoterm": "HP:0001102", "name": "Angioid streaks of the fundus", "num_matched": 1, "matchedddd": "HP:0000479", "matched_name": "Abnormal retinal morphology"}, {"hpoterm": "HP:0001103", "name": "Abnormal macular morphology", "num_matched": 5, "matchedddd": "HP:0000479<br>HP:0001116<br>HP:0007750<br>HP:0007754<br>HP:0008002", "matched_name": "Abnormal retinal morphology<br>Macular coloboma<br>Hypoplasia of the fovea<br>Macular dystrophy<br>Abnormality of macular pigmentation"}, {"hpoterm": "HP:0001104", "name": "Macular hypoplasia", "num_matched": 2, "matchedddd": "HP:0000479<br>HP:0008056", "matched_name": "Abnormal retinal morphology<br>Aplasia/Hypoplasia affecting the eye"}, {"hpoterm": "HP:0001105", "name": "Retinal atrophy", "num_matched": 1, "matchedddd": "HP:0000479", "matched_name": "Abnormal retinal morphology"}, {"hpoterm": "HP:0001106", "name": "Periorbital hyperpigmentation", "num_matched": 1, "matchedddd": "HP:0000606", "matched_name": "Abnormality of the periorbital region"}, {"hpoterm": "HP:0001107", "name": "Ocular albinism", "num_matched": 3, "matchedddd": "HP:0000525<br>HP:0001107<br>HP:0008034", "matched_name": "Abnormality iris morphology<br>Ocular albinism<br>Abnormal iris pigmentation"}, {"hpoterm": "HP:0001112", "name": "Leber optic atrophy", "num_matched": 0, "matchedddd": "", "matched_name": ""}, {"hpoterm": "HP:0001114", "name": "Xanthelasma", "num_matched": 0, "matchedddd": "", "matched_name": ""}, {"hpoterm": "HP:0001115", "name": "Posterior polar cataract", "num_matched": 2, "matchedddd": "HP:0000517<br>HP:0000518", "matched_name": "Abnormality of the lens<br>Cataract"}, {"hpoterm": "HP:0001116", "name": "Macular coloboma", "num_matched": 4, "matchedddd": "HP:0000479<br>HP:0000480<br>HP:0000589<br>HP:0001116", "matched_name": "Abnormal retinal morphology<br>Retinal coloboma<br>Coloboma<br>Macular coloboma"}, {"hpoterm": "HP:0001117", "name": "Sudden loss of visual acuity", "num_matched": 1, "matchedddd": "HP:0000505", "matched_name": "Visual impairment"}, {"hpoterm": "HP:0001118", "name": "Juvenile cataract", "num_matched": 3, "matchedddd": "HP:0000517<br>HP:0000518<br>HP:0001118", "matched_name": "Abnormality of the lens<br>Cataract<br>Juvenile cataract"}, {"hpoterm": "HP:0001119", "name": "Keratoglobus", "num_matched": 2, "matchedddd": "HP:0000481<br>HP:0007700", "matched_name": "Abnormal cornea morphology<br>Ocular anterior segment dysgenesis"}, {"hpoterm": "HP:0001120", "name": "Abnormality of corneal size", "num_matched": 3, "matchedddd": "HP:0000481<br>HP:0000485<br>HP:0001120", "matched_name": "Abnormal cornea morphology<br>Megalocornea<br>Abnormality of corneal size"}, {"hpoterm": "HP:0001123", "name": "Visual field defect", "num_matched": 1, "matchedddd": "HP:0000505", "matched_name": "Visual impairment"}, {"hpoterm": "HP:0001125", "name": "Transient unilateral blurring of vision", "num_matched": 1, "matchedddd": "HP:0001125", "matched_name": "Transient unilateral blurring of vision"}, {"hpoterm": "HP:0001126", "name": "Cryptophthalmos", "num_matched": 0, "matchedddd": "", "matched_name": ""}, {"hpoterm": "HP:0001128", "name": "Trichiasis", "num_matched": 0, "matchedddd": "", "matched_name": ""}, {"hpoterm": "HP:0001129", "name": "Large central visual field defect", "num_matched": 1, "matchedddd": "HP:0000505", "matched_name": "Visual impairment"}, {"hpoterm": "HP:0001131", "name": "Corneal dystrophy", "num_matched": 2, "matchedddd": "HP:0000481<br>HP:0001131", "matched_name": "Abnormal cornea morphology<br>Corneal dystrophy"}, {"hpoterm": "HP:0001132", "name": "Lens subluxation", "num_matched": 1, "matchedddd": "HP:0000517", "matched_name": "Abnormality of the lens"}, {"hpoterm": "HP:0001133", "name": "Constriction of peripheral visual field", "num_matched": 1, "matchedddd": "HP:0000505", "matched_name": "Visual impairment"}, {"hpoterm": "HP:0001134", "name": "Anterior polar cataract", "num_matched": 3, "matchedddd": "HP:0000517<br>HP:0000518<br>HP:0001134", "matched_name": "Abnormality of the lens<br>Cataract<br>Anterior polar cataract"}, {"hpoterm": "HP:0001135", "name": "Chorioretinal dystrophy", "num_matched": 4, "matchedddd": "HP:0000479<br>HP:0000532<br>HP:0000556<br>HP:0000610", "matched_name": "Abnormal retinal morphology<br>Abnormal chorioretinal morphology<br>Retinal dystrophy<br>Abnormal choroid morphology"}, {"hpoterm": "HP:0001136", "name": "Retinal arteriolar tortuosity", "num_matched": 1, "matchedddd": "HP:0000479", "matched_name": "Abnormal retinal morphology"}, {"hpoterm": "HP:0001137", "name": "Alternating esotropia", "num_matched": 2, "matchedddd": "HP:0000565<br>HP:0001137", "matched_name": "Esotropia<br>Alternating esotropia"}, {"hpoterm": "HP:0001138", "name": "Optic neuropathy", "num_matched": 0, "matchedddd": "", "matched_name": ""}, {"hpoterm": "HP:0001139", "name": "Choroideremia", "num_matched": 1, "matchedddd": "HP:0000610", "matched_name": "Abnormal choroid morphology"}, {"hpoterm": "HP:0001140", "name": "Limbal dermoid", "num_matched": 2, "matchedddd": "HP:0000481<br>HP:0000591", "matched_name": "Abnormal cornea morphology<br>Abnormal sclera morphology"}, {"hpoterm": "HP:0001141", "name": "Severely reduced visual acuity", "num_matched": 3, "matchedddd": "HP:0000504<br>HP:0000505<br>HP:0001141", "matched_name": "Abnormality of vision<br>Visual impairment<br>Severely reduced visual acuity"}, {"hpoterm": "HP:0001142", "name": "Lenticonus", "num_matched": 1, "matchedddd": "HP:0000517", "matched_name": "Abnormality of the lens"}, {"hpoterm": "HP:0001144", "name": "Orbital cyst", "num_matched": 0, "matchedddd": "", "matched_name": ""}, {"hpoterm": "HP:0001147", "name": "Retinal exudate", "num_matched": 1, "matchedddd": "HP:0000479", "matched_name": "Abnormal retinal morphology"}, {"hpoterm": "HP:0001149", "name": "Lattice corneal dystrophy", "num_matched": 2, "matchedddd": "HP:0000481<br>HP:0001131", "matched_name": "Abnormal cornea morphology<br>Corneal dystrophy"}, {"hpoterm": "HP:0001151", "name": "Impaired horizontal smooth pursuit", "num_matched": 0, "matchedddd": "", "matched_name": ""}, {"hpoterm": "HP:0001152", "name": "Saccadic smooth pursuit", "num_matched": 0, "matchedddd": "", "matched_name": ""}, {"hpoterm": "HP:0001153", "name": "Septate vagina", "num_matched": 0, "matchedddd": "", "matched_name": ""}, {"hpoterm": "HP:0001155", "name": "Abnormality of the hand", "num_matched": 2, "matchedddd": "HP:0001155<br>HP:0002817", "matched_name": "Abnormality of the hand<br>Abnormality of the upper limb"}, {"hpoterm": "HP:0001156", "name": "Brachydactyly", "num_matched": 1, "matchedddd": "HP:0001156", "matched_name": "Brachydactyly"}, {"hpoterm": "HP:0001159", "name": "Syndactyly", "num_matched": 1, "matchedddd": "HP:0001770", "matched_name": "Toe syndactyly"}, {"hpoterm": "HP:0001161", "name": "Hand polydactyly", "num_matched": 3, "matchedddd": "HP:0001161<br>HP:0001162<br>HP:0010442", "matched_name": "Hand polydactyly<br>Postaxial hand polydactyly<br>Polydactyly"}, {"hpoterm": "HP:0001162", "name": "Postaxial hand polydactyly", "num_matched": 3, "matchedddd": "HP:0001161<br>HP:0001162<br>HP:0010442", "matched_name": "Hand polydactyly<br>Postaxial hand polydactyly<br>Polydactyly"}, {"hpoterm": "HP:0001163", "name": "Abnormality of the metacarpal bones", "num_matched": 5, "matchedddd": "HP:0006108<br>HP:0009193<br>HP:0010041<br>HP:0010044<br>HP:0010049", "matched_name": "Tapered metacarpals<br>Pseudoepiphyses of the metacarpals<br>Short 3rd metacarpal<br>Short 4th metacarpal<br>Short metacarpal"}, {"hpoterm": "HP:0001166", "name": "Arachnodactyly", "num_matched": 2, "matchedddd": "HP:0001166<br>HP:0001238", "matched_name": "Arachnodactyly<br>Slender finger"}, {"hpoterm": "HP:0001167", "name": "Abnormality of finger", "num_matched": 1, "matchedddd": "HP:0001167", "matched_name": "Abnormality of finger"}, {"hpoterm": "HP:0001169", "name": "Broad palm", "num_matched": 1, "matchedddd": "HP:0001169", "matched_name": "Broad palm"}, {"hpoterm": "HP:0001171", "name": "Split hand", "num_matched": 0, "matchedddd": "", "matched_name": ""}, {"hpoterm": "HP:0001172", "name": "Abnormal thumb morphology", "num_matched": 1, "matchedddd": "HP:0001172", "matched_name": "Abnormal thumb morphology"}, {"hpoterm": "HP:0001176", "name": "Large hands", "num_matched": 1, "matchedddd": "HP:0001176", "matched_name": "Large hands"}, {"hpoterm": "HP:0001177", "name": "Preaxial hand polydactyly", "num_matched": 3, "matchedddd": "HP:0001161<br>HP:0001172<br>HP:0010442", "matched_name": "Hand polydactyly<br>Abnormal thumb morphology<br>Polydactyly"}, {"hpoterm": "HP:0001178", "name": "Ulnar claw", "num_matched": 1, "matchedddd": "HP:0001178", "matched_name": "Ulnar claw"}, {"hpoterm": "HP:0001180", "name": "Hand oligodactyly", "num_matched": 1, "matchedddd": "HP:0009380", "matched_name": "Aplasia of the fingers"}, {"hpoterm": "HP:0001181", "name": "Adducted thumb", "num_matched": 2, "matchedddd": "HP:0001172<br>HP:0001181", "matched_name": "Abnormal thumb morphology<br>Adducted thumb"}, {"hpoterm": "HP:0001182", "name": "Tapered finger", "num_matched": 2, "matchedddd": "HP:0001182<br>HP:0100807", "matched_name": "Tapered finger<br>Long fingers"}, {"hpoterm": "HP:0001187", "name": "Hyperextensibility of the finger joints", "num_matched": 2, "matchedddd": "HP:0001187<br>HP:0006094", "matched_name": "Hyperextensibility of the finger joints<br>Finger joint hypermobility"}, {"hpoterm": "HP:0001188", "name": "Hand clenching", "num_matched": 1, "matchedddd": "HP:0001188", "matched_name": "Hand clenching"}, {"hpoterm": "HP:0001191", "name": "Abnormality of the carpal bones", "num_matched": 2, "matchedddd": "HP:0001216<br>HP:0004246", "matched_name": "Delayed ossification of carpal bones<br>Delayed ossification of the scaphoid"}, {"hpoterm": "HP:0001193", "name": "Ulnar deviation of the hand or of fingers of the hand", "num_matched": 2, "matchedddd": "HP:0009465<br>HP:0009487", "matched_name": "Ulnar deviation of finger<br>Ulnar deviation of the hand"}, {"hpoterm": "HP:0001194", "name": "Abnormalities of placenta or umbilical cord", "num_matched": 1, "matchedddd": "HP:0001195", "matched_name": "Single umbilical artery"}, {"hpoterm": "HP:0001195", "name": "Single umbilical artery", "num_matched": 1, "matchedddd": "HP:0001195", "matched_name": "Single umbilical artery"}, {"hpoterm": "HP:0001196", "name": "Short umbilical cord", "num_matched": 0, "matchedddd": "", "matched_name": ""}, {"hpoterm": "HP:0001197", "name": "Abnormality of prenatal development or birth", "num_matched": 1, "matchedddd": "HP:0001197", "matched_name": "Abnormality of prenatal development or birth"}, {"hpoterm": "HP:0001199", "name": "Triphalangeal thumb", "num_matched": 3, "matchedddd": "HP:0001172<br>HP:0001199<br>HP:0005707", "matched_name": "Abnormal thumb morphology<br>Triphalangeal thumb<br>Bilateral triphalangeal thumbs"}, {"hpoterm": "HP:0001204", "name": "Distal symphalangism of hands", "num_matched": 0, "matchedddd": "", "matched_name": ""}, {"hpoterm": "HP:0001211", "name": "Abnormal fingertip morphology", "num_matched": 2, "matchedddd": "HP:0001211<br>HP:0001212", "matched_name": "Abnormal fingertip morphology<br>Prominent fingertip pads"}, {"hpoterm": "HP:0001212", "name": "Prominent fingertip pads", "num_matched": 2, "matchedddd": "HP:0001211<br>HP:0001212", "matched_name": "Abnormal fingertip morphology<br>Prominent fingertip pads"}, {"hpoterm": "HP:0001215", "name": "Camptodactyly of 2nd-5th fingers", "num_matched": 3, "matchedddd": "HP:0001371<br>HP:0006261<br>HP:0009473", "matched_name": "Flexion contracture<br>Abnormal phalangeal joint morphology of the hand<br>Joint contracture of the hand"}, {"hpoterm": "HP:0001216", "name": "Delayed ossification of carpal bones", "num_matched": 2, "matchedddd": "HP:0001216<br>HP:0004246", "matched_name": "Delayed ossification of carpal bones<br>Delayed ossification of the scaphoid"}, {"hpoterm": "HP:0001217", "name": "Clubbing", "num_matched": 1, "matchedddd": "HP:0001217", "matched_name": "Clubbing"}, {"hpoterm": "HP:0001218", "name": "Autoamputation", "num_matched": 0, "matchedddd": "", "matched_name": ""}, {"hpoterm": "HP:0001220", "name": "Interphalangeal joint contracture of finger", "num_matched": 3, "matchedddd": "HP:0001371<br>HP:0009185<br>HP:0009473", "matched_name": "Flexion contracture<br>Contracture of the proximal interphalangeal joint of the 5th finger<br>Joint contracture of the hand"}, {"hpoterm": "HP:0001222", "name": "Spatulate thumbs", "num_matched": 3, "matchedddd": "HP:0001172<br>HP:0001500<br>HP:0011304", "matched_name": "Abnormal thumb morphology<br>Broad finger<br>Broad thumb"}, {"hpoterm": "HP:0001223", "name": "Pointed proximal second through fifth metacarpals", "num_matched": 0, "matchedddd": "", "matched_name": ""}, {"hpoterm": "HP:0001225", "name": "Wrist swelling", "num_matched": 0, "matchedddd": "", "matched_name": ""}, {"hpoterm": "HP:0001227", "name": "Abnormality of the thenar eminence", "num_matched": 0, "matchedddd": "", "matched_name": ""}, {"hpoterm": "HP:0001230", "name": "Broad metacarpals", "num_matched": 0, "matchedddd": "", "matched_name": ""}, {"hpoterm": "HP:0001231", "name": "Abnormal fingernail morphology", "num_matched": 2, "matchedddd": "HP:0001597<br>HP:0001804", "matched_name": "Abnormality of the nail<br>Hypoplastic fingernail"}, {"hpoterm": "HP:0001232", "name": "Nail bed telangiectasia", "num_matched": 2, "matchedddd": "HP:0001009<br>HP:0001597", "matched_name": "Telangiectasia<br>Abnormality of the nail"}, {"hpoterm": "HP:0001233", "name": "2-3 finger syndactyly", "num_matched": 2, "matchedddd": "HP:0001233<br>HP:0006101", "matched_name": "2-3 finger syndactyly<br>Finger syndactyly"}, {"hpoterm": "HP:0001234", "name": "Hitchhiker thumb", "num_matched": 1, "matchedddd": "HP:0001172", "matched_name": "Abnormal thumb morphology"}, {"hpoterm": "HP:0001238", "name": "Slender finger", "num_matched": 2, "matchedddd": "HP:0001166<br>HP:0001238", "matched_name": "Arachnodactyly<br>Slender finger"}, {"hpoterm": "HP:0001239", "name": "Wrist flexion contracture", "num_matched": 2, "matchedddd": "HP:0001239<br>HP:0001371", "matched_name": "Wrist flexion contracture<br>Flexion contracture"}, {"hpoterm": "HP:0001241", "name": "Capitate-hamate fusion", "num_matched": 0, "matchedddd": "", "matched_name": ""}, {"hpoterm": "HP:0001245", "name": "Small thenar eminence", "num_matched": 0, "matchedddd": "", "matched_name": ""}, {"hpoterm": "HP:0001248", "name": "Short tubular bones of the hand", "num_matched": 1, "matchedddd": "HP:0003026", "matched_name": "Short long bone"}, {"hpoterm": "HP:0001249", "name": "Intellectual disability", "num_matched": 1, "matchedddd": "HP:0001249", "matched_name": "Intellectual disability"}, {"hpoterm": "HP:0001250", "name": "Seizures", "num_matched": 1, "matchedddd": "HP:0001250", "matched_name": "Seizures"}, {"hpoterm": "HP:0001251", "name": "Ataxia", "num_matched": 1, "matchedddd": "HP:0001251", "matched_name": "Ataxia"}, {"hpoterm": "HP:0001252", "name": "Muscular hypotonia", "num_matched": 2, "matchedddd": "HP:0001252<br>HP:0003808", "matched_name": "Muscular hypotonia<br>Abnormal muscle tone"}, {"hpoterm": "HP:0001254", "name": "Lethargy", "num_matched": 0, "matchedddd": "", "matched_name": ""}, {"hpoterm": "HP:0001256", "name": "Intellectual disability, mild", "num_matched": 1, "matchedddd": "HP:0001256", "matched_name": "Intellectual disability, mild"}, {"hpoterm": "HP:0001257", "name": "Spasticity", "num_matched": 2, "matchedddd": "HP:0001257<br>HP:0001276", "matched_name": "Spasticity<br>Hypertonia"}, {"hpoterm": "HP:0001258", "name": "Spastic paraplegia", "num_matched": 4, "matchedddd": "HP:0001257<br>HP:0001258<br>HP:0001276<br>HP:0002061", "matched_name": "Spasticity<br>Spastic paraplegia<br>Hypertonia<br>Lower limb spasticity"}, {"hpoterm": "HP:0001259", "name": "Coma", "num_matched": 0, "matchedddd": "", "matched_name": ""}, {"hpoterm": "HP:0001260", "name": "Dysarthria", "num_matched": 2, "matchedddd": "HP:0001260<br>HP:0008376", "matched_name": "Dysarthria<br>Nasal, dysarthic speech"}, {"hpoterm": "HP:0001262", "name": "Excessive daytime somnolence", "num_matched": 1, "matchedddd": "HP:0001262", "matched_name": "Excessive daytime somnolence"}, {"hpoterm": "HP:0001263", "name": "Global developmental delay", "num_matched": 1, "matchedddd": "HP:0001263", "matched_name": "Global developmental delay"}, {"hpoterm": "HP:0001264", "name": "Spastic diplegia", "num_matched": 3, "matchedddd": "HP:0001257<br>HP:0001264<br>HP:0001276", "matched_name": "Spasticity<br>Spastic diplegia<br>Hypertonia"}, {"hpoterm": "HP:0001265", "name": "Hyporeflexia", "num_matched": 1, "matchedddd": "HP:0001265", "matched_name": "Hyporeflexia"}, {"hpoterm": "HP:0001266", "name": "Choreoathetosis", "num_matched": 2, "matchedddd": "HP:0001266<br>HP:0002072", "matched_name": "Choreoathetosis<br>Chorea"}, {"hpoterm": "HP:0001268", "name": "Mental deterioration", "num_matched": 2, "matchedddd": "HP:0007064<br>HP:0100543", "matched_name": "Progressive language deterioration<br>Cognitive impairment"}, {"hpoterm": "HP:0001269", "name": "Hemiparesis", "num_matched": 2, "matchedddd": "HP:0001269<br>HP:0004374", "matched_name": "Hemiparesis<br>Hemiplegia/hemiparesis"}, {"hpoterm": "HP:0001270", "name": "Motor delay", "num_matched": 1, "matchedddd": "HP:0001270", "matched_name": "Motor delay"}, {"hpoterm": "HP:0001271", "name": "Polyneuropathy", "num_matched": 1, "matchedddd": "HP:0009830", "matched_name": "Peripheral neuropathy"}, {"hpoterm": "HP:0001272", "name": "Cerebellar atrophy", "num_matched": 1, "matchedddd": "HP:0001272", "matched_name": "Cerebellar atrophy"}, {"hpoterm": "HP:0001273", "name": "Abnormal corpus callosum morphology", "num_matched": 3, "matchedddd": "HP:0001273<br>HP:0002500<br>HP:0007370", "matched_name": "Abnormal corpus callosum morphology<br>Abnormality of the cerebral white matter<br>Aplasia/Hypoplasia of the corpus callosum"}, {"hpoterm": "HP:0001274", "name": "Agenesis of corpus callosum", "num_matched": 3, "matchedddd": "HP:0001273<br>HP:0001274<br>HP:0007370", "matched_name": "Abnormal corpus callosum morphology<br>Agenesis of corpus callosum<br>Aplasia/Hypoplasia of the corpus callosum"}, {"hpoterm": "HP:0001276", "name": "Hypertonia", "num_matched": 1, "matchedddd": "HP:0001276", "matched_name": "Hypertonia"}, {"hpoterm": "HP:0001278", "name": "Orthostatic hypotension", "num_matched": 0, "matchedddd": "", "matched_name": ""}, {"hpoterm": "HP:0001279", "name": "Syncope", "num_matched": 0, "matchedddd": "", "matched_name": ""}, {"hpoterm": "HP:0001281", "name": "Tetany", "num_matched": 0, "matchedddd": "", "matched_name": ""}, {"hpoterm": "HP:0001283", "name": "Bulbar palsy", "num_matched": 1, "matchedddd": "HP:0001324", "matched_name": "Muscle weakness"}, {"hpoterm": "HP:0001284", "name": "Areflexia", "num_matched": 0, "matchedddd": "", "matched_name": ""}, {"hpoterm": "HP:0001285", "name": "Spastic tetraparesis", "num_matched": 3, "matchedddd": "HP:0001257<br>HP:0001276<br>HP:0001285", "matched_name": "Spasticity<br>Hypertonia<br>Spastic tetraparesis"}, {"hpoterm": "HP:0001287", "name": "Meningitis", "num_matched": 0, "matchedddd": "", "matched_name": ""}, {"hpoterm": "HP:0001288", "name": "Gait disturbance", "num_matched": 1, "matchedddd": "HP:0001288", "matched_name": "Gait disturbance"}, {"hpoterm": "HP:0001289", "name": "Confusion", "num_matched": 0, "matchedddd": "", "matched_name": ""}, {"hpoterm": "HP:0001290", "name": "Generalized hypotonia", "num_matched": 1, "matchedddd": "HP:0001290", "matched_name": "Generalized hypotonia"}, {"hpoterm": "HP:0001291", "name": "Abnormal cranial nerve morphology", "num_matched": 1, "matchedddd": "HP:0010628", "matched_name": "Facial palsy"}, {"hpoterm": "HP:0001293", "name": "Cranial nerve compression", "num_matched": 0, "matchedddd": "", "matched_name": ""}, {"hpoterm": "HP:0001297", "name": "Stroke", "num_matched": 0, "matchedddd": "", "matched_name": ""}, {"hpoterm": "HP:0001298", "name": "Encephalopathy", "num_matched": 1, "matchedddd": "HP:0007105", "matched_name": "Infantile encephalopathy"}, {"hpoterm": "HP:0001300", "name": "Parkinsonism", "num_matched": 0, "matchedddd": "", "matched_name": ""}, {"hpoterm": "HP:0001301", "name": "Chronic sensorineural polyneuropathy", "num_matched": 1, "matchedddd": "HP:0009830", "matched_name": "Peripheral neuropathy"}, {"hpoterm": "HP:0001302", "name": "Pachygyria", "num_matched": 4, "matchedddd": "HP:0001339<br>HP:0002269<br>HP:0002536<br>HP:0002538", "matched_name": "Lissencephaly<br>Abnormality of neuronal migration<br>Abnormal cortical gyration<br>Abnormality of the cerebral cortex"}, {"hpoterm": "HP:0001304", "name": "Torsion dystonia", "num_matched": 1, "matchedddd": "HP:0001332", "matched_name": "Dystonia"}, {"hpoterm": "HP:0001305", "name": "Dandy-Walker malformation", "num_matched": 4, "matchedddd": "HP:0001305<br>HP:0002119<br>HP:0002334<br>HP:0010576", "matched_name": "Dandy-Walker malformation<br>Ventriculomegaly<br>Abnormality of the cerebellar vermis<br>Intracranial cystic lesion"}, {"hpoterm": "HP:0001308", "name": "Tongue fasciculations", "num_matched": 2, "matchedddd": "HP:0000157<br>HP:0001308", "matched_name": "Abnormality of the tongue<br>Tongue fasciculations"}, {"hpoterm": "HP:0001310", "name": "Dysmetria", "num_matched": 0, "matchedddd": "", "matched_name": ""}, {"hpoterm": "HP:0001311", "name": "Abnormal nervous system electrophysiology", "num_matched": 3, "matchedddd": "HP:0000762<br>HP:0002353<br>HP:0002521", "matched_name": "Decreased nerve conduction velocity<br>EEG abnormality<br>Hypsarrhythmia"}, {"hpoterm": "HP:0001312", "name": "Giant somatosensory evoked potentials", "num_matched": 0, "matchedddd": "", "matched_name": ""}, {"hpoterm": "HP:0001315", "name": "Reduced tendon reflexes", "num_matched": 1, "matchedddd": "HP:0001265", "matched_name": "Hyporeflexia"}, {"hpoterm": "HP:0001317", "name": "Abnormal cerebellum morphology", "num_matched": 1, "matchedddd": "HP:0001317", "matched_name": "Abnormal cerebellum morphology"}, {"hpoterm": "HP:0001319", "name": "Neonatal hypotonia", "num_matched": 1, "matchedddd": "HP:0001319", "matched_name": "Neonatal hypotonia"}, {"hpoterm": "HP:0001320", "name": "Cerebellar vermis hypoplasia", "num_matched": 3, "matchedddd": "HP:0001305<br>HP:0002334<br>HP:0007068", "matched_name": "Dandy-Walker malformation<br>Abnormality of the cerebellar vermis<br>Inferior vermis hypoplasia"}, {"hpoterm": "HP:0001321", "name": "Cerebellar hypoplasia", "num_matched": 3, "matchedddd": "HP:0001317<br>HP:0001321<br>HP:0007360", "matched_name": "Abnormal cerebellum morphology<br>Cerebellar hypoplasia<br>Aplasia/Hypoplasia of the cerebellum"}, {"hpoterm": "HP:0001324", "name": "Muscle weakness", "num_matched": 1, "matchedddd": "HP:0001324", "matched_name": "Muscle weakness"}, {"hpoterm": "HP:0001325", "name": "Hypoglycemic coma", "num_matched": 0, "matchedddd": "", "matched_name": ""}, {"hpoterm": "HP:0001326", "name": "EEG with irregular generalized spike and wave complexes", "num_matched": 1, "matchedddd": "HP:0002353", "matched_name": "EEG abnormality"}, {"hpoterm": "HP:0001327", "name": "Photomyoclonic seizures", "num_matched": 1, "matchedddd": "HP:0002123", "matched_name": "Generalized myoclonic seizures"}, {"hpoterm": "HP:0001328", "name": "Specific learning disability", "num_matched": 1, "matchedddd": "HP:0001328", "matched_name": "Specific learning disability"}, {"hpoterm": "HP:0001331", "name": "Absent septum pellucidum", "num_matched": 2, "matchedddd": "HP:0001331<br>HP:0007375", "matched_name": "Absent septum pellucidum<br>Abnormality of the septum pellucidum"}, {"hpoterm": "HP:0001332", "name": "Dystonia", "num_matched": 1, "matchedddd": "HP:0001332", "matched_name": "Dystonia"}, {"hpoterm": "HP:0001334", "name": "Communicating hydrocephalus", "num_matched": 2, "matchedddd": "HP:0000238<br>HP:0001334", "matched_name": "Hydrocephalus<br>Communicating hydrocephalus"}, {"hpoterm": "HP:0001335", "name": "Bimanual synkinesia", "num_matched": 1, "matchedddd": "HP:0001335", "matched_name": "Bimanual synkinesia"}, {"hpoterm": "HP:0001336", "name": "Myoclonus", "num_matched": 2, "matchedddd": "HP:0001336<br>HP:0003739", "matched_name": "Myoclonus<br>Myoclonic spasms"}, {"hpoterm": "HP:0001337", "name": "Tremor", "num_matched": 6, "matchedddd": "HP:0001337<br>HP:0002080<br>HP:0002322<br>HP:0002345<br>HP:0002378<br>HP:0002599", "matched_name": "Tremor<br>Intention tremor<br>Resting tremor<br>Action tremor<br>Hand tremor<br>Head titubation"}, {"hpoterm": "HP:0001338", "name": "Partial agenesis of the corpus callosum", "num_matched": 2, "matchedddd": "HP:0001274<br>HP:0001338", "matched_name": "Agenesis of corpus callosum<br>Partial agenesis of the corpus callosum"}, {"hpoterm": "HP:0001339", "name": "Lissencephaly", "num_matched": 5, "matchedddd": "HP:0001339<br>HP:0002269<br>HP:0002536<br>HP:0002538<br>HP:0006818", "matched_name": "Lissencephaly<br>Abnormality of neuronal migration<br>Abnormal cortical gyration<br>Abnormality of the cerebral cortex<br>4-layered lissencephaly"}, {"hpoterm": "HP:0001340", "name": "Enhancement of the C-reflex", "num_matched": 0, "matchedddd": "", "matched_name": ""}, {"hpoterm": "HP:0001341", "name": "Olfactory lobe agenesis", "num_matched": 0, "matchedddd": "", "matched_name": ""}, {"hpoterm": "HP:0001342", "name": "Cerebral hemorrhage", "num_matched": 1, "matchedddd": "HP:0001871", "matched_name": "Abnormality of blood and blood-forming tissues"}, {"hpoterm": "HP:0001343", "name": "Kernicterus", "num_matched": 0, "matchedddd": "", "matched_name": ""}, {"hpoterm": "HP:0001344", "name": "Absent speech", "num_matched": 2, "matchedddd": "HP:0001344<br>HP:0002167", "matched_name": "Absent speech<br>Neurological speech impairment"}, {"hpoterm": "HP:0001345", "name": "Psychotic mentation", "num_matched": 0, "matchedddd": "", "matched_name": ""}, {"hpoterm": "HP:0001347", "name": "Hyperreflexia", "num_matched": 2, "matchedddd": "HP:0001347<br>HP:0002395", "matched_name": "Hyperreflexia<br>Lower limb hyperreflexia"}, {"hpoterm": "HP:0001348", "name": "Brisk reflexes", "num_matched": 1, "matchedddd": "HP:0001347", "matched_name": "Hyperreflexia"}, {"hpoterm": "HP:0001349", "name": "Facial diplegia", "num_matched": 3, "matchedddd": "HP:0001324<br>HP:0006824<br>HP:0010628", "matched_name": "Muscle weakness<br>Cranial nerve paralysis<br>Facial palsy"}, {"hpoterm": "HP:0001350", "name": "Slurred speech", "num_matched": 1, "matchedddd": "HP:0001350", "matched_name": "Slurred speech"}, {"hpoterm": "HP:0001351", "name": "Jerk-locked premyoclonus spikes", "num_matched": 0, "matchedddd": "", "matched_name": ""}, {"hpoterm": "HP:0001355", "name": "Megalencephaly", "num_matched": 2, "matchedddd": "HP:0001355<br>HP:0007206", "matched_name": "Megalencephaly<br>Hemimegalencephaly"}, {"hpoterm": "HP:0001357", "name": "Plagiocephaly", "num_matched": 1, "matchedddd": "HP:0001357", "matched_name": "Plagiocephaly"}, {"hpoterm": "HP:0001360", "name": "Holoprosencephaly", "num_matched": 2, "matchedddd": "HP:0002507<br>HP:0006870", "matched_name": "Semilobar holoprosencephaly<br>Lobar holoprosencephaly"}, {"hpoterm": "HP:0001361", "name": "Nystagmus-induced head nodding", "num_matched": 1, "matchedddd": "HP:0000639", "matched_name": "Nystagmus"}, {"hpoterm": "HP:0001362", "name": "Calvarial skull defect", "num_matched": 0, "matchedddd": "", "matched_name": ""}, {"hpoterm": "HP:0001363", "name": "Craniosynostosis", "num_matched": 1, "matchedddd": "HP:0001363", "matched_name": "Craniosynostosis"}, {"hpoterm": "HP:0001367", "name": "Abnormal joint morphology", "num_matched": 1, "matchedddd": "HP:0001367", "matched_name": "Abnormal joint morphology"}, {"hpoterm": "HP:0001369", "name": "Arthritis", "num_matched": 0, "matchedddd": "", "matched_name": ""}, {"hpoterm": "HP:0001370", "name": "Rheumatoid arthritis", "num_matched": 0, "matchedddd": "", "matched_name": ""}, {"hpoterm": "HP:0001371", "name": "Flexion contracture", "num_matched": 1, "matchedddd": "HP:0001371", "matched_name": "Flexion contracture"}, {"hpoterm": "HP:0001373", "name": "Joint dislocation", "num_matched": 2, "matchedddd": "HP:0001367<br>HP:0002827", "matched_name": "Abnormal joint morphology<br>Hip dislocation"}, {"hpoterm": "HP:0001374", "name": "Congenital hip dislocation", "num_matched": 3, "matchedddd": "HP:0001374<br>HP:0002827<br>HP:0003272", "matched_name": "Congenital hip dislocation<br>Hip dislocation<br>Abnormality of the hip bone"}, {"hpoterm": "HP:0001376", "name": "Limitation of joint mobility", "num_matched": 4, "matchedddd": "HP:0001387<br>HP:0002987<br>HP:0003273<br>HP:0008800", "matched_name": "Joint stiffness<br>Elbow flexion contracture<br>Hip contracture<br>Limited hip movement"}, {"hpoterm": "HP:0001377", "name": "Limited elbow extension", "num_matched": 1, "matchedddd": "HP:0001377", "matched_name": "Limited elbow extension"}, {"hpoterm": "HP:0001382", "name": "Joint hypermobility", "num_matched": 1, "matchedddd": "HP:0001382", "matched_name": "Joint hypermobility"}, {"hpoterm": "HP:0001384", "name": "Abnormality of the hip joint", "num_matched": 3, "matchedddd": "HP:0001374<br>HP:0002827<br>HP:0003272", "matched_name": "Congenital hip dislocation<br>Hip dislocation<br>Abnormality of the hip bone"}, {"hpoterm": "HP:0001385", "name": "Hip dysplasia", "num_matched": 2, "matchedddd": "HP:0001385<br>HP:0003272", "matched_name": "Hip dysplasia<br>Abnormality of the hip bone"}, {"hpoterm": "HP:0001386", "name": "Joint swelling", "num_matched": 2, "matchedddd": "HP:0000969<br>HP:0001386", "matched_name": "Edema<br>Joint swelling"}, {"hpoterm": "HP:0001387", "name": "Joint stiffness", "num_matched": 1, "matchedddd": "HP:0001387", "matched_name": "Joint stiffness"}, {"hpoterm": "HP:0001388", "name": "Joint laxity", "num_matched": 1, "matchedddd": "HP:0001388", "matched_name": "Joint laxity"}, {"hpoterm": "HP:0001392", "name": "Abnormality of the liver", "num_matched": 1, "matchedddd": "HP:0006579", "matched_name": "Prolonged neonatal jaundice"}, {"hpoterm": "HP:0001394", "name": "Cirrhosis", "num_matched": 1, "matchedddd": "HP:0001394", "matched_name": "Cirrhosis"}, {"hpoterm": "HP:0001395", "name": "Hepatic fibrosis", "num_matched": 0, "matchedddd": "", "matched_name": ""}, {"hpoterm": "HP:0001396", "name": "Cholestasis", "num_matched": 2, "matchedddd": "HP:0001406<br>HP:0006579", "matched_name": "Intrahepatic cholestasis<br>Prolonged neonatal jaundice"}, {"hpoterm": "HP:0001397", "name": "Hepatic steatosis", "num_matched": 0, "matchedddd": "", "matched_name": ""}, {"hpoterm": "HP:0001399", "name": "Hepatic failure", "num_matched": 1, "matchedddd": "HP:0001399", "matched_name": "Hepatic failure"}, {"hpoterm": "HP:0001401", "name": "Intrahepatic biliary dysgenesis", "num_matched": 1, "matchedddd": "HP:0001401", "matched_name": "Intrahepatic biliary dysgenesis"}, {"hpoterm": "HP:0001402", "name": "Hepatocellular carcinoma", "num_matched": 0, "matchedddd": "", "matched_name": ""}, {"hpoterm": "HP:0001403", "name": "Macrovesicular hepatic steatosis", "num_matched": 0, "matchedddd": "", "matched_name": ""}, {"hpoterm": "HP:0001404", "name": "Hepatocellular necrosis", "num_matched": 0, "matchedddd": "", "matched_name": ""}, {"hpoterm": "HP:0001405", "name": "Periportal fibrosis", "num_matched": 0, "matchedddd": "", "matched_name": ""}, {"hpoterm": "HP:0001406", "name": "Intrahepatic cholestasis", "num_matched": 1, "matchedddd": "HP:0001406", "matched_name": "Intrahepatic cholestasis"}, {"hpoterm": "HP:0001407", "name": "Hepatic cysts", "num_matched": 0, "matchedddd": "", "matched_name": ""}, {"hpoterm": "HP:0001408", "name": "Bile duct proliferation", "num_matched": 0, "matchedddd": "", "matched_name": ""}, {"hpoterm": "HP:0001409", "name": "Portal hypertension", "num_matched": 0, "matchedddd": "", "matched_name": ""}, {"hpoterm": "HP:0001410", "name": "Decreased liver function", "num_matched": 1, "matchedddd": "HP:0001399", "matched_name": "Hepatic failure"}, {"hpoterm": "HP:0001412", "name": "Enteroviral hepatitis", "num_matched": 0, "matchedddd": "", "matched_name": ""}, {"hpoterm": "HP:0001413", "name": "Micronodular cirrhosis", "num_matched": 1, "matchedddd": "HP:0001394", "matched_name": "Cirrhosis"}, {"hpoterm": "HP:0001414", "name": "Microvesicular hepatic steatosis", "num_matched": 0, "matchedddd": "", "matched_name": ""}, {"hpoterm": "HP:0001417", "name": "X-linked inheritance", "num_matched": 0, "matchedddd": "", "matched_name": ""}, {"hpoterm": "HP:0001419", "name": "X-linked recessive inheritance", "num_matched": 0, "matchedddd": "", "matched_name": ""}, {"hpoterm": "HP:0001421", "name": "Abnormality of the musculature of the hand", "num_matched": 0, "matchedddd": "", "matched_name": ""}, {"hpoterm": "HP:0001423", "name": "X-linked dominant inheritance", "num_matched": 0, "matchedddd": "", "matched_name": ""}, {"hpoterm": "HP:0001425", "name": "Heterogeneous", "num_matched": 0, "matchedddd": "", "matched_name": ""}, {"hpoterm": "HP:0001426", "name": "Multifactorial inheritance", "num_matched": 0, "matchedddd": "", "matched_name": ""}, {"hpoterm": "HP:0001427", "name": "Mitochondrial inheritance", "num_matched": 0, "matchedddd": "", "matched_name": ""}, {"hpoterm": "HP:0001428", "name": "Somatic mutation", "num_matched": 0, "matchedddd": "", "matched_name": ""}, {"hpoterm": "HP:0001430", "name": "Abnormality of the calf musculature", "num_matched": 0, "matchedddd": "", "matched_name": ""}, {"hpoterm": "HP:0001433", "name": "Hepatosplenomegaly", "num_matched": 2, "matchedddd": "HP:0001433<br>HP:0001438", "matched_name": "Hepatosplenomegaly<br>Abnormality of abdomen morphology"}, {"hpoterm": "HP:0001435", "name": "Abnormality of the shoulder girdle musculature", "num_matched": 1, "matchedddd": "HP:0003691", "matched_name": "Scapular winging"}, {"hpoterm": "HP:0001436", "name": "Abnormality of the foot musculature", "num_matched": 0, "matchedddd": "", "matched_name": ""}, {"hpoterm": "HP:0001437", "name": "Abnormality of the musculature of the lower limbs", "num_matched": 0, "matchedddd": "", "matched_name": ""}, {"hpoterm": "HP:0001438", "name": "Abnormality of abdomen morphology", "num_matched": 5, "matchedddd": "HP:0001433<br>HP:0001438<br>HP:0001744<br>HP:0001791<br>HP:0002240", "matched_name": "Hepatosplenomegaly<br>Abnormality of abdomen morphology<br>Splenomegaly<br>Fetal ascites<br>Hepatomegaly"}, {"hpoterm": "HP:0001440", "name": "Metatarsal synostosis", "num_matched": 0, "matchedddd": "", "matched_name": ""}, {"hpoterm": "HP:0001441", "name": "Abnormality of the musculature of the thigh", "num_matched": 0, "matchedddd": "", "matched_name": ""}, {"hpoterm": "HP:0001442", "name": "Somatic mosaicism", "num_matched": 0, "matchedddd": "", "matched_name": ""}, {"hpoterm": "HP:0001443", "name": "Abnormality of the gluteal musculature", "num_matched": 0, "matchedddd": "", "matched_name": ""}, {"hpoterm": "HP:0001444", "name": "Autosomal dominant somatic cell mutation", "num_matched": 0, "matchedddd": "", "matched_name": ""}, {"hpoterm": "HP:0001445", "name": "Abnormality of the hip-girdle musculature", "num_matched": 0, "matchedddd": "", "matched_name": ""}, {"hpoterm": "HP:0001446", "name": "Abnormality of the musculature of the upper limbs", "num_matched": 2, "matchedddd": "HP:0003691<br>HP:0009016", "matched_name": "Scapular winging<br>Upper limb muscle hypoplasia"}, {"hpoterm": "HP:0001449", "name": "Duplication of metatarsal bones", "num_matched": 0, "matchedddd": "", "matched_name": ""}, {"hpoterm": "HP:0001450", "name": "Y-linked inheritance", "num_matched": 0, "matchedddd": "", "matched_name": ""}, {"hpoterm": "HP:0001452", "name": "Autosomal dominant contiguous gene syndrome", "num_matched": 0, "matchedddd": "", "matched_name": ""}, {"hpoterm": "HP:0001454", "name": "Abnormality of the upper arm", "num_matched": 1, "matchedddd": "HP:0005792", "matched_name": "Short humerus"}, {"hpoterm": "HP:0001457", "name": "Abnormality of the musculature of the upper arm", "num_matched": 0, "matchedddd": "", "matched_name": ""}, {"hpoterm": "HP:0001459", "name": "1-3 toe syndactyly", "num_matched": 0, "matchedddd": "", "matched_name": ""}, {"hpoterm": "HP:0001460", "name": "Aplasia/Hypoplasia involving the skeletal musculature", "num_matched": 2, "matchedddd": "HP:0003634<br>HP:0009016", "matched_name": "Amyoplasia<br>Upper limb muscle hypoplasia"}, {"hpoterm": "HP:0001464", "name": "Aplasia/Hypoplasia involving the shoulder musculature", "num_matched": 0, "matchedddd": "", "matched_name": ""}, {"hpoterm": "HP:0001465", "name": "Amyotrophy involving the shoulder musculature", "num_matched": 0, "matchedddd": "", "matched_name": ""}, {"hpoterm": "HP:0001466", "name": "Contiguous gene syndrome", "num_matched": 0, "matchedddd": "", "matched_name": ""}, {"hpoterm": "HP:0001467", "name": "Aplasia/Hypoplasia involving the musculature of the upper limbs", "num_matched": 1, "matchedddd": "HP:0009016", "matched_name": "Upper limb muscle hypoplasia"}, {"hpoterm": "HP:0001468", "name": "Aplasia/Hypoplasia involving the musculature of the upper arm", "num_matched": 0, "matchedddd": "", "matched_name": ""}, {"hpoterm": "HP:0001469", "name": "Abnormal morphology of the pelvis musculature", "num_matched": 0, "matchedddd": "", "matched_name": ""}, {"hpoterm": "HP:0001470", "name": "Sex-limited autosomal dominant", "num_matched": 0, "matchedddd": "", "matched_name": ""}, {"hpoterm": "HP:0001471", "name": "Aplasia/Hypoplasia of the musculature of the pelvis", "num_matched": 0, "matchedddd": "", "matched_name": ""}, {"hpoterm": "HP:0001473", "name": "Metatarsal osteolysis", "num_matched": 0, "matchedddd": "", "matched_name": ""}, {"hpoterm": "HP:0001474", "name": "Sclerotic scapulae", "num_matched": 0, "matchedddd": "", "matched_name": ""}, {"hpoterm": "HP:0001475", "name": "Male-limited autosomal dominant", "num_matched": 0, "matchedddd": "", "matched_name": ""}, {"hpoterm": "HP:0001476", "name": "Delayed closure of the anterior fontanelle", "num_matched": 3, "matchedddd": "HP:0000236<br>HP:0001476<br>HP:0004474", "matched_name": "Abnormality of the anterior fontanelle<br>Delayed closure of the anterior fontanelle<br>Persistent open anterior fontanelle"}, {"hpoterm": "HP:0001477", "name": "Compensatory chin elevation", "num_matched": 0, "matchedddd": "", "matched_name": ""}, {"hpoterm": "HP:0001480", "name": "Freckling", "num_matched": 1, "matchedddd": "HP:0000997", "matched_name": "Axillary freckling"}, {"hpoterm": "HP:0001482", "name": "Subcutaneous nodule", "num_matched": 0, "matchedddd": "", "matched_name": ""}, {"hpoterm": "HP:0001483", "name": "Eye poking", "num_matched": 0, "matchedddd": "", "matched_name": ""}, {"hpoterm": "HP:0001488", "name": "Bilateral ptosis", "num_matched": 2, "matchedddd": "HP:0000508<br>HP:0001488", "matched_name": "Ptosis<br>Bilateral ptosis"}, {"hpoterm": "HP:0001489", "name": "Posterior vitreous detachment", "num_matched": 0, "matchedddd": "", "matched_name": ""}, {"hpoterm": "HP:0001491", "name": "Congenital fibrosis of extraocular muscles", "num_matched": 0, "matchedddd": "", "matched_name": ""}, {"hpoterm": "HP:0001492", "name": "Axenfeld anomaly", "num_matched": 2, "matchedddd": "HP:0001492<br>HP:0007700", "matched_name": "Axenfeld anomaly<br>Ocular anterior segment dysgenesis"}, {"hpoterm": "HP:0001493", "name": "Falciform retinal fold", "num_matched": 2, "matchedddd": "HP:0000479<br>HP:0008052", "matched_name": "Abnormal retinal morphology<br>Retinal fold"}, {"hpoterm": "HP:0001495", "name": "Carpal osteolysis", "num_matched": 0, "matchedddd": "", "matched_name": ""}, {"hpoterm": "HP:0001498", "name": "Carpal bone hypoplasia", "num_matched": 0, "matchedddd": "", "matched_name": ""}, {"hpoterm": "HP:0001500", "name": "Broad finger", "num_matched": 2, "matchedddd": "HP:0001500<br>HP:0011304", "matched_name": "Broad finger<br>Broad thumb"}, {"hpoterm": "HP:0001501", "name": "6 metacarpals", "num_matched": 0, "matchedddd": "", "matched_name": ""}, {"hpoterm": "HP:0001504", "name": "Metacarpal osteolysis", "num_matched": 0, "matchedddd": "", "matched_name": ""}, {"hpoterm": "HP:0001507", "name": "Growth abnormality", "num_matched": 1, "matchedddd": "HP:0001507", "matched_name": "Growth abnormality"}, {"hpoterm": "HP:0001508", "name": "Failure to thrive", "num_matched": 4, "matchedddd": "HP:0001508<br>HP:0001525<br>HP:0001531<br>HP:0004325", "matched_name": "Failure to thrive<br>Severe failure to thrive<br>Failure to thrive in infancy<br>Decreased body weight"}, {"hpoterm": "HP:0001510", "name": "Growth delay", "num_matched": 1, "matchedddd": "HP:0001510", "matched_name": "Growth delay"}, {"hpoterm": "HP:0001511", "name": "Intrauterine growth retardation", "num_matched": 1, "matchedddd": "HP:0001511", "matched_name": "Intrauterine growth retardation"}, {"hpoterm": "HP:0001513", "name": "Obesity", "num_matched": 2, "matchedddd": "HP:0001513<br>HP:0004324", "matched_name": "Obesity<br>Increased body weight"}, {"hpoterm": "HP:0001518", "name": "Small for gestational age", "num_matched": 2, "matchedddd": "HP:0001518<br>HP:0004325", "matched_name": "Small for gestational age<br>Decreased body weight"}, {"hpoterm": "HP:0001519", "name": "Disproportionate tall stature", "num_matched": 1, "matchedddd": "HP:0000098", "matched_name": "Tall stature"}, {"hpoterm": "HP:0001520", "name": "Large for gestational age", "num_matched": 1, "matchedddd": "HP:0001520", "matched_name": "Large for gestational age"}, {"hpoterm": "HP:0001522", "name": "Death in infancy", "num_matched": 0, "matchedddd": "", "matched_name": ""}, {"hpoterm": "HP:0001525", "name": "Severe failure to thrive", "num_matched": 3, "matchedddd": "HP:0001508<br>HP:0001525<br>HP:0004325", "matched_name": "Failure to thrive<br>Severe failure to thrive<br>Decreased body weight"}, {"hpoterm": "HP:0001528", "name": "Hemihypertrophy", "num_matched": 1, "matchedddd": "HP:0001528", "matched_name": "Hemihypertrophy"}, {"hpoterm": "HP:0001530", "name": "Mild postnatal growth retardation", "num_matched": 2, "matchedddd": "HP:0001530<br>HP:0008897", "matched_name": "Mild postnatal growth retardation<br>Postnatal growth retardation"}, {"hpoterm": "HP:0001531", "name": "Failure to thrive in infancy", "num_matched": 3, "matchedddd": "HP:0001508<br>HP:0001531<br>HP:0004325", "matched_name": "Failure to thrive<br>Failure to thrive in infancy<br>Decreased body weight"}, {"hpoterm": "HP:0001533", "name": "Slender build", "num_matched": 3, "matchedddd": "HP:0000098<br>HP:0001533<br>HP:0004325", "matched_name": "Tall stature<br>Slender build<br>Decreased body weight"}, {"hpoterm": "HP:0001537", "name": "Umbilical hernia", "num_matched": 2, "matchedddd": "HP:0001537<br>HP:0001551", "matched_name": "Umbilical hernia<br>Abnormal umbilicus morphology"}, {"hpoterm": "HP:0001538", "name": "Protuberant abdomen", "num_matched": 1, "matchedddd": "HP:0001538", "matched_name": "Protuberant abdomen"}, {"hpoterm": "HP:0001539", "name": "Omphalocele", "num_matched": 1, "matchedddd": "HP:0001539", "matched_name": "Omphalocele"}, {"hpoterm": "HP:0001540", "name": "Diastasis recti", "num_matched": 1, "matchedddd": "HP:0001540", "matched_name": "Diastasis recti"}, {"hpoterm": "HP:0001541", "name": "Ascites", "num_matched": 2, "matchedddd": "HP:0001438<br>HP:0001791", "matched_name": "Abnormality of abdomen morphology<br>Fetal ascites"}, {"hpoterm": "HP:0001543", "name": "Gastroschisis", "num_matched": 1, "matchedddd": "HP:0001543", "matched_name": "Gastroschisis"}, {"hpoterm": "HP:0001544", "name": "Prominent umbilicus", "num_matched": 2, "matchedddd": "HP:0001544<br>HP:0001551", "matched_name": "Prominent umbilicus<br>Abnormal umbilicus morphology"}, {"hpoterm": "HP:0001545", "name": "Anteriorly placed anus", "num_matched": 3, "matchedddd": "HP:0001545<br>HP:0004378<br>HP:0004397", "matched_name": "Anteriorly placed anus<br>Abnormality of the anus<br>Ectopic anus"}, {"hpoterm": "HP:0001547", "name": "Abnormality of the rib cage", "num_matched": 8, "matchedddd": "HP:0000772<br>HP:0000891<br>HP:0000902<br>HP:0001552<br>HP:0001555<br>HP:0006600<br>HP:0006640<br>HP:0006712", "matched_name": "Abnormality of the ribs<br>Cervical ribs<br>Rib fusion<br>Barrel-shaped chest<br>Asymmetry of the thorax<br>Progressive calcification of costochondral cartilage<br>Multiple rib fractures<br>Aplasia/Hypoplasia of the ribs"}, {"hpoterm": "HP:0001548", "name": "Overgrowth", "num_matched": 2, "matchedddd": "HP:0000098<br>HP:0001548", "matched_name": "Tall stature<br>Overgrowth"}, {"hpoterm": "HP:0001549", "name": "Abnormal ileum morphology", "num_matched": 2, "matchedddd": "HP:0002242<br>HP:0002245", "matched_name": "Abnormal intestine morphology<br>Meckel diverticulum"}, {"hpoterm": "HP:0001551", "name": "Abnormal umbilicus morphology", "num_matched": 2, "matchedddd": "HP:0001537<br>HP:0001551", "matched_name": "Umbilical hernia<br>Abnormal umbilicus morphology"}, {"hpoterm": "HP:0001552", "name": "Barrel-shaped chest", "num_matched": 1, "matchedddd": "HP:0001552", "matched_name": "Barrel-shaped chest"}, {"hpoterm": "HP:0001555", "name": "Asymmetry of the thorax", "num_matched": 1, "matchedddd": "HP:0001555", "matched_name": "Asymmetry of the thorax"}, {"hpoterm": "HP:0001557", "name": "Prenatal movement abnormality", "num_matched": 2, "matchedddd": "HP:0001557<br>HP:0001558", "matched_name": "Prenatal movement abnormality<br>Decreased fetal movement"}, {"hpoterm": "HP:0001558", "name": "Decreased fetal movement", "num_matched": 2, "matchedddd": "HP:0001557<br>HP:0001558", "matched_name": "Prenatal movement abnormality<br>Decreased fetal movement"}, {"hpoterm": "HP:0001560", "name": "Abnormality of the amniotic fluid", "num_matched": 2, "matchedddd": "HP:0001197<br>HP:0001561", "matched_name": "Abnormality of prenatal development or birth<br>Polyhydramnios"}, {"hpoterm": "HP:0001561", "name": "Polyhydramnios", "num_matched": 2, "matchedddd": "HP:0001197<br>HP:0001561", "matched_name": "Abnormality of prenatal development or birth<br>Polyhydramnios"}, {"hpoterm": "HP:0001562", "name": "Oligohydramnios", "num_matched": 2, "matchedddd": "HP:0001197<br>HP:0001562", "matched_name": "Abnormality of prenatal development or birth<br>Oligohydramnios"}, {"hpoterm": "HP:0001563", "name": "Fetal polyuria", "num_matched": 0, "matchedddd": "", "matched_name": ""}, {"hpoterm": "HP:0001566", "name": "Widely-spaced maxillary central incisors", "num_matched": 2, "matchedddd": "HP:0000699<br>HP:0001566", "matched_name": "Diastema<br>Widely-spaced maxillary central incisors"}, {"hpoterm": "HP:0001571", "name": "Multiple impacted teeth", "num_matched": 2, "matchedddd": "HP:0000706<br>HP:0006292", "matched_name": "Unerupted tooth<br>Abnormality of dental eruption"}, {"hpoterm": "HP:0001572", "name": "Macrodontia", "num_matched": 1, "matchedddd": "HP:0000675", "matched_name": "Macrodontia of permanent maxillary central incisor"}, {"hpoterm": "HP:0001574", "name": "Abnormality of the integument", "num_matched": 1, "matchedddd": "HP:0001574", "matched_name": "Abnormality of the integument"}, {"hpoterm": "HP:0001575", "name": "Mood changes", "num_matched": 0, "matchedddd": "", "matched_name": ""}, {"hpoterm": "HP:0001579", "name": "Primary hypercortisolism", "num_matched": 1, "matchedddd": "HP:0000834", "matched_name": "Abnormality of the adrenal glands"}, {"hpoterm": "HP:0001580", "name": "Pigmented micronodular adrenocortical disease", "num_matched": 1, "matchedddd": "HP:0000834", "matched_name": "Abnormality of the adrenal glands"}, {"hpoterm": "HP:0001581", "name": "Recurrent skin infections", "num_matched": 0, "matchedddd": "", "matched_name": ""}, {"hpoterm": "HP:0001582", "name": "Redundant skin", "num_matched": 5, "matchedddd": "HP:0000973<br>HP:0001582<br>HP:0005989<br>HP:0008067<br>HP:0010647", "matched_name": "Cutis laxa<br>Redundant skin<br>Redundant neck skin<br>Abnormally lax or hyperextensible skin<br>Abnormal elasticity of skin"}, {"hpoterm": "HP:0001583", "name": "Rotary nystagmus", "num_matched": 2, "matchedddd": "HP:0000639<br>HP:0001583", "matched_name": "Nystagmus<br>Rotary nystagmus"}, {"hpoterm": "HP:0001586", "name": "Vesicovaginal fistula", "num_matched": 0, "matchedddd": "", "matched_name": ""}, {"hpoterm": "HP:0001591", "name": "Bell-shaped thorax", "num_matched": 0, "matchedddd": "", "matched_name": ""}, {"hpoterm": "HP:0001592", "name": "Selective tooth agenesis", "num_matched": 2, "matchedddd": "HP:0009804<br>HP:0011050", "matched_name": "Reduced number of teeth<br>Agenesis of permanent maxillary lateral incisor"}, {"hpoterm": "HP:0001593", "name": "Maxillary lateral incisor microdontia", "num_matched": 1, "matchedddd": "HP:0000691", "matched_name": "Microdontia"}, {"hpoterm": "HP:0001595", "name": "Abnormal hair morphology", "num_matched": 1, "matchedddd": "HP:0001595", "matched_name": "Abnormal hair morphology"}, {"hpoterm": "HP:0001596", "name": "Alopecia", "num_matched": 3, "matchedddd": "HP:0001596<br>HP:0002232<br>HP:0002293", "matched_name": "Alopecia<br>Patchy alopecia<br>Alopecia of scalp"}, {"hpoterm": "HP:0001597", "name": "Abnormality of the nail", "num_matched": 1, "matchedddd": "HP:0001597", "matched_name": "Abnormality of the nail"}, {"hpoterm": "HP:0001598", "name": "Concave nail", "num_matched": 3, "matchedddd": "HP:0001597<br>HP:0001598<br>HP:0002164", "matched_name": "Abnormality of the nail<br>Concave nail<br>Nail dysplasia"}, {"hpoterm": "HP:0001600", "name": "Abnormality of the larynx", "num_matched": 2, "matchedddd": "HP:0001601<br>HP:0002087", "matched_name": "Laryngomalacia<br>Abnormality of the upper respiratory tract"}, {"hpoterm": "HP:0001601", "name": "Laryngomalacia", "num_matched": 2, "matchedddd": "HP:0001601<br>HP:0002087", "matched_name": "Laryngomalacia<br>Abnormality of the upper respiratory tract"}, {"hpoterm": "HP:0001602", "name": "Laryngeal stenosis", "num_matched": 1, "matchedddd": "HP:0002087", "matched_name": "Abnormality of the upper respiratory tract"}, {"hpoterm": "HP:0001604", "name": "Vocal cord paresis", "num_matched": 0, "matchedddd": "", "matched_name": ""}, {"hpoterm": "HP:0001605", "name": "Vocal cord paralysis", "num_matched": 0, "matchedddd": "", "matched_name": ""}, {"hpoterm": "HP:0001607", "name": "Subglottic stenosis", "num_matched": 2, "matchedddd": "HP:0001607<br>HP:0002087", "matched_name": "Subglottic stenosis<br>Abnormality of the upper respiratory tract"}, {"hpoterm": "HP:0001608", "name": "Abnormality of the voice", "num_matched": 0, "matchedddd": "", "matched_name": ""}, {"hpoterm": "HP:0001609", "name": "Hoarse voice", "num_matched": 1, "matchedddd": "HP:0001609", "matched_name": "Hoarse voice"}, {"hpoterm": "HP:0001611", "name": "Nasal speech", "num_matched": 1, "matchedddd": "HP:0001611", "matched_name": "Nasal speech"}, {"hpoterm": "HP:0001612", "name": "Weak cry", "num_matched": 1, "matchedddd": "HP:0001612", "matched_name": "Weak cry"}, {"hpoterm": "HP:0001615", "name": "Hoarse cry", "num_matched": 1, "matchedddd": "HP:0001609", "matched_name": "Hoarse voice"}, {"hpoterm": "HP:0001618", "name": "Dysphonia", "num_matched": 0, "matchedddd": "", "matched_name": ""}, {"hpoterm": "HP:0001620", "name": "High pitched voice", "num_matched": 1, "matchedddd": "HP:0001620", "matched_name": "High pitched voice"}, {"hpoterm": "HP:0001621", "name": "Weak voice", "num_matched": 0, "matchedddd": "", "matched_name": ""}, {"hpoterm": "HP:0001622", "name": "Premature birth", "num_matched": 3, "matchedddd": "HP:0001197<br>HP:0001622<br>HP:0005100", "matched_name": "Abnormality of prenatal development or birth<br>Premature birth<br>Premature birth following premature rupture of fetal membranes"}, {"hpoterm": "HP:0001623", "name": "Breech presentation", "num_matched": 1, "matchedddd": "HP:0001623", "matched_name": "Breech presentation"}, {"hpoterm": "HP:0001626", "name": "Abnormality of the cardiovascular system", "num_matched": 1, "matchedddd": "HP:0001626", "matched_name": "Abnormality of the cardiovascular system"}, {"hpoterm": "HP:0001627", "name": "Abnormal heart morphology", "num_matched": 2, "matchedddd": "HP:0001627<br>HP:0030680", "matched_name": "Abnormal heart morphology<br>Abnormality of cardiovascular system morphology"}, {"hpoterm": "HP:0001629", "name": "Ventricular septal defect", "num_matched": 3, "matchedddd": "HP:0001629<br>HP:0001713<br>HP:0010438", "matched_name": "Ventricular septal defect<br>Abnormal cardiac ventricle morphology<br>Abnormal ventricular septum morphology"}, {"hpoterm": "HP:0001631", "name": "Atrial septal defect", "num_matched": 2, "matchedddd": "HP:0001631<br>HP:0005120", "matched_name": "Atrial septal defect<br>Abnormal cardiac atrium morphology"}, {"hpoterm": "HP:0001633", "name": "Abnormal mitral valve morphology", "num_matched": 2, "matchedddd": "HP:0001634<br>HP:0001654", "matched_name": "Mitral valve prolapse<br>Abnormal heart valve morphology"}, {"hpoterm": "HP:0001634", "name": "Mitral valve prolapse", "num_matched": 2, "matchedddd": "HP:0001634<br>HP:0001654", "matched_name": "Mitral valve prolapse<br>Abnormal heart valve morphology"}, {"hpoterm": "HP:0001635", "name": "Congestive heart failure", "num_matched": 0, "matchedddd": "", "matched_name": ""}, {"hpoterm": "HP:0001636", "name": "Tetralogy of Fallot", "num_matched": 1, "matchedddd": "HP:0001636", "matched_name": "Tetralogy of Fallot"}, {"hpoterm": "HP:0001637", "name": "Abnormal myocardium morphology", "num_matched": 3, "matchedddd": "HP:0001638<br>HP:0001639<br>HP:0001644", "matched_name": "Cardiomyopathy<br>Hypertrophic cardiomyopathy<br>Dilated cardiomyopathy"}, {"hpoterm": "HP:0001638", "name": "Cardiomyopathy", "num_matched": 3, "matchedddd": "HP:0001638<br>HP:0001639<br>HP:0001644", "matched_name": "Cardiomyopathy<br>Hypertrophic cardiomyopathy<br>Dilated cardiomyopathy"}, {"hpoterm": "HP:0001639", "name": "Hypertrophic cardiomyopathy", "num_matched": 2, "matchedddd": "HP:0001638<br>HP:0001639", "matched_name": "Cardiomyopathy<br>Hypertrophic cardiomyopathy"}, {"hpoterm": "HP:0001640", "name": "Cardiomegaly", "num_matched": 0, "matchedddd": "", "matched_name": ""}, {"hpoterm": "HP:0001641", "name": "Abnormal pulmonary valve morphology", "num_matched": 4, "matchedddd": "HP:0001641<br>HP:0001654<br>HP:0005134<br>HP:0005164", "matched_name": "Abnormal pulmonary valve morphology<br>Abnormal heart valve morphology<br>Absence of the pulmonary valve<br>Dysplastic pulmonary valve"}, {"hpoterm": "HP:0001642", "name": "Pulmonic stenosis", "num_matched": 1, "matchedddd": "HP:0001642", "matched_name": "Pulmonic stenosis"}, {"hpoterm": "HP:0001643", "name": "Patent ductus arteriosus", "num_matched": 1, "matchedddd": "HP:0001643", "matched_name": "Patent ductus arteriosus"}, {"hpoterm": "HP:0001644", "name": "Dilated cardiomyopathy", "num_matched": 2, "matchedddd": "HP:0001638<br>HP:0001644", "matched_name": "Cardiomyopathy<br>Dilated cardiomyopathy"}, {"hpoterm": "HP:0001645", "name": "Sudden cardiac death", "num_matched": 1, "matchedddd": "HP:0011675", "matched_name": "Arrhythmia"}, {"hpoterm": "HP:0001646", "name": "Abnormal aortic valve morphology", "num_matched": 3, "matchedddd": "HP:0001647<br>HP:0001654<br>HP:0005176", "matched_name": "Bicuspid aortic valve<br>Abnormal heart valve morphology<br>Dysplastic aortic valve"}, {"hpoterm": "HP:0001647", "name": "Bicuspid aortic valve", "num_matched": 2, "matchedddd": "HP:0001647<br>HP:0001654", "matched_name": "Bicuspid aortic valve<br>Abnormal heart valve morphology"}, {"hpoterm": "HP:0001648", "name": "Cor pulmonale", "num_matched": 0, "matchedddd": "", "matched_name": ""}, {"hpoterm": "HP:0001649", "name": "Tachycardia", "num_matched": 2, "matchedddd": "HP:0004755<br>HP:0011675", "matched_name": "Supraventricular tachycardia<br>Arrhythmia"}, {"hpoterm": "HP:0001650", "name": "Aortic valve stenosis", "num_matched": 1, "matchedddd": "HP:0001650", "matched_name": "Aortic valve stenosis"}, {"hpoterm": "HP:0001651", "name": "Dextrocardia", "num_matched": 2, "matchedddd": "HP:0001651<br>HP:0004307", "matched_name": "Dextrocardia<br>Abnormal anatomic location of the heart"}, {"hpoterm": "HP:0001653", "name": "Mitral regurgitation", "num_matched": 0, "matchedddd": "", "matched_name": ""}, {"hpoterm": "HP:0001654", "name": "Abnormal heart valve morphology", "num_matched": 3, "matchedddd": "HP:0001641<br>HP:0001647<br>HP:0001654", "matched_name": "Abnormal pulmonary valve morphology<br>Bicuspid aortic valve<br>Abnormal heart valve morphology"}, {"hpoterm": "HP:0001655", "name": "Patent foramen ovale", "num_matched": 3, "matchedddd": "HP:0001631<br>HP:0001655<br>HP:0005120", "matched_name": "Atrial septal defect<br>Patent foramen ovale<br>Abnormal cardiac atrium morphology"}, {"hpoterm": "HP:0001657", "name": "Prolonged QT interval", "num_matched": 0, "matchedddd": "", "matched_name": ""}, {"hpoterm": "HP:0001658", "name": "Myocardial infarction", "num_matched": 0, "matchedddd": "", "matched_name": ""}, {"hpoterm": "HP:0001659", "name": "Aortic regurgitation", "num_matched": 1, "matchedddd": "HP:0001659", "matched_name": "Aortic regurgitation"}, {"hpoterm": "HP:0001660", "name": "Truncus arteriosus", "num_matched": 1, "matchedddd": "HP:0004384", "matched_name": "Type I truncus arteriosus"}, {"hpoterm": "HP:0001662", "name": "Bradycardia", "num_matched": 1, "matchedddd": "HP:0011675", "matched_name": "Arrhythmia"}, {"hpoterm": "HP:0001663", "name": "Ventricular fibrillation", "num_matched": 1, "matchedddd": "HP:0011675", "matched_name": "Arrhythmia"}, {"hpoterm": "HP:0001664", "name": "Torsade de pointes", "num_matched": 1, "matchedddd": "HP:0011675", "matched_name": "Arrhythmia"}, {"hpoterm": "HP:0001667", "name": "Right ventricular hypertrophy", "num_matched": 0, "matchedddd": "", "matched_name": ""}, {"hpoterm": "HP:0001669", "name": "Transposition of the great arteries", "num_matched": 1, "matchedddd": "HP:0001669", "matched_name": "Transposition of the great arteries"}, {"hpoterm": "HP:0001670", "name": "Asymmetric septal hypertrophy", "num_matched": 2, "matchedddd": "HP:0001638<br>HP:0001639", "matched_name": "Cardiomyopathy<br>Hypertrophic cardiomyopathy"}, {"hpoterm": "HP:0001671", "name": "Abnormal cardiac septum morphology", "num_matched": 2, "matchedddd": "HP:0001627<br>HP:0001671", "matched_name": "Abnormal heart morphology<br>Abnormal cardiac septum morphology"}, {"hpoterm": "HP:0001674", "name": "Complete atrioventricular canal defect", "num_matched": 2, "matchedddd": "HP:0001674<br>HP:0006695", "matched_name": "Complete atrioventricular canal defect<br>Atrioventricular canal defect"}, {"hpoterm": "HP:0001677", "name": "Coronary artery atherosclerosis", "num_matched": 0, "matchedddd": "", "matched_name": ""}, {"hpoterm": "HP:0001678", "name": "Atrioventricular block", "num_matched": 1, "matchedddd": "HP:0001709", "matched_name": "Third degree atrioventricular block"}, {"hpoterm": "HP:0001679", "name": "Abnormal aortic morphology", "num_matched": 4, "matchedddd": "HP:0001680<br>HP:0004942<br>HP:0004970<br>HP:0005151", "matched_name": "Coarctation of aorta<br>Aortic aneurysm<br>Ascending tubular aorta aneurysm<br>Preductal coarctation of the aorta"}, {"hpoterm": "HP:0001680", "name": "Coarctation of aorta", "num_matched": 2, "matchedddd": "HP:0001680<br>HP:0005151", "matched_name": "Coarctation of aorta<br>Preductal coarctation of the aorta"}, {"hpoterm": "HP:0001681", "name": "Angina pectoris", "num_matched": 0, "matchedddd": "", "matched_name": ""}, {"hpoterm": "HP:0001682", "name": "Subvalvular aortic stenosis", "num_matched": 4, "matchedddd": "HP:0001691<br>HP:0001711<br>HP:0001713<br>HP:0005174", "matched_name": "Muscular subvalvular aortic stenosis<br>Abnormal left ventricle morphology<br>Abnormal cardiac ventricle morphology<br>Membranous subvalvular aortic stenosis"}, {"hpoterm": "HP:0001683", "name": "Ectopia cordis", "num_matched": 1, "matchedddd": "HP:0004307", "matched_name": "Abnormal anatomic location of the heart"}, {"hpoterm": "HP:0001684", "name": "Secundum atrial septal defect", "num_matched": 3, "matchedddd": "HP:0001631<br>HP:0001684<br>HP:0005120", "matched_name": "Atrial septal defect<br>Secundum atrial septal defect<br>Abnormal cardiac atrium morphology"}, {"hpoterm": "HP:0001685", "name": "Myocardial fibrosis", "num_matched": 0, "matchedddd": "", "matched_name": ""}, {"hpoterm": "HP:0001686", "name": "Loss of voice", "num_matched": 0, "matchedddd": "", "matched_name": ""}, {"hpoterm": "HP:0001688", "name": "Sinus bradycardia", "num_matched": 1, "matchedddd": "HP:0011675", "matched_name": "Arrhythmia"}, {"hpoterm": "HP:0001691", "name": "Muscular subvalvular aortic stenosis", "num_matched": 3, "matchedddd": "HP:0001691<br>HP:0001711<br>HP:0001713", "matched_name": "Muscular subvalvular aortic stenosis<br>Abnormal left ventricle morphology<br>Abnormal cardiac ventricle morphology"}, {"hpoterm": "HP:0001692", "name": "Atrial arrhythmia", "num_matched": 1, "matchedddd": "HP:0011675", "matched_name": "Arrhythmia"}, {"hpoterm": "HP:0001693", "name": "Cardiac shunt", "num_matched": 0, "matchedddd": "", "matched_name": ""}, {"hpoterm": "HP:0001694", "name": "Right-to-left shunt", "num_matched": 0, "matchedddd": "", "matched_name": ""}, {"hpoterm": "HP:0001695", "name": "Cardiac arrest", "num_matched": 1, "matchedddd": "HP:0011675", "matched_name": "Arrhythmia"}, {"hpoterm": "HP:0001696", "name": "Situs inversus totalis", "num_matched": 2, "matchedddd": "HP:0001651<br>HP:0004307", "matched_name": "Dextrocardia<br>Abnormal anatomic location of the heart"}, {"hpoterm": "HP:0001697", "name": "Abnormal pericardium morphology", "num_matched": 0, "matchedddd": "", "matched_name": ""}, {"hpoterm": "HP:0001698", "name": "Pericardial effusion", "num_matched": 0, "matchedddd": "", "matched_name": ""}, {"hpoterm": "HP:0001699", "name": "Sudden death", "num_matched": 0, "matchedddd": "", "matched_name": ""}, {"hpoterm": "HP:0001700", "name": "Myocardial necrosis", "num_matched": 0, "matchedddd": "", "matched_name": ""}, {"hpoterm": "HP:0001701", "name": "Pericarditis", "num_matched": 0, "matchedddd": "", "matched_name": ""}, {"hpoterm": "HP:0001702", "name": "Abnormal tricuspid valve morphology", "num_matched": 1, "matchedddd": "HP:0001654", "matched_name": "Abnormal heart valve morphology"}, {"hpoterm": "HP:0001704", "name": "Tricuspid valve prolapse", "num_matched": 1, "matchedddd": "HP:0001654", "matched_name": "Abnormal heart valve morphology"}, {"hpoterm": "HP:0001705", "name": "Right ventricular outlet tract obstruction", "num_matched": 0, "matchedddd": "", "matched_name": ""}, {"hpoterm": "HP:0001706", "name": "Endocardial fibroelastosis", "num_matched": 0, "matchedddd": "", "matched_name": ""}, {"hpoterm": "HP:0001707", "name": "Abnormal right ventricle morphology", "num_matched": 2, "matchedddd": "HP:0001713<br>HP:0004762", "matched_name": "Abnormal cardiac ventricle morphology<br>Hypoplasia of right ventricle"}, {"hpoterm": "HP:0001708", "name": "Right ventricular failure", "num_matched": 0, "matchedddd": "", "matched_name": ""}, {"hpoterm": "HP:0001709", "name": "Third degree atrioventricular block", "num_matched": 1, "matchedddd": "HP:0001709", "matched_name": "Third degree atrioventricular block"}, {"hpoterm": "HP:0001710", "name": "Conotruncal defect", "num_matched": 2, "matchedddd": "HP:0001636<br>HP:0001719", "matched_name": "Tetralogy of Fallot<br>Double outlet right ventricle"}, {"hpoterm": "HP:0001711", "name": "Abnormal left ventricle morphology", "num_matched": 4, "matchedddd": "HP:0001691<br>HP:0001711<br>HP:0001713<br>HP:0005174", "matched_name": "Muscular subvalvular aortic stenosis<br>Abnormal left ventricle morphology<br>Abnormal cardiac ventricle morphology<br>Membranous subvalvular aortic stenosis"}, {"hpoterm": "HP:0001712", "name": "Left ventricular hypertrophy", "num_matched": 1, "matchedddd": "HP:0001711", "matched_name": "Abnormal left ventricle morphology"}, {"hpoterm": "HP:0001713", "name": "Abnormal cardiac ventricle morphology", "num_matched": 3, "matchedddd": "HP:0001629<br>HP:0001713<br>HP:0010438", "matched_name": "Ventricular septal defect<br>Abnormal cardiac ventricle morphology<br>Abnormal ventricular septum morphology"}, {"hpoterm": "HP:0001714", "name": "Ventricular hypertrophy", "num_matched": 0, "matchedddd": "", "matched_name": ""}, {"hpoterm": "HP:0001716", "name": "Wolff-Parkinson-White syndrome", "num_matched": 1, "matchedddd": "HP:0011675", "matched_name": "Arrhythmia"}, {"hpoterm": "HP:0001717", "name": "Coronary artery calcification", "num_matched": 0, "matchedddd": "", "matched_name": ""}, {"hpoterm": "HP:0001718", "name": "Mitral stenosis", "num_matched": 0, "matchedddd": "", "matched_name": ""}, {"hpoterm": "HP:0001719", "name": "Double outlet right ventricle", "num_matched": 1, "matchedddd": "HP:0001719", "matched_name": "Double outlet right ventricle"}, {"hpoterm": "HP:0001722", "name": "High-output congestive heart failure", "num_matched": 0, "matchedddd": "", "matched_name": ""}, {"hpoterm": "HP:0001723", "name": "Restrictive cardiomyopathy", "num_matched": 1, "matchedddd": "HP:0001638", "matched_name": "Cardiomyopathy"}, {"hpoterm": "HP:0001727", "name": "Thromboembolic stroke", "num_matched": 1, "matchedddd": "HP:0001871", "matched_name": "Abnormality of blood and blood-forming tissues"}, {"hpoterm": "HP:0001730", "name": "Progressive hearing impairment", "num_matched": 0, "matchedddd": "", "matched_name": ""}, {"hpoterm": "HP:0001732", "name": "Abnormality of the pancreas", "num_matched": 2, "matchedddd": "HP:0001734<br>HP:0001738", "matched_name": "Annular pancreas<br>Exocrine pancreatic insufficiency"}, {"hpoterm": "HP:0001733", "name": "Pancreatitis", "num_matched": 0, "matchedddd": "", "matched_name": ""}, {"hpoterm": "HP:0001734", "name": "Annular pancreas", "num_matched": 1, "matchedddd": "HP:0001734", "matched_name": "Annular pancreas"}, {"hpoterm": "HP:0001735", "name": "Acute pancreatitis", "num_matched": 0, "matchedddd": "", "matched_name": ""}, {"hpoterm": "HP:0001737", "name": "Pancreatic cysts", "num_matched": 0, "matchedddd": "", "matched_name": ""}, {"hpoterm": "HP:0001738", "name": "Exocrine pancreatic insufficiency", "num_matched": 1, "matchedddd": "HP:0001738", "matched_name": "Exocrine pancreatic insufficiency"}, {"hpoterm": "HP:0001739", "name": "Abnormality of the nasopharynx", "num_matched": 1, "matchedddd": "HP:0002788", "matched_name": "Recurrent upper respiratory tract infections"}, {"hpoterm": "HP:0001741", "name": "Phimosis", "num_matched": 1, "matchedddd": "HP:0000036", "matched_name": "Abnormality of the penis"}, {"hpoterm": "HP:0001742", "name": "Nasal obstruction", "num_matched": 0, "matchedddd": "", "matched_name": ""}, {"hpoterm": "HP:0001743", "name": "Abnormality of the spleen", "num_matched": 3, "matchedddd": "HP:0001433<br>HP:0001744<br>HP:0001748", "matched_name": "Hepatosplenomegaly<br>Splenomegaly<br>Polysplenia"}, {"hpoterm": "HP:0001744", "name": "Splenomegaly", "num_matched": 2, "matchedddd": "HP:0001438<br>HP:0001744", "matched_name": "Abnormality of abdomen morphology<br>Splenomegaly"}, {"hpoterm": "HP:0001746", "name": "Asplenia", "num_matched": 0, "matchedddd": "", "matched_name": ""}, {"hpoterm": "HP:0001747", "name": "Accessory spleen", "num_matched": 0, "matchedddd": "", "matched_name": ""}, {"hpoterm": "HP:0001748", "name": "Polysplenia", "num_matched": 1, "matchedddd": "HP:0001748", "matched_name": "Polysplenia"}, {"hpoterm": "HP:0001750", "name": "Single ventricle", "num_matched": 0, "matchedddd": "", "matched_name": ""}, {"hpoterm": "HP:0001751", "name": "Vestibular dysfunction", "num_matched": 2, "matchedddd": "HP:0000359<br>HP:0001751", "matched_name": "Abnormality of the inner ear<br>Vestibular dysfunction"}, {"hpoterm": "HP:0001756", "name": "Vestibular hypofunction", "num_matched": 2, "matchedddd": "HP:0000359<br>HP:0001751", "matched_name": "Abnormality of the inner ear<br>Vestibular dysfunction"}, {"hpoterm": "HP:0001757", "name": "High-frequency sensorineural hearing impairment", "num_matched": 3, "matchedddd": "HP:0000359<br>HP:0000407<br>HP:0001757", "matched_name": "Abnormality of the inner ear<br>Sensorineural hearing impairment<br>High-frequency sensorineural hearing impairment"}, {"hpoterm": "HP:0001760", "name": "Abnormality of the foot", "num_matched": 2, "matchedddd": "HP:0001760<br>HP:0002814", "matched_name": "Abnormality of the foot<br>Abnormality of the lower limb"}, {"hpoterm": "HP:0001761", "name": "Pes cavus", "num_matched": 2, "matchedddd": "HP:0001761<br>HP:0008075", "matched_name": "Pes cavus<br>Progressive pes cavus"}, {"hpoterm": "HP:0001762", "name": "Talipes equinovarus", "num_matched": 2, "matchedddd": "HP:0001762<br>HP:0001883", "matched_name": "Talipes equinovarus<br>Talipes"}, {"hpoterm": "HP:0001763", "name": "Pes planus", "num_matched": 1, "matchedddd": "HP:0001763", "matched_name": "Pes planus"}, {"hpoterm": "HP:0001765", "name": "Hammertoe", "num_matched": 1, "matchedddd": "HP:0001765", "matched_name": "Hammertoe"}, {"hpoterm": "HP:0001769", "name": "Broad foot", "num_matched": 1, "matchedddd": "HP:0001769", "matched_name": "Broad foot"}, {"hpoterm": "HP:0001770", "name": "Toe syndactyly", "num_matched": 2, "matchedddd": "HP:0001770<br>HP:0004691", "matched_name": "Toe syndactyly<br>2-3 toe syndactyly"}, {"hpoterm": "HP:0001771", "name": "Achilles tendon contracture", "num_matched": 3, "matchedddd": "HP:0001371<br>HP:0001771<br>HP:0005750", "matched_name": "Flexion contracture<br>Achilles tendon contracture<br>Contractures of the joints of the lower limbs"}, {"hpoterm": "HP:0001772", "name": "Talipes equinovalgus", "num_matched": 0, "matchedddd": "", "matched_name": ""}, {"hpoterm": "HP:0001773", "name": "Short foot", "num_matched": 2, "matchedddd": "HP:0001773<br>HP:0006494", "matched_name": "Short foot<br>Aplasia/Hypoplasia involving bones of the feet"}, {"hpoterm": "HP:0001775", "name": "Tarsal osteovalgus", "num_matched": 0, "matchedddd": "", "matched_name": ""}, {"hpoterm": "HP:0001776", "name": "Bilateral talipes equinovarus", "num_matched": 2, "matchedddd": "HP:0001762<br>HP:0001776", "matched_name": "Talipes equinovarus<br>Bilateral talipes equinovarus"}, {"hpoterm": "HP:0001780", "name": "Abnormality of toe", "num_matched": 1, "matchedddd": "HP:0001780", "matched_name": "Abnormality of toe"}, {"hpoterm": "HP:0001782", "name": "Bulbous tips of toes", "num_matched": 0, "matchedddd": "", "matched_name": ""}, {"hpoterm": "HP:0001783", "name": "Broad metatarsal", "num_matched": 0, "matchedddd": "", "matched_name": ""}, {"hpoterm": "HP:0001785", "name": "Ankle swelling", "num_matched": 1, "matchedddd": "HP:0003028", "matched_name": "Abnormality of the ankles"}, {"hpoterm": "HP:0001786", "name": "Narrow foot", "num_matched": 1, "matchedddd": "HP:0001786", "matched_name": "Narrow foot"}, {"hpoterm": "HP:0001787", "name": "Abnormal delivery", "num_matched": 3, "matchedddd": "HP:0001623<br>HP:0001788<br>HP:0005100", "matched_name": "Breech presentation<br>Premature rupture of membranes<br>Premature birth following premature rupture of fetal membranes"}, {"hpoterm": "HP:0001788", "name": "Premature rupture of membranes", "num_matched": 2, "matchedddd": "HP:0001788<br>HP:0005100", "matched_name": "Premature rupture of membranes<br>Premature birth following premature rupture of fetal membranes"}, {"hpoterm": "HP:0001789", "name": "Hydrops fetalis", "num_matched": 3, "matchedddd": "HP:0000969<br>HP:0001789<br>HP:0001790", "matched_name": "Edema<br>Hydrops fetalis<br>Nonimmune hydrops fetalis"}, {"hpoterm": "HP:0001790", "name": "Nonimmune hydrops fetalis", "num_matched": 3, "matchedddd": "HP:0000969<br>HP:0001789<br>HP:0001790", "matched_name": "Edema<br>Hydrops fetalis<br>Nonimmune hydrops fetalis"}, {"hpoterm": "HP:0001791", "name": "Fetal ascites", "num_matched": 2, "matchedddd": "HP:0001438<br>HP:0001791", "matched_name": "Abnormality of abdomen morphology<br>Fetal ascites"}, {"hpoterm": "HP:0001792", "name": "Small nail", "num_matched": 2, "matchedddd": "HP:0001597<br>HP:0001792", "matched_name": "Abnormality of the nail<br>Small nail"}, {"hpoterm": "HP:0001795", "name": "Hyperconvex nail", "num_matched": 3, "matchedddd": "HP:0001597<br>HP:0001795<br>HP:0002164", "matched_name": "Abnormality of the nail<br>Hyperconvex nail<br>Nail dysplasia"}, {"hpoterm": "HP:0001798", "name": "Anonychia", "num_matched": 2, "matchedddd": "HP:0001597<br>HP:0001798", "matched_name": "Abnormality of the nail<br>Anonychia"}, {"hpoterm": "HP:0001799", "name": "Short nail", "num_matched": 1, "matchedddd": "HP:0001597", "matched_name": "Abnormality of the nail"}, {"hpoterm": "HP:0001800", "name": "Hypoplastic toenails", "num_matched": 5, "matchedddd": "HP:0001597<br>HP:0001792<br>HP:0001800<br>HP:0008388<br>HP:0010624", "matched_name": "Abnormality of the nail<br>Small nail<br>Hypoplastic toenails<br>Abnormal toenail morphology<br>Aplastic/hypoplastic toenail"}, {"hpoterm": "HP:0001802", "name": "Absent toenail", "num_matched": 4, "matchedddd": "HP:0001597<br>HP:0001798<br>HP:0008388<br>HP:0010624", "matched_name": "Abnormality of the nail<br>Anonychia<br>Abnormal toenail morphology<br>Aplastic/hypoplastic toenail"}, {"hpoterm": "HP:0001803", "name": "Nail pits", "num_matched": 2, "matchedddd": "HP:0001597<br>HP:0002164", "matched_name": "Abnormality of the nail<br>Nail dysplasia"}, {"hpoterm": "HP:0001804", "name": "Hypoplastic fingernail", "num_matched": 3, "matchedddd": "HP:0001597<br>HP:0001792<br>HP:0001804", "matched_name": "Abnormality of the nail<br>Small nail<br>Hypoplastic fingernail"}, {"hpoterm": "HP:0001805", "name": "Onychogryposis", "num_matched": 1, "matchedddd": "HP:0001597", "matched_name": "Abnormality of the nail"}, {"hpoterm": "HP:0001806", "name": "Onycholysis", "num_matched": 1, "matchedddd": "HP:0001597", "matched_name": "Abnormality of the nail"}, {"hpoterm": "HP:0001807", "name": "Ridged nail", "num_matched": 2, "matchedddd": "HP:0001597<br>HP:0002164", "matched_name": "Abnormality of the nail<br>Nail dysplasia"}, {"hpoterm": "HP:0001808", "name": "Fragile nails", "num_matched": 2, "matchedddd": "HP:0001597<br>HP:0001808", "matched_name": "Abnormality of the nail<br>Fragile nails"}, {"hpoterm": "HP:0001809", "name": "Split nail", "num_matched": 2, "matchedddd": "HP:0001597<br>HP:0002164", "matched_name": "Abnormality of the nail<br>Nail dysplasia"}, {"hpoterm": "HP:0001810", "name": "Dystrophic toenail", "num_matched": 3, "matchedddd": "HP:0001597<br>HP:0001810<br>HP:0008388", "matched_name": "Abnormality of the nail<br>Dystrophic toenail<br>Abnormal toenail morphology"}, {"hpoterm": "HP:0001812", "name": "Hyperconvex fingernails", "num_matched": 3, "matchedddd": "HP:0001597<br>HP:0001795<br>HP:0002164", "matched_name": "Abnormality of the nail<br>Hyperconvex nail<br>Nail dysplasia"}, {"hpoterm": "HP:0001814", "name": "Deep-set nails", "num_matched": 2, "matchedddd": "HP:0001597<br>HP:0002164", "matched_name": "Abnormality of the nail<br>Nail dysplasia"}, {"hpoterm": "HP:0001816", "name": "Thin nail", "num_matched": 1, "matchedddd": "HP:0001597", "matched_name": "Abnormality of the nail"}, {"hpoterm": "HP:0001817", "name": "Absent fingernail", "num_matched": 2, "matchedddd": "HP:0001597<br>HP:0001798", "matched_name": "Abnormality of the nail<br>Anonychia"}, {"hpoterm": "HP:0001818", "name": "Paronychia", "num_matched": 1, "matchedddd": "HP:0001597", "matched_name": "Abnormality of the nail"}, {"hpoterm": "HP:0001820", "name": "Leukonychia", "num_matched": 1, "matchedddd": "HP:0001597", "matched_name": "Abnormality of the nail"}, {"hpoterm": "HP:0001821", "name": "Broad nail", "num_matched": 2, "matchedddd": "HP:0001597<br>HP:0002164", "matched_name": "Abnormality of the nail<br>Nail dysplasia"}, {"hpoterm": "HP:0001822", "name": "Hallux valgus", "num_matched": 2, "matchedddd": "HP:0001822<br>HP:0001844", "matched_name": "Hallux valgus<br>Abnormality of the hallux"}, {"hpoterm": "HP:0001824", "name": "Weight loss", "num_matched": 1, "matchedddd": "HP:0004325", "matched_name": "Decreased body weight"}, {"hpoterm": "HP:0001827", "name": "Genital tract atresia", "num_matched": 1, "matchedddd": "HP:0000148", "matched_name": "Vaginal atresia"}, {"hpoterm": "HP:0001829", "name": "Foot polydactyly", "num_matched": 4, "matchedddd": "HP:0001829<br>HP:0001830<br>HP:0001841<br>HP:0010442", "matched_name": "Foot polydactyly<br>Postaxial foot polydactyly<br>Preaxial foot polydactyly<br>Polydactyly"}, {"hpoterm": "HP:0001830", "name": "Postaxial foot polydactyly", "num_matched": 3, "matchedddd": "HP:0001829<br>HP:0001830<br>HP:0010442", "matched_name": "Foot polydactyly<br>Postaxial foot polydactyly<br>Polydactyly"}, {"hpoterm": "HP:0001831", "name": "Short toe", "num_matched": 5, "matchedddd": "HP:0001831<br>HP:0001857<br>HP:0001885<br>HP:0006494<br>HP:0010109", "matched_name": "Short toe<br>Short distal phalanx of toe<br>Short 2nd toe<br>Aplasia/Hypoplasia involving bones of the feet<br>Short hallux"}, {"hpoterm": "HP:0001832", "name": "Abnormal metatarsal morphology", "num_matched": 3, "matchedddd": "HP:0001840<br>HP:0004704<br>HP:0010743", "matched_name": "Metatarsus adductus<br>Short fifth metatarsal<br>Short metatarsal"}, {"hpoterm": "HP:0001833", "name": "Long foot", "num_matched": 0, "matchedddd": "", "matched_name": ""}, {"hpoterm": "HP:0001836", "name": "Camptodactyly of toe", "num_matched": 3, "matchedddd": "HP:0001371<br>HP:0005750<br>HP:0005830", "matched_name": "Flexion contracture<br>Contractures of the joints of the lower limbs<br>Flexion contracture of toe"}, {"hpoterm": "HP:0001837", "name": "Broad toe", "num_matched": 2, "matchedddd": "HP:0001837<br>HP:0010055", "matched_name": "Broad toe<br>Broad hallux"}, {"hpoterm": "HP:0001838", "name": "Rocker bottom foot", "num_matched": 1, "matchedddd": "HP:0001838", "matched_name": "Rocker bottom foot"}, {"hpoterm": "HP:0001839", "name": "Split foot", "num_matched": 1, "matchedddd": "HP:0001839", "matched_name": "Split foot"}, {"hpoterm": "HP:0001840", "name": "Metatarsus adductus", "num_matched": 1, "matchedddd": "HP:0001840", "matched_name": "Metatarsus adductus"}, {"hpoterm": "HP:0001841", "name": "Preaxial foot polydactyly", "num_matched": 4, "matchedddd": "HP:0001829<br>HP:0001841<br>HP:0001844<br>HP:0010442", "matched_name": "Foot polydactyly<br>Preaxial foot polydactyly<br>Abnormality of the hallux<br>Polydactyly"}, {"hpoterm": "HP:0001842", "name": "Foot acroosteolysis", "num_matched": 0, "matchedddd": "", "matched_name": ""}, {"hpoterm": "HP:0001844", "name": "Abnormality of the hallux", "num_matched": 1, "matchedddd": "HP:0001844", "matched_name": "Abnormality of the hallux"}, {"hpoterm": "HP:0001845", "name": "Overlapping toe", "num_matched": 1, "matchedddd": "HP:0001845", "matched_name": "Overlapping toe"}, {"hpoterm": "HP:0001847", "name": "Long hallux", "num_matched": 3, "matchedddd": "HP:0001844<br>HP:0001847<br>HP:0010511", "matched_name": "Abnormality of the hallux<br>Long hallux<br>Long toe"}, {"hpoterm": "HP:0001848", "name": "Calcaneovalgus deformity", "num_matched": 0, "matchedddd": "", "matched_name": ""}, {"hpoterm": "HP:0001849", "name": "Foot oligodactyly", "num_matched": 1, "matchedddd": "HP:0006494", "matched_name": "Aplasia/Hypoplasia involving bones of the feet"}, {"hpoterm": "HP:0001850", "name": "Abnormality of the tarsal bones", "num_matched": 1, "matchedddd": "HP:0001838", "matched_name": "Rocker bottom foot"}, {"hpoterm": "HP:0001852", "name": "Sandal gap", "num_matched": 1, "matchedddd": "HP:0001852", "matched_name": "Sandal gap"}, {"hpoterm": "HP:0001853", "name": "Bifid distal phalanx of toe", "num_matched": 0, "matchedddd": "", "matched_name": ""}, {"hpoterm": "HP:0001854", "name": "Podagra", "num_matched": 0, "matchedddd": "", "matched_name": ""}, {"hpoterm": "HP:0001857", "name": "Short distal phalanx of toe", "num_matched": 4, "matchedddd": "HP:0001831<br>HP:0001857<br>HP:0006494<br>HP:0010185", "matched_name": "Short toe<br>Short distal phalanx of toe<br>Aplasia/Hypoplasia involving bones of the feet<br>Aplasia/Hypoplasia of the distal phalanges of the toes"}, {"hpoterm": "HP:0001859", "name": "Distal foot symphalangism", "num_matched": 0, "matchedddd": "", "matched_name": ""}, {"hpoterm": "HP:0001863", "name": "Toe clinodactyly", "num_matched": 3, "matchedddd": "HP:0001863<br>HP:0001864<br>HP:0008115", "matched_name": "Toe clinodactyly<br>Clinodactyly of the 5th toe<br>Clinodactyly of the 3rd toe"}, {"hpoterm": "HP:0001864", "name": "Clinodactyly of the 5th toe", "num_matched": 2, "matchedddd": "HP:0001863<br>HP:0001864", "matched_name": "Toe clinodactyly<br>Clinodactyly of the 5th toe"}, {"hpoterm": "HP:0001868", "name": "Autoamputation of foot", "num_matched": 0, "matchedddd": "", "matched_name": ""}, {"hpoterm": "HP:0001869", "name": "Deep plantar creases", "num_matched": 2, "matchedddd": "HP:0001869<br>HP:0008107", "matched_name": "Deep plantar creases<br>Plantar crease between first and second toes"}, {"hpoterm": "HP:0001870", "name": "Acroosteolysis of distal phalanges (feet)", "num_matched": 0, "matchedddd": "", "matched_name": ""}, {"hpoterm": "HP:0001871", "name": "Abnormality of blood and blood-forming tissues", "num_matched": 1, "matchedddd": "HP:0001871", "matched_name": "Abnormality of blood and blood-forming tissues"}, {"hpoterm": "HP:0001872", "name": "Abnormal thrombocyte morphology", "num_matched": 3, "matchedddd": "HP:0001871<br>HP:0001873<br>HP:0004809", "matched_name": "Abnormality of blood and blood-forming tissues<br>Thrombocytopenia<br>Neonatal alloimmune thrombocytopenia"}, {"hpoterm": "HP:0001873", "name": "Thrombocytopenia", "num_matched": 3, "matchedddd": "HP:0001871<br>HP:0001873<br>HP:0004809", "matched_name": "Abnormality of blood and blood-forming tissues<br>Thrombocytopenia<br>Neonatal alloimmune thrombocytopenia"}, {"hpoterm": "HP:0001874", "name": "Abnormality of neutrophils", "num_matched": 2, "matchedddd": "HP:0001871<br>HP:0001875", "matched_name": "Abnormality of blood and blood-forming tissues<br>Neutropenia"}, {"hpoterm": "HP:0001875", "name": "Neutropenia", "num_matched": 2, "matchedddd": "HP:0001871<br>HP:0001875", "matched_name": "Abnormality of blood and blood-forming tissues<br>Neutropenia"}, {"hpoterm": "HP:0001876", "name": "Pancytopenia", "num_matched": 2, "matchedddd": "HP:0001871<br>HP:0001876", "matched_name": "Abnormality of blood and blood-forming tissues<br>Pancytopenia"}, {"hpoterm": "HP:0001877", "name": "Abnormal erythrocyte morphology", "num_matched": 5, "matchedddd": "HP:0001871<br>HP:0001890<br>HP:0001891<br>HP:0001897<br>HP:0001935", "matched_name": "Abnormality of blood and blood-forming tissues<br>Autoimmune hemolytic anemia<br>Iron deficiency anemia<br>Normocytic anemia<br>Microcytic anemia"}, {"hpoterm": "HP:0001878", "name": "Hemolytic anemia", "num_matched": 2, "matchedddd": "HP:0001871<br>HP:0001890", "matched_name": "Abnormality of blood and blood-forming tissues<br>Autoimmune hemolytic anemia"}, {"hpoterm": "HP:0001879", "name": "Abnormal eosinophil morphology", "num_matched": 1, "matchedddd": "HP:0001871", "matched_name": "Abnormality of blood and blood-forming tissues"}, {"hpoterm": "HP:0001880", "name": "Eosinophilia", "num_matched": 1, "matchedddd": "HP:0001871", "matched_name": "Abnormality of blood and blood-forming tissues"}, {"hpoterm": "HP:0001881", "name": "Abnormal leukocyte morphology", "num_matched": 3, "matchedddd": "HP:0001871<br>HP:0001875<br>HP:0001888", "matched_name": "Abnormality of blood and blood-forming tissues<br>Neutropenia<br>Lymphopenia"}, {"hpoterm": "HP:0001882", "name": "Leukopenia", "num_matched": 2, "matchedddd": "HP:0001871<br>HP:0001888", "matched_name": "Abnormality of blood and blood-forming tissues<br>Lymphopenia"}, {"hpoterm": "HP:0001883", "name": "Talipes", "num_matched": 1, "matchedddd": "HP:0001883", "matched_name": "Talipes"}, {"hpoterm": "HP:0001884", "name": "Talipes calcaneovalgus", "num_matched": 1, "matchedddd": "HP:0005850", "matched_name": "Congenital talipes calcaneovalgus"}, {"hpoterm": "HP:0001885", "name": "Short 2nd toe", "num_matched": 3, "matchedddd": "HP:0001831<br>HP:0001885<br>HP:0006494", "matched_name": "Short toe<br>Short 2nd toe<br>Aplasia/Hypoplasia involving bones of the feet"}, {"hpoterm": "HP:0001886", "name": "Foot osteomyelitis", "num_matched": 0, "matchedddd": "", "matched_name": ""}, {"hpoterm": "HP:0001888", "name": "Lymphopenia", "num_matched": 2, "matchedddd": "HP:0001871<br>HP:0001888", "matched_name": "Abnormality of blood and blood-forming tissues<br>Lymphopenia"}, {"hpoterm": "HP:0001889", "name": "Megaloblastic anemia", "num_matched": 1, "matchedddd": "HP:0001871", "matched_name": "Abnormality of blood and blood-forming tissues"}, {"hpoterm": "HP:0001890", "name": "Autoimmune hemolytic anemia", "num_matched": 2, "matchedddd": "HP:0001871<br>HP:0001890", "matched_name": "Abnormality of blood and blood-forming tissues<br>Autoimmune hemolytic anemia"}, {"hpoterm": "HP:0001891", "name": "Iron deficiency anemia", "num_matched": 2, "matchedddd": "HP:0001871<br>HP:0001891", "matched_name": "Abnormality of blood and blood-forming tissues<br>Iron deficiency anemia"}, {"hpoterm": "HP:0001892", "name": "Abnormal bleeding", "num_matched": 2, "matchedddd": "HP:0000978<br>HP:0001871", "matched_name": "Bruising susceptibility<br>Abnormality of blood and blood-forming tissues"}, {"hpoterm": "HP:0001894", "name": "Thrombocytosis", "num_matched": 1, "matchedddd": "HP:0001871", "matched_name": "Abnormality of blood and blood-forming tissues"}, {"hpoterm": "HP:0001895", "name": "Normochromic anemia", "num_matched": 1, "matchedddd": "HP:0001871", "matched_name": "Abnormality of blood and blood-forming tissues"}, {"hpoterm": "HP:0001896", "name": "Reticulocytopenia", "num_matched": 1, "matchedddd": "HP:0001871", "matched_name": "Abnormality of blood and blood-forming tissues"}, {"hpoterm": "HP:0001897", "name": "Normocytic anemia", "num_matched": 2, "matchedddd": "HP:0001871<br>HP:0001897", "matched_name": "Abnormality of blood and blood-forming tissues<br>Normocytic anemia"}, {"hpoterm": "HP:0001898", "name": "Increased red blood cell mass", "num_matched": 1, "matchedddd": "HP:0001871", "matched_name": "Abnormality of blood and blood-forming tissues"}, {"hpoterm": "HP:0001899", "name": "Increased hematocrit", "num_matched": 1, "matchedddd": "HP:0001871", "matched_name": "Abnormality of blood and blood-forming tissues"}, {"hpoterm": "HP:0001900", "name": "Increased hemoglobin", "num_matched": 1, "matchedddd": "HP:0001871", "matched_name": "Abnormality of blood and blood-forming tissues"}, {"hpoterm": "HP:0001901", "name": "Polycythemia", "num_matched": 1, "matchedddd": "HP:0001871", "matched_name": "Abnormality of blood and blood-forming tissues"}, {"hpoterm": "HP:0001902", "name": "Giant platelets", "num_matched": 1, "matchedddd": "HP:0001871", "matched_name": "Abnormality of blood and blood-forming tissues"}, {"hpoterm": "HP:0001903", "name": "Anemia", "num_matched": 5, "matchedddd": "HP:0001871<br>HP:0001890<br>HP:0001891<br>HP:0001897<br>HP:0001935", "matched_name": "Abnormality of blood and blood-forming tissues<br>Autoimmune hemolytic anemia<br>Iron deficiency anemia<br>Normocytic anemia<br>Microcytic anemia"}, {"hpoterm": "HP:0001904", "name": "Neutropenia in presence of anti-neutropil antibodies", "num_matched": 2, "matchedddd": "HP:0001871<br>HP:0001875", "matched_name": "Abnormality of blood and blood-forming tissues<br>Neutropenia"}, {"hpoterm": "HP:0001905", "name": "Congenital thrombocytopenia", "num_matched": 2, "matchedddd": "HP:0001871<br>HP:0001873", "matched_name": "Abnormality of blood and blood-forming tissues<br>Thrombocytopenia"}, {"hpoterm": "HP:0001907", "name": "Thromboembolism", "num_matched": 1, "matchedddd": "HP:0001871", "matched_name": "Abnormality of blood and blood-forming tissues"}, {"hpoterm": "HP:0001908", "name": "Hypoplastic anemia", "num_matched": 1, "matchedddd": "HP:0001871", "matched_name": "Abnormality of blood and blood-forming tissues"}, {"hpoterm": "HP:0001909", "name": "Leukemia", "num_matched": 1, "matchedddd": "HP:0001871", "matched_name": "Abnormality of blood and blood-forming tissues"}, {"hpoterm": "HP:0001911", "name": "Abnormal granulocyte morphology", "num_matched": 2, "matchedddd": "HP:0001871<br>HP:0001875", "matched_name": "Abnormality of blood and blood-forming tissues<br>Neutropenia"}, {"hpoterm": "HP:0001912", "name": "Abnormal basophil morphology", "num_matched": 1, "matchedddd": "HP:0001871", "matched_name": "Abnormality of blood and blood-forming tissues"}, {"hpoterm": "HP:0001913", "name": "Granulocytopenia", "num_matched": 1, "matchedddd": "HP:0001871", "matched_name": "Abnormality of blood and blood-forming tissues"}, {"hpoterm": "HP:0001915", "name": "Aplastic anemia", "num_matched": 2, "matchedddd": "HP:0001871<br>HP:0001876", "matched_name": "Abnormality of blood and blood-forming tissues<br>Pancytopenia"}, {"hpoterm": "HP:0001917", "name": "Renal amyloidosis", "num_matched": 0, "matchedddd": "", "matched_name": ""}, {"hpoterm": "HP:0001919", "name": "Acute kidney injury", "num_matched": 0, "matchedddd": "", "matched_name": ""}, {"hpoterm": "HP:0001920", "name": "Renal artery stenosis", "num_matched": 0, "matchedddd": "", "matched_name": ""}, {"hpoterm": "HP:0001922", "name": "Vacuolated lymphocytes", "num_matched": 1, "matchedddd": "HP:0001871", "matched_name": "Abnormality of blood and blood-forming tissues"}, {"hpoterm": "HP:0001923", "name": "Reticulocytosis", "num_matched": 1, "matchedddd": "HP:0001871", "matched_name": "Abnormality of blood and blood-forming tissues"}, {"hpoterm": "HP:0001924", "name": "Sideroblastic anemia", "num_matched": 1, "matchedddd": "HP:0001871", "matched_name": "Abnormality of blood and blood-forming tissues"}, {"hpoterm": "HP:0001927", "name": "Acanthocytosis", "num_matched": 1, "matchedddd": "HP:0001871", "matched_name": "Abnormality of blood and blood-forming tissues"}, {"hpoterm": "HP:0001928", "name": "Abnormality of coagulation", "num_matched": 2, "matchedddd": "HP:0001871<br>HP:0001929", "matched_name": "Abnormality of blood and blood-forming tissues<br>Reduced factor XI activity"}, {"hpoterm": "HP:0001929", "name": "Reduced factor XI activity", "num_matched": 2, "matchedddd": "HP:0001871<br>HP:0001929", "matched_name": "Abnormality of blood and blood-forming tissues<br>Reduced factor XI activity"}, {"hpoterm": "HP:0001930", "name": "Nonspherocytic hemolytic anemia", "num_matched": 1, "matchedddd": "HP:0001871", "matched_name": "Abnormality of blood and blood-forming tissues"}, {"hpoterm": "HP:0001931", "name": "Hypochromic anemia", "num_matched": 2, "matchedddd": "HP:0001871<br>HP:0001891", "matched_name": "Abnormality of blood and blood-forming tissues<br>Iron deficiency anemia"}, {"hpoterm": "HP:0001933", "name": "Subcutaneous hemorrhage", "num_matched": 2, "matchedddd": "HP:0000978<br>HP:0001871", "matched_name": "Bruising susceptibility<br>Abnormality of blood and blood-forming tissues"}, {"hpoterm": "HP:0001934", "name": "Persistent bleeding after trauma", "num_matched": 1, "matchedddd": "HP:0001871", "matched_name": "Abnormality of blood and blood-forming tissues"}, {"hpoterm": "HP:0001935", "name": "Microcytic anemia", "num_matched": 2, "matchedddd": "HP:0001871<br>HP:0001935", "matched_name": "Abnormality of blood and blood-forming tissues<br>Microcytic anemia"}, {"hpoterm": "HP:0001937", "name": "Microangiopathic hemolytic anemia", "num_matched": 1, "matchedddd": "HP:0001871", "matched_name": "Abnormality of blood and blood-forming tissues"}, {"hpoterm": "HP:0001939", "name": "Abnormality of metabolism/homeostasis", "num_matched": 1, "matchedddd": "HP:0001939", "matched_name": "Abnormality of metabolism/homeostasis"}, {"hpoterm": "HP:0001941", "name": "Acidosis", "num_matched": 3, "matchedddd": "HP:0001942<br>HP:0001996<br>HP:0004900", "matched_name": "Metabolic acidosis<br>Chronic metabolic acidosis<br>Severe lactic acidosis"}, {"hpoterm": "HP:0001942", "name": "Metabolic acidosis", "num_matched": 2, "matchedddd": "HP:0001942<br>HP:0001996", "matched_name": "Metabolic acidosis<br>Chronic metabolic acidosis"}, {"hpoterm": "HP:0001943", "name": "Hypoglycemia", "num_matched": 2, "matchedddd": "HP:0001943<br>HP:0002173", "matched_name": "Hypoglycemia<br>Hypoglycemic seizures"}, {"hpoterm": "HP:0001944", "name": "Dehydration", "num_matched": 0, "matchedddd": "", "matched_name": ""}, {"hpoterm": "HP:0001945", "name": "Fever", "num_matched": 1, "matchedddd": "HP:0004370", "matched_name": "Abnormality of temperature regulation"}, {"hpoterm": "HP:0001946", "name": "Ketosis", "num_matched": 0, "matchedddd": "", "matched_name": ""}, {"hpoterm": "HP:0001947", "name": "Renal tubular acidosis", "num_matched": 1, "matchedddd": "HP:0000124", "matched_name": "Renal tubular dysfunction"}, {"hpoterm": "HP:0001948", "name": "Alkalosis", "num_matched": 0, "matchedddd": "", "matched_name": ""}, {"hpoterm": "HP:0001949", "name": "Hypokalemic alkalosis", "num_matched": 0, "matchedddd": "", "matched_name": ""}, {"hpoterm": "HP:0001950", "name": "Respiratory alkalosis", "num_matched": 0, "matchedddd": "", "matched_name": ""}, {"hpoterm": "HP:0001951", "name": "Episodic ammonia intoxication", "num_matched": 0, "matchedddd": "", "matched_name": ""}, {"hpoterm": "HP:0001952", "name": "Glucose intolerance", "num_matched": 2, "matchedddd": "HP:0000819<br>HP:0008205", "matched_name": "Diabetes mellitus<br>Insulin-dependent but ketosis-resistant diabetes"}, {"hpoterm": "HP:0001953", "name": "Diabetic ketoacidosis", "num_matched": 1, "matchedddd": "HP:0000819", "matched_name": "Diabetes mellitus"}, {"hpoterm": "HP:0001954", "name": "Recurrent fever", "num_matched": 1, "matchedddd": "HP:0004370", "matched_name": "Abnormality of temperature regulation"}, {"hpoterm": "HP:0001955", "name": "Unexplained fevers", "num_matched": 1, "matchedddd": "HP:0004370", "matched_name": "Abnormality of temperature regulation"}, {"hpoterm": "HP:0001956", "name": "Truncal obesity", "num_matched": 3, "matchedddd": "HP:0001513<br>HP:0001956<br>HP:0008915", "matched_name": "Obesity<br>Truncal obesity<br>Childhood-onset truncal obesity"}, {"hpoterm": "HP:0001958", "name": "Nonketotic hypoglycemia", "num_matched": 1, "matchedddd": "HP:0001943", "matched_name": "Hypoglycemia"}, {"hpoterm": "HP:0001959", "name": "Polydipsia", "num_matched": 0, "matchedddd": "", "matched_name": ""}, {"hpoterm": "HP:0001960", "name": "Hypokalemic metabolic alkalosis", "num_matched": 0, "matchedddd": "", "matched_name": ""}, {"hpoterm": "HP:0001961", "name": "Hypoplastic heart", "num_matched": 1, "matchedddd": "HP:0001961", "matched_name": "Hypoplastic heart"}, {"hpoterm": "HP:0001962", "name": "Palpitations", "num_matched": 1, "matchedddd": "HP:0011675", "matched_name": "Arrhythmia"}, {"hpoterm": "HP:0001963", "name": "Abnormal speech discrimination", "num_matched": 0, "matchedddd": "", "matched_name": ""}, {"hpoterm": "HP:0001964", "name": "Aplasia/Hypoplasia of metatarsal bones", "num_matched": 3, "matchedddd": "HP:0004704<br>HP:0006494<br>HP:0010743", "matched_name": "Short fifth metatarsal<br>Aplasia/Hypoplasia involving bones of the feet<br>Short metatarsal"}, {"hpoterm": "HP:0001965", "name": "Abnormality of the scalp", "num_matched": 0, "matchedddd": "", "matched_name": ""}, {"hpoterm": "HP:0001966", "name": "Mesangial abnormality", "num_matched": 0, "matchedddd": "", "matched_name": ""}, {"hpoterm": "HP:0001967", "name": "Diffuse mesangial sclerosis", "num_matched": 0, "matchedddd": "", "matched_name": ""}, {"hpoterm": "HP:0001969", "name": "Tubulointerstitial abnormality", "num_matched": 0, "matchedddd": "", "matched_name": ""}, {"hpoterm": "HP:0001970", "name": "Tubulointerstitial nephritis", "num_matched": 0, "matchedddd": "", "matched_name": ""}, {"hpoterm": "HP:0001971", "name": "Hypersplenism", "num_matched": 0, "matchedddd": "", "matched_name": ""}, {"hpoterm": "HP:0001972", "name": "Macrocytic anemia", "num_matched": 1, "matchedddd": "HP:0001871", "matched_name": "Abnormality of blood and blood-forming tissues"}, {"hpoterm": "HP:0001973", "name": "Autoimmune thrombocytopenia", "num_matched": 2, "matchedddd": "HP:0001871<br>HP:0001873", "matched_name": "Abnormality of blood and blood-forming tissues<br>Thrombocytopenia"}, {"hpoterm": "HP:0001974", "name": "Leukocytosis", "num_matched": 1, "matchedddd": "HP:0001871", "matched_name": "Abnormality of blood and blood-forming tissues"}, {"hpoterm": "HP:0001975", "name": "Decreased platelet glycoprotein IIb-IIIa", "num_matched": 1, "matchedddd": "HP:0001871", "matched_name": "Abnormality of blood and blood-forming tissues"}, {"hpoterm": "HP:0001976", "name": "Reduced antithrombin III activity", "num_matched": 1, "matchedddd": "HP:0001871", "matched_name": "Abnormality of blood and blood-forming tissues"}, {"hpoterm": "HP:0001977", "name": "Abnormal thrombosis", "num_matched": 2, "matchedddd": "HP:0001871<br>HP:0005305", "matched_name": "Abnormality of blood and blood-forming tissues<br>Cerebral venous thrombosis"}, {"hpoterm": "HP:0001978", "name": "Extramedullary hematopoiesis", "num_matched": 1, "matchedddd": "HP:0001871", "matched_name": "Abnormality of blood and blood-forming tissues"}, {"hpoterm": "HP:0001980", "name": "Megaloblastic bone marrow", "num_matched": 1, "matchedddd": "HP:0001871", "matched_name": "Abnormality of blood and blood-forming tissues"}, {"hpoterm": "HP:0001981", "name": "Schistocytosis", "num_matched": 1, "matchedddd": "HP:0001871", "matched_name": "Abnormality of blood and blood-forming tissues"}, {"hpoterm": "HP:0001982", "name": "Sea-blue histiocytosis", "num_matched": 1, "matchedddd": "HP:0001871", "matched_name": "Abnormality of blood and blood-forming tissues"}, {"hpoterm": "HP:0001983", "name": "Reduced lymphocyte surface expression of CD43", "num_matched": 0, "matchedddd": "", "matched_name": ""}, {"hpoterm": "HP:0001984", "name": "Intolerance to protein", "num_matched": 0, "matchedddd": "", "matched_name": ""}, {"hpoterm": "HP:0001985", "name": "Hypoketotic hypoglycemia", "num_matched": 1, "matchedddd": "HP:0001943", "matched_name": "Hypoglycemia"}, {"hpoterm": "HP:0001986", "name": "Hypertonic dehydration", "num_matched": 0, "matchedddd": "", "matched_name": ""}, {"hpoterm": "HP:0001987", "name": "Hyperammonemia", "num_matched": 0, "matchedddd": "", "matched_name": ""}, {"hpoterm": "HP:0001988", "name": "Recurrent hypoglycemia", "num_matched": 1, "matchedddd": "HP:0001943", "matched_name": "Hypoglycemia"}, {"hpoterm": "HP:0001989", "name": "Fetal akinesia sequence", "num_matched": 2, "matchedddd": "HP:0001557<br>HP:0001558", "matched_name": "Prenatal movement abnormality<br>Decreased fetal movement"}, {"hpoterm": "HP:0001991", "name": "Aplasia/Hypoplasia of toe", "num_matched": 4, "matchedddd": "HP:0001831<br>HP:0006494<br>HP:0010109<br>HP:0010185", "matched_name": "Short toe<br>Aplasia/Hypoplasia involving bones of the feet<br>Short hallux<br>Aplasia/Hypoplasia of the distal phalanges of the toes"}, {"hpoterm": "HP:0001992", "name": "Organic aciduria", "num_matched": 0, "matchedddd": "", "matched_name": ""}, {"hpoterm": "HP:0001993", "name": "Ketoacidosis", "num_matched": 0, "matchedddd": "", "matched_name": ""}, {"hpoterm": "HP:0001994", "name": "Renal Fanconi syndrome", "num_matched": 0, "matchedddd": "", "matched_name": ""}, {"hpoterm": "HP:0001995", "name": "Hyperchloremic acidosis", "num_matched": 0, "matchedddd": "", "matched_name": ""}, {"hpoterm": "HP:0001996", "name": "Chronic metabolic acidosis", "num_matched": 2, "matchedddd": "HP:0001942<br>HP:0001996", "matched_name": "Metabolic acidosis<br>Chronic metabolic acidosis"}, {"hpoterm": "HP:0001997", "name": "Gout", "num_matched": 0, "matchedddd": "", "matched_name": ""}, {"hpoterm": "HP:0001998", "name": "Neonatal hypoglycemia", "num_matched": 1, "matchedddd": "HP:0001943", "matched_name": "Hypoglycemia"}, {"hpoterm": "HP:0001999", "name": "Abnormal facial shape", "num_matched": 1, "matchedddd": "HP:0001999", "matched_name": "Abnormal facial shape"}, {"hpoterm": "HP:0002000", "name": "Short columella", "num_matched": 2, "matchedddd": "HP:0002000<br>HP:0009929", "matched_name": "Short columella<br>Abnormality of the columella"}, {"hpoterm": "HP:0002002", "name": "Deep philtrum", "num_matched": 1, "matchedddd": "HP:0002002", "matched_name": "Deep philtrum"}, {"hpoterm": "HP:0002003", "name": "Large forehead", "num_matched": 0, "matchedddd": "", "matched_name": ""}, {"hpoterm": "HP:0002006", "name": "Facial cleft", "num_matched": 1, "matchedddd": "HP:0002006", "matched_name": "Facial cleft"}, {"hpoterm": "HP:0002007", "name": "Frontal bossing", "num_matched": 1, "matchedddd": "HP:0002007", "matched_name": "Frontal bossing"}, {"hpoterm": "HP:0002009", "name": "Potter facies", "num_matched": 0, "matchedddd": "", "matched_name": ""}, {"hpoterm": "HP:0002010", "name": "Narrow maxilla", "num_matched": 0, "matchedddd": "", "matched_name": ""}, {"hpoterm": "HP:0002011", "name": "Morphological abnormality of the central nervous system", "num_matched": 1, "matchedddd": "HP:0002011", "matched_name": "Morphological abnormality of the central nervous system"}, {"hpoterm": "HP:0002012", "name": "Abnormality of the abdominal organs", "num_matched": 0, "matchedddd": "", "matched_name": ""}, {"hpoterm": "HP:0002013", "name": "Vomiting", "num_matched": 1, "matchedddd": "HP:0002572", "matched_name": "Episodic vomiting"}, {"hpoterm": "HP:0002014", "name": "Diarrhea", "num_matched": 1, "matchedddd": "HP:0002028", "matched_name": "Chronic diarrhea"}, {"hpoterm": "HP:0002015", "name": "Dysphagia", "num_matched": 1, "matchedddd": "HP:0002015", "matched_name": "Dysphagia"}, {"hpoterm": "HP:0002017", "name": "Nausea and vomiting", "num_matched": 1, "matchedddd": "HP:0002572", "matched_name": "Episodic vomiting"}, {"hpoterm": "HP:0002018", "name": "Nausea", "num_matched": 0, "matchedddd": "", "matched_name": ""}, {"hpoterm": "HP:0002019", "name": "Constipation", "num_matched": 1, "matchedddd": "HP:0002019", "matched_name": "Constipation"}, {"hpoterm": "HP:0002020", "name": "Gastroesophageal reflux", "num_matched": 2, "matchedddd": "HP:0002020<br>HP:0002577", "matched_name": "Gastroesophageal reflux<br>Abnormality of the stomach"}, {"hpoterm": "HP:0002021", "name": "Pyloric stenosis", "num_matched": 1, "matchedddd": "HP:0002021", "matched_name": "Pyloric stenosis"}, {"hpoterm": "HP:0002023", "name": "Anal atresia", "num_matched": 2, "matchedddd": "HP:0002023<br>HP:0004378", "matched_name": "Anal atresia<br>Abnormality of the anus"}, {"hpoterm": "HP:0002024", "name": "Malabsorption", "num_matched": 2, "matchedddd": "HP:0002242<br>HP:0004789", "matched_name": "Abnormal intestine morphology<br>Lactose intolerance"}, {"hpoterm": "HP:0002025", "name": "Anal stenosis", "num_matched": 2, "matchedddd": "HP:0002025<br>HP:0004378", "matched_name": "Anal stenosis<br>Abnormality of the anus"}, {"hpoterm": "HP:0002027", "name": "Abdominal pain", "num_matched": 0, "matchedddd": "", "matched_name": ""}, {"hpoterm": "HP:0002028", "name": "Chronic diarrhea", "num_matched": 1, "matchedddd": "HP:0002028", "matched_name": "Chronic diarrhea"}, {"hpoterm": "HP:0002031", "name": "Abnormal esophagus morphology", "num_matched": 3, "matchedddd": "HP:0002031<br>HP:0002032<br>HP:0002575", "matched_name": "Abnormal esophagus morphology<br>Esophageal atresia<br>Tracheoesophageal fistula"}, {"hpoterm": "HP:0002032", "name": "Esophageal atresia", "num_matched": 3, "matchedddd": "HP:0002031<br>HP:0002032<br>HP:0002589", "matched_name": "Abnormal esophagus morphology<br>Esophageal atresia<br>Gastrointestinal atresia"}, {"hpoterm": "HP:0002033", "name": "Poor suck", "num_matched": 0, "matchedddd": "", "matched_name": ""}, {"hpoterm": "HP:0002034", "name": "Abnormality of the rectum", "num_matched": 3, "matchedddd": "HP:0002034<br>HP:0002035<br>HP:0002242", "matched_name": "Abnormality of the rectum<br>Rectal prolapse<br>Abnormal intestine morphology"}, {"hpoterm": "HP:0002035", "name": "Rectal prolapse", "num_matched": 3, "matchedddd": "HP:0002034<br>HP:0002035<br>HP:0002242", "matched_name": "Abnormality of the rectum<br>Rectal prolapse<br>Abnormal intestine morphology"}, {"hpoterm": "HP:0002036", "name": "Hiatus hernia", "num_matched": 1, "matchedddd": "HP:0002036", "matched_name": "Hiatus hernia"}, {"hpoterm": "HP:0002037", "name": "Inflammation of the large intestine", "num_matched": 2, "matchedddd": "HP:0002242<br>HP:0002583", "matched_name": "Abnormal intestine morphology<br>Colitis"}, {"hpoterm": "HP:0002038", "name": "Protein avoidance", "num_matched": 0, "matchedddd": "", "matched_name": ""}, {"hpoterm": "HP:0002039", "name": "Anorexia", "num_matched": 0, "matchedddd": "", "matched_name": ""}, {"hpoterm": "HP:0002040", "name": "Esophageal varix", "num_matched": 1, "matchedddd": "HP:0002031", "matched_name": "Abnormal esophagus morphology"}, {"hpoterm": "HP:0002041", "name": "Intractable diarrhea", "num_matched": 0, "matchedddd": "", "matched_name": ""}, {"hpoterm": "HP:0002043", "name": "Esophageal stricture", "num_matched": 1, "matchedddd": "HP:0002031", "matched_name": "Abnormal esophagus morphology"}, {"hpoterm": "HP:0002044", "name": "Zollinger-Ellison syndrome", "num_matched": 0, "matchedddd": "", "matched_name": ""}, {"hpoterm": "HP:0002045", "name": "Hypothermia", "num_matched": 2, "matchedddd": "HP:0004370<br>HP:0005964", "matched_name": "Abnormality of temperature regulation<br>Intermittent hypothermia"}, {"hpoterm": "HP:0002046", "name": "Heat intolerance", "num_matched": 1, "matchedddd": "HP:0004370", "matched_name": "Abnormality of temperature regulation"}, {"hpoterm": "HP:0002047", "name": "Malignant hyperthermia", "num_matched": 1, "matchedddd": "HP:0004370", "matched_name": "Abnormality of temperature regulation"}, {"hpoterm": "HP:0002048", "name": "Renal cortical atrophy", "num_matched": 0, "matchedddd": "", "matched_name": ""}, {"hpoterm": "HP:0002049", "name": "Proximal renal tubular acidosis", "num_matched": 1, "matchedddd": "HP:0000124", "matched_name": "Renal tubular dysfunction"}, {"hpoterm": "HP:0002050", "name": "Macroorchidism, postpubertal", "num_matched": 0, "matchedddd": "", "matched_name": ""}, {"hpoterm": "HP:0002054", "name": "Heavy supraorbital ridges", "num_matched": 2, "matchedddd": "HP:0000336<br>HP:0000606", "matched_name": "Prominent supraorbital ridges<br>Abnormality of the periorbital region"}, {"hpoterm": "HP:0002055", "name": "Curved linear dimple below the lower lip", "num_matched": 0, "matchedddd": "", "matched_name": ""}, {"hpoterm": "HP:0002056", "name": "Abnormality of the glabella", "num_matched": 0, "matchedddd": "", "matched_name": ""}, {"hpoterm": "HP:0002057", "name": "Prominent glabella", "num_matched": 0, "matchedddd": "", "matched_name": ""}, {"hpoterm": "HP:0002058", "name": "Myopathic facies", "num_matched": 2, "matchedddd": "HP:0002058<br>HP:0004673", "matched_name": "Myopathic facies<br>Decreased facial expression"}, {"hpoterm": "HP:0002059", "name": "Cerebral atrophy", "num_matched": 2, "matchedddd": "HP:0002059<br>HP:0007369", "matched_name": "Cerebral atrophy<br>Atrophy/Degeneration affecting the cerebrum"}, {"hpoterm": "HP:0002060", "name": "Abnormality of the cerebrum", "num_matched": 0, "matchedddd": "", "matched_name": ""}, {"hpoterm": "HP:0002061", "name": "Lower limb spasticity", "num_matched": 4, "matchedddd": "HP:0001257<br>HP:0001258<br>HP:0001276<br>HP:0002061", "matched_name": "Spasticity<br>Spastic paraplegia<br>Hypertonia<br>Lower limb spasticity"}, {"hpoterm": "HP:0002062", "name": "Morphological abnormality of the pyramidal tract", "num_matched": 1, "matchedddd": "HP:0002314", "matched_name": "Degeneration of the lateral corticospinal tracts"}, {"hpoterm": "HP:0002063", "name": "Rigidity", "num_matched": 0, "matchedddd": "", "matched_name": ""}, {"hpoterm": "HP:0002064", "name": "Spastic gait", "num_matched": 2, "matchedddd": "HP:0001257<br>HP:0001276", "matched_name": "Spasticity<br>Hypertonia"}, {"hpoterm": "HP:0002066", "name": "Gait ataxia", "num_matched": 1, "matchedddd": "HP:0002066", "matched_name": "Gait ataxia"}, {"hpoterm": "HP:0002067", "name": "Bradykinesia", "num_matched": 0, "matchedddd": "", "matched_name": ""}, {"hpoterm": "HP:0002068", "name": "Neuromuscular dysphagia", "num_matched": 1, "matchedddd": "HP:0002015", "matched_name": "Dysphagia"}, {"hpoterm": "HP:0002069", "name": "Generalized tonic-clonic seizures", "num_matched": 1, "matchedddd": "HP:0002069", "matched_name": "Generalized tonic-clonic seizures"}, {"hpoterm": "HP:0002070", "name": "Limb ataxia", "num_matched": 1, "matchedddd": "HP:0002070", "matched_name": "Limb ataxia"}, {"hpoterm": "HP:0002071", "name": "Abnormality of extrapyramidal motor function", "num_matched": 2, "matchedddd": "HP:0002267<br>HP:0007308", "matched_name": "Exaggerated startle response<br>Extrapyramidal dyskinesia"}, {"hpoterm": "HP:0002072", "name": "Chorea", "num_matched": 2, "matchedddd": "HP:0001266<br>HP:0002072", "matched_name": "Choreoathetosis<br>Chorea"}, {"hpoterm": "HP:0002073", "name": "Progressive cerebellar ataxia", "num_matched": 1, "matchedddd": "HP:0002073", "matched_name": "Progressive cerebellar ataxia"}, {"hpoterm": "HP:0002074", "name": "Increased neuronal autofluorescent lipopigment", "num_matched": 0, "matchedddd": "", "matched_name": ""}, {"hpoterm": "HP:0002075", "name": "Dysdiadochokinesis", "num_matched": 1, "matchedddd": "HP:0002075", "matched_name": "Dysdiadochokinesis"}, {"hpoterm": "HP:0002076", "name": "Migraine", "num_matched": 2, "matchedddd": "HP:0002076<br>HP:0002083", "matched_name": "Migraine<br>Migraine without aura"}, {"hpoterm": "HP:0002077", "name": "Migraine with aura", "num_matched": 1, "matchedddd": "HP:0002076", "matched_name": "Migraine"}, {"hpoterm": "HP:0002078", "name": "Truncal ataxia", "num_matched": 1, "matchedddd": "HP:0002078", "matched_name": "Truncal ataxia"}, {"hpoterm": "HP:0002079", "name": "Hypoplasia of the corpus callosum", "num_matched": 3, "matchedddd": "HP:0001273<br>HP:0002079<br>HP:0007370", "matched_name": "Abnormal corpus callosum morphology<br>Hypoplasia of the corpus callosum<br>Aplasia/Hypoplasia of the corpus callosum"}, {"hpoterm": "HP:0002080", "name": "Intention tremor", "num_matched": 3, "matchedddd": "HP:0001337<br>HP:0002080<br>HP:0002345", "matched_name": "Tremor<br>Intention tremor<br>Action tremor"}, {"hpoterm": "HP:0002083", "name": "Migraine without aura", "num_matched": 2, "matchedddd": "HP:0002076<br>HP:0002083", "matched_name": "Migraine<br>Migraine without aura"}, {"hpoterm": "HP:0002084", "name": "Encephalocele", "num_matched": 2, "matchedddd": "HP:0002085<br>HP:0007330", "matched_name": "Occipital encephalocele<br>Frontal encephalocele"}, {"hpoterm": "HP:0002085", "name": "Occipital encephalocele", "num_matched": 1, "matchedddd": "HP:0002085", "matched_name": "Occipital encephalocele"}, {"hpoterm": "HP:0002086", "name": "Abnormality of the respiratory system", "num_matched": 1, "matchedddd": "HP:0002086", "matched_name": "Abnormality of the respiratory system"}, {"hpoterm": "HP:0002087", "name": "Abnormality of the upper respiratory tract", "num_matched": 1, "matchedddd": "HP:0002087", "matched_name": "Abnormality of the upper respiratory tract"}, {"hpoterm": "HP:0002088", "name": "Abnormal lung morphology", "num_matched": 1, "matchedddd": "HP:0002088", "matched_name": "Abnormal lung morphology"}, {"hpoterm": "HP:0002089", "name": "Pulmonary hypoplasia", "num_matched": 2, "matchedddd": "HP:0002089<br>HP:0006703", "matched_name": "Pulmonary hypoplasia<br>Aplasia/Hypoplasia of the lungs"}, {"hpoterm": "HP:0002090", "name": "Pneumonia", "num_matched": 0, "matchedddd": "", "matched_name": ""}, {"hpoterm": "HP:0002091", "name": "Restrictive ventilatory defect", "num_matched": 1, "matchedddd": "HP:0002795", "matched_name": "Functional respiratory abnormality"}, {"hpoterm": "HP:0002092", "name": "Pulmonary arterial hypertension", "num_matched": 2, "matchedddd": "HP:0002092<br>HP:0002795", "matched_name": "Pulmonary arterial hypertension<br>Functional respiratory abnormality"}, {"hpoterm": "HP:0002093", "name": "Respiratory insufficiency", "num_matched": 1, "matchedddd": "HP:0002795", "matched_name": "Functional respiratory abnormality"}, {"hpoterm": "HP:0002094", "name": "Dyspnea", "num_matched": 2, "matchedddd": "HP:0002098<br>HP:0002795", "matched_name": "Respiratory distress<br>Functional respiratory abnormality"}, {"hpoterm": "HP:0002097", "name": "Emphysema", "num_matched": 0, "matchedddd": "", "matched_name": ""}, {"hpoterm": "HP:0002098", "name": "Respiratory distress", "num_matched": 2, "matchedddd": "HP:0002098<br>HP:0002795", "matched_name": "Respiratory distress<br>Functional respiratory abnormality"}, {"hpoterm": "HP:0002099", "name": "Asthma", "num_matched": 2, "matchedddd": "HP:0002099<br>HP:0002795", "matched_name": "Asthma<br>Functional respiratory abnormality"}, {"hpoterm": "HP:0002100", "name": "Recurrent aspiration pneumonia", "num_matched": 0, "matchedddd": "", "matched_name": ""}, {"hpoterm": "HP:0002101", "name": "Abnormal lung lobation", "num_matched": 0, "matchedddd": "", "matched_name": ""}, {"hpoterm": "HP:0002102", "name": "Pleuritis", "num_matched": 0, "matchedddd": "", "matched_name": ""}, {"hpoterm": "HP:0002103", "name": "Abnormality of the pleura", "num_matched": 1, "matchedddd": "HP:0002202", "matched_name": "Pleural effusion"}, {"hpoterm": "HP:0002104", "name": "Apnea", "num_matched": 4, "matchedddd": "HP:0002104<br>HP:0002793<br>HP:0002795<br>HP:0002870", "matched_name": "Apnea<br>Abnormal pattern of respiration<br>Functional respiratory abnormality<br>Obstructive sleep apnea"}, {"hpoterm": "HP:0002105", "name": "Hemoptysis", "num_matched": 0, "matchedddd": "", "matched_name": ""}, {"hpoterm": "HP:0002107", "name": "Pneumothorax", "num_matched": 1, "matchedddd": "HP:0004876", "matched_name": "Spontaneous neonatal pneumothorax"}, {"hpoterm": "HP:0002108", "name": "Spontaneous pneumothorax", "num_matched": 1, "matchedddd": "HP:0004876", "matched_name": "Spontaneous neonatal pneumothorax"}, {"hpoterm": "HP:0002110", "name": "Bronchiectasis", "num_matched": 2, "matchedddd": "HP:0002087<br>HP:0005607", "matched_name": "Abnormality of the upper respiratory tract<br>Abnormal tracheobronchial morphology"}, {"hpoterm": "HP:0002111", "name": "Restrictive deficit on pulmonary function testing", "num_matched": 1, "matchedddd": "HP:0002795", "matched_name": "Functional respiratory abnormality"}, {"hpoterm": "HP:0002113", "name": "Pulmonary infiltrates", "num_matched": 0, "matchedddd": "", "matched_name": ""}, {"hpoterm": "HP:0002118", "name": "Abnormality of the cerebral ventricles", "num_matched": 0, "matchedddd": "", "matched_name": ""}, {"hpoterm": "HP:0002119", "name": "Ventriculomegaly", "num_matched": 1, "matchedddd": "HP:0002119", "matched_name": "Ventriculomegaly"}, {"hpoterm": "HP:0002120", "name": "Cerebral cortical atrophy", "num_matched": 2, "matchedddd": "HP:0002059<br>HP:0007369", "matched_name": "Cerebral atrophy<br>Atrophy/Degeneration affecting the cerebrum"}, {"hpoterm": "HP:0002121", "name": "Absence seizure", "num_matched": 1, "matchedddd": "HP:0002121", "matched_name": "Absence seizure"}, {"hpoterm": "HP:0002123", "name": "Generalized myoclonic seizures", "num_matched": 1, "matchedddd": "HP:0002123", "matched_name": "Generalized myoclonic seizures"}, {"hpoterm": "HP:0002126", "name": "Polymicrogyria", "num_matched": 6, "matchedddd": "HP:0002126<br>HP:0002269<br>HP:0002536<br>HP:0002538<br>HP:0006927<br>HP:0007095", "matched_name": "Polymicrogyria<br>Abnormality of neuronal migration<br>Abnormal cortical gyration<br>Abnormality of the cerebral cortex<br>Unilateral polymicrogyria<br>Frontoparietal polymicrogyria"}, {"hpoterm": "HP:0002127", "name": "Abnormal upper motor neuron morphology", "num_matched": 1, "matchedddd": "HP:0002127", "matched_name": "Abnormal upper motor neuron morphology"}, {"hpoterm": "HP:0002131", "name": "Episodic ataxia", "num_matched": 1, "matchedddd": "HP:0002131", "matched_name": "Episodic ataxia"}, {"hpoterm": "HP:0002132", "name": "Porencephalic cyst", "num_matched": 0, "matchedddd": "", "matched_name": ""}, {"hpoterm": "HP:0002133", "name": "Status epilepticus", "num_matched": 1, "matchedddd": "HP:0002133", "matched_name": "Status epilepticus"}, {"hpoterm": "HP:0002134", "name": "Abnormality of the basal ganglia", "num_matched": 0, "matchedddd": "", "matched_name": ""}, {"hpoterm": "HP:0002135", "name": "Basal ganglia calcification", "num_matched": 1, "matchedddd": "HP:0002514", "matched_name": "Cerebral calcification"}, {"hpoterm": "HP:0002136", "name": "Broad-based gait", "num_matched": 2, "matchedddd": "HP:0001288<br>HP:0002136", "matched_name": "Gait disturbance<br>Broad-based gait"}, {"hpoterm": "HP:0002138", "name": "Subarachnoid hemorrhage", "num_matched": 1, "matchedddd": "HP:0001871", "matched_name": "Abnormality of blood and blood-forming tissues"}, {"hpoterm": "HP:0002139", "name": "Arrhinencephaly", "num_matched": 0, "matchedddd": "", "matched_name": ""}, {"hpoterm": "HP:0002140", "name": "Ischemic stroke", "num_matched": 0, "matchedddd": "", "matched_name": ""}, {"hpoterm": "HP:0002141", "name": "Gait imbalance", "num_matched": 0, "matchedddd": "", "matched_name": ""}, {"hpoterm": "HP:0002143", "name": "Abnormality of the spinal cord", "num_matched": 4, "matchedddd": "HP:0002143<br>HP:0003396<br>HP:0004601<br>HP:0009745", "matched_name": "Abnormality of the spinal cord<br>Syringomyelia<br>Spina bifida occulta at L5<br>Spinalarachnoid cyst"}, {"hpoterm": "HP:0002144", "name": "Tethered cord", "num_matched": 1, "matchedddd": "HP:0002143", "matched_name": "Abnormality of the spinal cord"}, {"hpoterm": "HP:0002145", "name": "Frontotemporal dementia", "num_matched": 1, "matchedddd": "HP:0100543", "matched_name": "Cognitive impairment"}, {"hpoterm": "HP:0002148", "name": "Hypophosphatemia", "num_matched": 1, "matchedddd": "HP:0004912", "matched_name": "Hypophosphatemic rickets"}, {"hpoterm": "HP:0002149", "name": "Hyperuricemia", "num_matched": 0, "matchedddd": "", "matched_name": ""}, {"hpoterm": "HP:0002150", "name": "Hypercalciuria", "num_matched": 1, "matchedddd": "HP:0002150", "matched_name": "Hypercalciuria"}, {"hpoterm": "HP:0002151", "name": "Increased serum lactate", "num_matched": 0, "matchedddd": "", "matched_name": ""}, {"hpoterm": "HP:0002152", "name": "Hyperproteinemia", "num_matched": 0, "matchedddd": "", "matched_name": ""}, {"hpoterm": "HP:0002153", "name": "Hyperkalemia", "num_matched": 0, "matchedddd": "", "matched_name": ""}, {"hpoterm": "HP:0002154", "name": "Hyperglycinemia", "num_matched": 0, "matchedddd": "", "matched_name": ""}, {"hpoterm": "HP:0002155", "name": "Hypertriglyceridemia", "num_matched": 1, "matchedddd": "HP:0003119", "matched_name": "Abnormal circulating lipid concentration"}, {"hpoterm": "HP:0002156", "name": "Homocystinuria", "num_matched": 0, "matchedddd": "", "matched_name": ""}, {"hpoterm": "HP:0002157", "name": "Azotemia", "num_matched": 0, "matchedddd": "", "matched_name": ""}, {"hpoterm": "HP:0002159", "name": "Heparan sulfate excretion in urine", "num_matched": 0, "matchedddd": "", "matched_name": ""}, {"hpoterm": "HP:0002160", "name": "Hyperhomocystinemia", "num_matched": 0, "matchedddd": "", "matched_name": ""}, {"hpoterm": "HP:0002161", "name": "Hyperlysinemia", "num_matched": 0, "matchedddd": "", "matched_name": ""}, {"hpoterm": "HP:0002162", "name": "Low posterior hairline", "num_matched": 2, "matchedddd": "HP:0002162<br>HP:0009553", "matched_name": "Low posterior hairline<br>Abnormality of the hairline"}, {"hpoterm": "HP:0002164", "name": "Nail dysplasia", "num_matched": 4, "matchedddd": "HP:0001597<br>HP:0001598<br>HP:0001795<br>HP:0002164", "matched_name": "Abnormality of the nail<br>Concave nail<br>Hyperconvex nail<br>Nail dysplasia"}, {"hpoterm": "HP:0002165", "name": "Pterygium of nails", "num_matched": 1, "matchedddd": "HP:0001597", "matched_name": "Abnormality of the nail"}, {"hpoterm": "HP:0002166", "name": "Impaired vibration sensation in the lower limbs", "num_matched": 1, "matchedddd": "HP:0009830", "matched_name": "Peripheral neuropathy"}, {"hpoterm": "HP:0002167", "name": "Neurological speech impairment", "num_matched": 1, "matchedddd": "HP:0002167", "matched_name": "Neurological speech impairment"}, {"hpoterm": "HP:0002168", "name": "Scanning speech", "num_matched": 0, "matchedddd": "", "matched_name": ""}, {"hpoterm": "HP:0002169", "name": "Clonus", "num_matched": 1, "matchedddd": "HP:0001347", "matched_name": "Hyperreflexia"}, {"hpoterm": "HP:0002170", "name": "Intracranial hemorrhage", "num_matched": 1, "matchedddd": "HP:0001871", "matched_name": "Abnormality of blood and blood-forming tissues"}, {"hpoterm": "HP:0002171", "name": "Gliosis", "num_matched": 1, "matchedddd": "HP:0002171", "matched_name": "Gliosis"}, {"hpoterm": "HP:0002172", "name": "Postural instability", "num_matched": 0, "matchedddd": "", "matched_name": ""}, {"hpoterm": "HP:0002173", "name": "Hypoglycemic seizures", "num_matched": 2, "matchedddd": "HP:0001943<br>HP:0002173", "matched_name": "Hypoglycemia<br>Hypoglycemic seizures"}, {"hpoterm": "HP:0002174", "name": "Postural tremor", "num_matched": 2, "matchedddd": "HP:0001337<br>HP:0002345", "matched_name": "Tremor<br>Action tremor"}, {"hpoterm": "HP:0002176", "name": "Spinal cord compression", "num_matched": 1, "matchedddd": "HP:0002143", "matched_name": "Abnormality of the spinal cord"}, {"hpoterm": "HP:0002179", "name": "Opisthotonus", "num_matched": 2, "matchedddd": "HP:0001257<br>HP:0001276", "matched_name": "Spasticity<br>Hypertonia"}, {"hpoterm": "HP:0002180", "name": "Neurodegeneration", "num_matched": 0, "matchedddd": "", "matched_name": ""}, {"hpoterm": "HP:0002181", "name": "Cerebral edema", "num_matched": 1, "matchedddd": "HP:0000969", "matched_name": "Edema"}, {"hpoterm": "HP:0002183", "name": "Phonophobia", "num_matched": 0, "matchedddd": "", "matched_name": ""}, {"hpoterm": "HP:0002185", "name": "Neurofibrillary tangles", "num_matched": 0, "matchedddd": "", "matched_name": ""}, {"hpoterm": "HP:0002186", "name": "Apraxia", "num_matched": 1, "matchedddd": "HP:0000657", "matched_name": "Oculomotor apraxia"}, {"hpoterm": "HP:0002187", "name": "Intellectual disability, profound", "num_matched": 1, "matchedddd": "HP:0002187", "matched_name": "Intellectual disability, profound"}, {"hpoterm": "HP:0002188", "name": "Delayed CNS myelination", "num_matched": 2, "matchedddd": "HP:0002188<br>HP:0011400", "matched_name": "Delayed CNS myelination<br>Abnormal CNS myelination"}, {"hpoterm": "HP:0002189", "name": "Excessive daytime sleepiness", "num_matched": 0, "matchedddd": "", "matched_name": ""}, {"hpoterm": "HP:0002190", "name": "Choroid plexus cyst", "num_matched": 1, "matchedddd": "HP:0002190", "matched_name": "Choroid plexus cyst"}, {"hpoterm": "HP:0002191", "name": "Progressive spasticity", "num_matched": 2, "matchedddd": "HP:0001257<br>HP:0001276", "matched_name": "Spasticity<br>Hypertonia"}, {"hpoterm": "HP:0002193", "name": "Pseudobulbar behavioral symptoms", "num_matched": 1, "matchedddd": "HP:0002200", "matched_name": "Pseudobulbar signs"}, {"hpoterm": "HP:0002194", "name": "Delayed gross motor development", "num_matched": 2, "matchedddd": "HP:0001270<br>HP:0002194", "matched_name": "Motor delay<br>Delayed gross motor development"}, {"hpoterm": "HP:0002195", "name": "Dysgenesis of the cerebellar vermis", "num_matched": 1, "matchedddd": "HP:0002334", "matched_name": "Abnormality of the cerebellar vermis"}, {"hpoterm": "HP:0002196", "name": "Myelopathy", "num_matched": 1, "matchedddd": "HP:0002143", "matched_name": "Abnormality of the spinal cord"}, {"hpoterm": "HP:0002197", "name": "Generalized-onset seizure", "num_matched": 1, "matchedddd": "HP:0002197", "matched_name": "Generalized-onset seizure"}, {"hpoterm": "HP:0002198", "name": "Dilated fourth ventricle", "num_matched": 2, "matchedddd": "HP:0001305<br>HP:0002119", "matched_name": "Dandy-Walker malformation<br>Ventriculomegaly"}, {"hpoterm": "HP:0002199", "name": "Hypocalcemic seizures", "num_matched": 1, "matchedddd": "HP:0002901", "matched_name": "Hypocalcemia"}, {"hpoterm": "HP:0002200", "name": "Pseudobulbar signs", "num_matched": 1, "matchedddd": "HP:0002200", "matched_name": "Pseudobulbar signs"}, {"hpoterm": "HP:0002202", "name": "Pleural effusion", "num_matched": 2, "matchedddd": "HP:0000969<br>HP:0002202", "matched_name": "Edema<br>Pleural effusion"}, {"hpoterm": "HP:0002203", "name": "Respiratory paralysis", "num_matched": 2, "matchedddd": "HP:0001324<br>HP:0002795", "matched_name": "Muscle weakness<br>Functional respiratory abnormality"}, {"hpoterm": "HP:0002204", "name": "Pulmonary embolism", "num_matched": 1, "matchedddd": "HP:0002795", "matched_name": "Functional respiratory abnormality"}, {"hpoterm": "HP:0002205", "name": "Recurrent respiratory infections", "num_matched": 3, "matchedddd": "HP:0002088<br>HP:0002205<br>HP:0002719", "matched_name": "Abnormal lung morphology<br>Recurrent respiratory infections<br>Recurrent infections"}, {"hpoterm": "HP:0002206", "name": "Pulmonary fibrosis", "num_matched": 0, "matchedddd": "", "matched_name": ""}, {"hpoterm": "HP:0002207", "name": "Diffuse reticular or finely nodular infiltrations", "num_matched": 0, "matchedddd": "", "matched_name": ""}, {"hpoterm": "HP:0002208", "name": "Coarse hair", "num_matched": 2, "matchedddd": "HP:0002208<br>HP:0010719", "matched_name": "Coarse hair<br>Abnormality of hair texture"}, {"hpoterm": "HP:0002209", "name": "Sparse scalp hair", "num_matched": 2, "matchedddd": "HP:0002209<br>HP:0008070", "matched_name": "Sparse scalp hair<br>Sparse hair"}, {"hpoterm": "HP:0002211", "name": "White forelock", "num_matched": 1, "matchedddd": "HP:0009887", "matched_name": "Abnormality of hair pigmentation"}, {"hpoterm": "HP:0002212", "name": "Curly hair", "num_matched": 2, "matchedddd": "HP:0002212<br>HP:0010719", "matched_name": "Curly hair<br>Abnormality of hair texture"}, {"hpoterm": "HP:0002213", "name": "Fine hair", "num_matched": 1, "matchedddd": "HP:0010719", "matched_name": "Abnormality of hair texture"}, {"hpoterm": "HP:0002215", "name": "Sparse axillary hair", "num_matched": 1, "matchedddd": "HP:0008070", "matched_name": "Sparse hair"}, {"hpoterm": "HP:0002216", "name": "Premature graying of hair", "num_matched": 1, "matchedddd": "HP:0009887", "matched_name": "Abnormality of hair pigmentation"}, {"hpoterm": "HP:0002217", "name": "Slow-growing hair", "num_matched": 2, "matchedddd": "HP:0002217<br>HP:0100038", "matched_name": "Slow-growing hair<br>Slow-growing scalp hair"}, {"hpoterm": "HP:0002218", "name": "Silver-gray hair", "num_matched": 2, "matchedddd": "HP:0002218<br>HP:0009887", "matched_name": "Silver-gray hair<br>Abnormality of hair pigmentation"}, {"hpoterm": "HP:0002219", "name": "Facial hypertrichosis", "num_matched": 3, "matchedddd": "HP:0000664<br>HP:0000998<br>HP:0011362", "matched_name": "Synophrys<br>Hypertrichosis<br>Abnormal hair quantity"}, {"hpoterm": "HP:0002220", "name": "Melanin pigment aggregation in hair shafts", "num_matched": 1, "matchedddd": "HP:0009887", "matched_name": "Abnormality of hair pigmentation"}, {"hpoterm": "HP:0002221", "name": "Absent axillary hair", "num_matched": 0, "matchedddd": "", "matched_name": ""}, {"hpoterm": "HP:0002223", "name": "Absent eyebrow", "num_matched": 0, "matchedddd": "", "matched_name": ""}, {"hpoterm": "HP:0002224", "name": "Woolly hair", "num_matched": 1, "matchedddd": "HP:0010719", "matched_name": "Abnormality of hair texture"}, {"hpoterm": "HP:0002225", "name": "Sparse pubic hair", "num_matched": 2, "matchedddd": "HP:0008070<br>HP:0100133", "matched_name": "Sparse hair<br>Abnormality of the pubic hair"}, {"hpoterm": "HP:0002226", "name": "White eyebrow", "num_matched": 1, "matchedddd": "HP:0009887", "matched_name": "Abnormality of hair pigmentation"}, {"hpoterm": "HP:0002227", "name": "White eyelashes", "num_matched": 1, "matchedddd": "HP:0009887", "matched_name": "Abnormality of hair pigmentation"}, {"hpoterm": "HP:0002229", "name": "Alopecia areata", "num_matched": 1, "matchedddd": "HP:0001596", "matched_name": "Alopecia"}, {"hpoterm": "HP:0002230", "name": "Generalized hirsutism", "num_matched": 2, "matchedddd": "HP:0001007<br>HP:0002230", "matched_name": "Hirsutism<br>Generalized hirsutism"}, {"hpoterm": "HP:0002231", "name": "Sparse body hair", "num_matched": 1, "matchedddd": "HP:0008070", "matched_name": "Sparse hair"}, {"hpoterm": "HP:0002232", "name": "Patchy alopecia", "num_matched": 2, "matchedddd": "HP:0001596<br>HP:0002232", "matched_name": "Alopecia<br>Patchy alopecia"}, {"hpoterm": "HP:0002234", "name": "Early balding", "num_matched": 0, "matchedddd": "", "matched_name": ""}, {"hpoterm": "HP:0002235", "name": "Pili canaliculi", "num_matched": 0, "matchedddd": "", "matched_name": ""}, {"hpoterm": "HP:0002236", "name": "Frontal upsweep of hair", "num_matched": 2, "matchedddd": "HP:0002236<br>HP:0010721", "matched_name": "Frontal upsweep of hair<br>Abnormal hair whorl"}, {"hpoterm": "HP:0002239", "name": "Gastrointestinal hemorrhage", "num_matched": 1, "matchedddd": "HP:0001871", "matched_name": "Abnormality of blood and blood-forming tissues"}, {"hpoterm": "HP:0002240", "name": "Hepatomegaly", "num_matched": 2, "matchedddd": "HP:0001438<br>HP:0002240", "matched_name": "Abnormality of abdomen morphology<br>Hepatomegaly"}, {"hpoterm": "HP:0002242", "name": "Abnormal intestine morphology", "num_matched": 1, "matchedddd": "HP:0002242", "matched_name": "Abnormal intestine morphology"}, {"hpoterm": "HP:0002243", "name": "Protein-losing enteropathy", "num_matched": 1, "matchedddd": "HP:0002242", "matched_name": "Abnormal intestine morphology"}, {"hpoterm": "HP:0002244", "name": "Abnormality of the small intestine", "num_matched": 6, "matchedddd": "HP:0002242<br>HP:0002245<br>HP:0002246<br>HP:0002247<br>HP:0004794<br>HP:0100867", "matched_name": "Abnormal intestine morphology<br>Meckel diverticulum<br>Abnormality of the duodenum<br>Duodenal atresia<br>Malrotation of small bowel<br>Duodenal stenosis"}, {"hpoterm": "HP:0002245", "name": "Meckel diverticulum", "num_matched": 2, "matchedddd": "HP:0002242<br>HP:0002245", "matched_name": "Abnormal intestine morphology<br>Meckel diverticulum"}, {"hpoterm": "HP:0002246", "name": "Abnormality of the duodenum", "num_matched": 4, "matchedddd": "HP:0002242<br>HP:0002246<br>HP:0002247<br>HP:0100867", "matched_name": "Abnormal intestine morphology<br>Abnormality of the duodenum<br>Duodenal atresia<br>Duodenal stenosis"}, {"hpoterm": "HP:0002247", "name": "Duodenal atresia", "num_matched": 4, "matchedddd": "HP:0002242<br>HP:0002246<br>HP:0002247<br>HP:0002589", "matched_name": "Abnormal intestine morphology<br>Abnormality of the duodenum<br>Duodenal atresia<br>Gastrointestinal atresia"}, {"hpoterm": "HP:0002248", "name": "Hematemesis", "num_matched": 1, "matchedddd": "HP:0001871", "matched_name": "Abnormality of blood and blood-forming tissues"}, {"hpoterm": "HP:0002249", "name": "Melena", "num_matched": 1, "matchedddd": "HP:0001871", "matched_name": "Abnormality of blood and blood-forming tissues"}, {"hpoterm": "HP:0002250", "name": "Abnormal large intestine morphology", "num_matched": 4, "matchedddd": "HP:0002034<br>HP:0002035<br>HP:0002242<br>HP:0002583", "matched_name": "Abnormality of the rectum<br>Rectal prolapse<br>Abnormal intestine morphology<br>Colitis"}, {"hpoterm": "HP:0002251", "name": "Aganglionic megacolon", "num_matched": 2, "matchedddd": "HP:0002242<br>HP:0002251", "matched_name": "Abnormal intestine morphology<br>Aganglionic megacolon"}, {"hpoterm": "HP:0002253", "name": "Colonic diverticula", "num_matched": 1, "matchedddd": "HP:0002242", "matched_name": "Abnormal intestine morphology"}, {"hpoterm": "HP:0002254", "name": "Intermittent diarrhea", "num_matched": 0, "matchedddd": "", "matched_name": ""}, {"hpoterm": "HP:0002256", "name": "Small bowel diverticula", "num_matched": 1, "matchedddd": "HP:0002242", "matched_name": "Abnormal intestine morphology"}, {"hpoterm": "HP:0002257", "name": "Chronic rhinitis", "num_matched": 0, "matchedddd": "", "matched_name": ""}, {"hpoterm": "HP:0002263", "name": "Exaggerated cupid's bow", "num_matched": 1, "matchedddd": "HP:0002263", "matched_name": "Exaggerated cupid's bow"}, {"hpoterm": "HP:0002265", "name": "Large fleshy ears", "num_matched": 2, "matchedddd": "HP:0000400<br>HP:0002265", "matched_name": "Macrotia<br>Large fleshy ears"}, {"hpoterm": "HP:0002266", "name": "Focal clonic seizures", "num_matched": 2, "matchedddd": "HP:0002266<br>HP:0007359", "matched_name": "Focal clonic seizures<br>Focal-onset seizure"}, {"hpoterm": "HP:0002267", "name": "Exaggerated startle response", "num_matched": 1, "matchedddd": "HP:0002267", "matched_name": "Exaggerated startle response"}, {"hpoterm": "HP:0002268", "name": "Paroxysmal dystonia", "num_matched": 2, "matchedddd": "HP:0001332<br>HP:0002268", "matched_name": "Dystonia<br>Paroxysmal dystonia"}, {"hpoterm": "HP:0002269", "name": "Abnormality of neuronal migration", "num_matched": 1, "matchedddd": "HP:0002269", "matched_name": "Abnormality of neuronal migration"}, {"hpoterm": "HP:0002270", "name": "Abnormality of the autonomic nervous system", "num_matched": 2, "matchedddd": "HP:0002251<br>HP:0002277", "matched_name": "Aganglionic megacolon<br>Horner syndrome"}, {"hpoterm": "HP:0002273", "name": "Tetraparesis", "num_matched": 1, "matchedddd": "HP:0002273", "matched_name": "Tetraparesis"}, {"hpoterm": "HP:0002275", "name": "Poor motor coordination", "num_matched": 3, "matchedddd": "HP:0002275<br>HP:0007010<br>HP:0007015", "matched_name": "Poor motor coordination<br>Poor fine motor coordination<br>Poor gross motor coordination"}, {"hpoterm": "HP:0002277", "name": "Horner syndrome", "num_matched": 1, "matchedddd": "HP:0002277", "matched_name": "Horner syndrome"}, {"hpoterm": "HP:0002280", "name": "Enlarged cisterna magna", "num_matched": 2, "matchedddd": "HP:0002119<br>HP:0002280", "matched_name": "Ventriculomegaly<br>Enlarged cisterna magna"}, {"hpoterm": "HP:0002282", "name": "Gray matter heterotopia", "num_matched": 3, "matchedddd": "HP:0002269<br>HP:0002282<br>HP:0007165", "matched_name": "Abnormality of neuronal migration<br>Gray matter heterotopia<br>Periventricular heterotopia"}, {"hpoterm": "HP:0002283", "name": "Global brain atrophy", "num_matched": 0, "matchedddd": "", "matched_name": ""}, {"hpoterm": "HP:0002286", "name": "Fair hair", "num_matched": 2, "matchedddd": "HP:0002286<br>HP:0009887", "matched_name": "Fair hair<br>Abnormality of hair pigmentation"}, {"hpoterm": "HP:0002287", "name": "Progressive alopecia", "num_matched": 1, "matchedddd": "HP:0001596", "matched_name": "Alopecia"}, {"hpoterm": "HP:0002289", "name": "Alopecia universalis", "num_matched": 1, "matchedddd": "HP:0001596", "matched_name": "Alopecia"}, {"hpoterm": "HP:0002290", "name": "Poliosis", "num_matched": 2, "matchedddd": "HP:0002290<br>HP:0009887", "matched_name": "Poliosis<br>Abnormality of hair pigmentation"}, {"hpoterm": "HP:0002292", "name": "Frontal balding", "num_matched": 0, "matchedddd": "", "matched_name": ""}, {"hpoterm": "HP:0002293", "name": "Alopecia of scalp", "num_matched": 2, "matchedddd": "HP:0001596<br>HP:0002293", "matched_name": "Alopecia<br>Alopecia of scalp"}, {"hpoterm": "HP:0002296", "name": "Progressive hypotrichosis", "num_matched": 1, "matchedddd": "HP:0001006", "matched_name": "Hypotrichosis"}, {"hpoterm": "HP:0002297", "name": "Red hair", "num_matched": 2, "matchedddd": "HP:0002297<br>HP:0009887", "matched_name": "Red hair<br>Abnormality of hair pigmentation"}, {"hpoterm": "HP:0002298", "name": "Absent hair", "num_matched": 1, "matchedddd": "HP:0000561", "matched_name": "Absent eyelashes"}, {"hpoterm": "HP:0002299", "name": "Brittle hair", "num_matched": 2, "matchedddd": "HP:0004779<br>HP:0010719", "matched_name": "Brittle scalp hair<br>Abnormality of hair texture"}, {"hpoterm": "HP:0002300", "name": "Mutism", "num_matched": 1, "matchedddd": "HP:0002300", "matched_name": "Mutism"}, {"hpoterm": "HP:0002301", "name": "Hemiplegia", "num_matched": 2, "matchedddd": "HP:0002301<br>HP:0004374", "matched_name": "Hemiplegia<br>Hemiplegia/hemiparesis"}, {"hpoterm": "HP:0002304", "name": "Akinesia", "num_matched": 0, "matchedddd": "", "matched_name": ""}, {"hpoterm": "HP:0002305", "name": "Athetosis", "num_matched": 1, "matchedddd": "HP:0002305", "matched_name": "Athetosis"}, {"hpoterm": "HP:0002307", "name": "Drooling", "num_matched": 2, "matchedddd": "HP:0002307<br>HP:0003781", "matched_name": "Drooling<br>Excessive salivation"}, {"hpoterm": "HP:0002308", "name": "Arnold-Chiari malformation", "num_matched": 2, "matchedddd": "HP:0002308<br>HP:0007099", "matched_name": "Arnold-Chiari malformation<br>Arnold-Chiari type I malformation"}, {"hpoterm": "HP:0002310", "name": "Orofacial dyskinesia", "num_matched": 0, "matchedddd": "", "matched_name": ""}, {"hpoterm": "HP:0002311", "name": "Incoordination", "num_matched": 4, "matchedddd": "HP:0002311<br>HP:0002312<br>HP:0002359<br>HP:0002370", "matched_name": "Incoordination<br>Clumsiness<br>Frequent falls<br>Poor coordination"}, {"hpoterm": "HP:0002312", "name": "Clumsiness", "num_matched": 2, "matchedddd": "HP:0002311<br>HP:0002312", "matched_name": "Incoordination<br>Clumsiness"}, {"hpoterm": "HP:0002313", "name": "Spastic paraparesis", "num_matched": 3, "matchedddd": "HP:0001257<br>HP:0001276<br>HP:0002061", "matched_name": "Spasticity<br>Hypertonia<br>Lower limb spasticity"}, {"hpoterm": "HP:0002314", "name": "Degeneration of the lateral corticospinal tracts", "num_matched": 1, "matchedddd": "HP:0002314", "matched_name": "Degeneration of the lateral corticospinal tracts"}, {"hpoterm": "HP:0002315", "name": "Headache", "num_matched": 2, "matchedddd": "HP:0002076<br>HP:0002083", "matched_name": "Migraine<br>Migraine without aura"}, {"hpoterm": "HP:0002317", "name": "Unsteady gait", "num_matched": 1, "matchedddd": "HP:0002317", "matched_name": "Unsteady gait"}, {"hpoterm": "HP:0002318", "name": "Cervical myelopathy", "num_matched": 1, "matchedddd": "HP:0002143", "matched_name": "Abnormality of the spinal cord"}, {"hpoterm": "HP:0002321", "name": "Vertigo", "num_matched": 2, "matchedddd": "HP:0000359<br>HP:0001751", "matched_name": "Abnormality of the inner ear<br>Vestibular dysfunction"}, {"hpoterm": "HP:0002322", "name": "Resting tremor", "num_matched": 2, "matchedddd": "HP:0001337<br>HP:0002322", "matched_name": "Tremor<br>Resting tremor"}, {"hpoterm": "HP:0002323", "name": "Anencephaly", "num_matched": 0, "matchedddd": "", "matched_name": ""}, {"hpoterm": "HP:0002324", "name": "Hydranencephaly", "num_matched": 0, "matchedddd": "", "matched_name": ""}, {"hpoterm": "HP:0002326", "name": "Transient ischemic attack", "num_matched": 0, "matchedddd": "", "matched_name": ""}, {"hpoterm": "HP:0002329", "name": "Drowsiness", "num_matched": 0, "matchedddd": "", "matched_name": ""}, {"hpoterm": "HP:0002330", "name": "Paroxysmal drowsiness", "num_matched": 0, "matchedddd": "", "matched_name": ""}, {"hpoterm": "HP:0002331", "name": "Recurrent paroxysmal headache", "num_matched": 0, "matchedddd": "", "matched_name": ""}, {"hpoterm": "HP:0002332", "name": "Lack of peer relationships", "num_matched": 1, "matchedddd": "HP:0000735", "matched_name": "Impaired social interactions"}, {"hpoterm": "HP:0002333", "name": "Motor deterioration", "num_matched": 1, "matchedddd": "HP:0100543", "matched_name": "Cognitive impairment"}, {"hpoterm": "HP:0002334", "name": "Abnormality of the cerebellar vermis", "num_matched": 3, "matchedddd": "HP:0001305<br>HP:0001317<br>HP:0002334", "matched_name": "Dandy-Walker malformation<br>Abnormal cerebellum morphology<br>Abnormality of the cerebellar vermis"}, {"hpoterm": "HP:0002335", "name": "Agenesis of cerebellar vermis", "num_matched": 2, "matchedddd": "HP:0002334<br>HP:0002335", "matched_name": "Abnormality of the cerebellar vermis<br>Agenesis of cerebellar vermis"}, {"hpoterm": "HP:0002339", "name": "Abnormal caudate nucleus morphology", "num_matched": 0, "matchedddd": "", "matched_name": ""}, {"hpoterm": "HP:0002340", "name": "Caudate atrophy", "num_matched": 0, "matchedddd": "", "matched_name": ""}, {"hpoterm": "HP:0002341", "name": "Cervical cord compression", "num_matched": 1, "matchedddd": "HP:0002143", "matched_name": "Abnormality of the spinal cord"}, {"hpoterm": "HP:0002342", "name": "Intellectual disability, moderate", "num_matched": 1, "matchedddd": "HP:0002342", "matched_name": "Intellectual disability, moderate"}, {"hpoterm": "HP:0002343", "name": "Normal pressure hydrocephalus", "num_matched": 1, "matchedddd": "HP:0000238", "matched_name": "Hydrocephalus"}, {"hpoterm": "HP:0002344", "name": "Progressive neurologic deterioration", "num_matched": 2, "matchedddd": "HP:0007064<br>HP:0100543", "matched_name": "Progressive language deterioration<br>Cognitive impairment"}, {"hpoterm": "HP:0002345", "name": "Action tremor", "num_matched": 4, "matchedddd": "HP:0001337<br>HP:0002080<br>HP:0002345<br>HP:0002599", "matched_name": "Tremor<br>Intention tremor<br>Action tremor<br>Head titubation"}, {"hpoterm": "HP:0002346", "name": "Head tremor", "num_matched": 2, "matchedddd": "HP:0001337<br>HP:0002599", "matched_name": "Tremor<br>Head titubation"}, {"hpoterm": "HP:0002349", "name": "Focal aware seizure", "num_matched": 1, "matchedddd": "HP:0007359", "matched_name": "Focal-onset seizure"}, {"hpoterm": "HP:0002350", "name": "Cerebellar cyst", "num_matched": 2, "matchedddd": "HP:0001305<br>HP:0010576", "matched_name": "Dandy-Walker malformation<br>Intracranial cystic lesion"}, {"hpoterm": "HP:0002352", "name": "Leukoencephalopathy", "num_matched": 1, "matchedddd": "HP:0006970", "matched_name": "Periventricular leukomalacia"}, {"hpoterm": "HP:0002353", "name": "EEG abnormality", "num_matched": 2, "matchedddd": "HP:0002353<br>HP:0002521", "matched_name": "EEG abnormality<br>Hypsarrhythmia"}, {"hpoterm": "HP:0002354", "name": "Memory impairment", "num_matched": 2, "matchedddd": "HP:0002549<br>HP:0100543", "matched_name": "Deficit in phonologic short-term memory<br>Cognitive impairment"}, {"hpoterm": "HP:0002355", "name": "Difficulty walking", "num_matched": 0, "matchedddd": "", "matched_name": ""}, {"hpoterm": "HP:0002356", "name": "Writer's cramp", "num_matched": 1, "matchedddd": "HP:0001332", "matched_name": "Dystonia"}, {"hpoterm": "HP:0002357", "name": "Dysphasia", "num_matched": 0, "matchedddd": "", "matched_name": ""}, {"hpoterm": "HP:0002359", "name": "Frequent falls", "num_matched": 2, "matchedddd": "HP:0002311<br>HP:0002359", "matched_name": "Incoordination<br>Frequent falls"}, {"hpoterm": "HP:0002360", "name": "Sleep disturbance", "num_matched": 1, "matchedddd": "HP:0002360", "matched_name": "Sleep disturbance"}, {"hpoterm": "HP:0002361", "name": "Psychomotor deterioration", "num_matched": 1, "matchedddd": "HP:0100543", "matched_name": "Cognitive impairment"}, {"hpoterm": "HP:0002362", "name": "Shuffling gait", "num_matched": 0, "matchedddd": "", "matched_name": ""}, {"hpoterm": "HP:0002363", "name": "Abnormality of brainstem morphology", "num_matched": 4, "matchedddd": "HP:0002363<br>HP:0002365<br>HP:0007361<br>HP:0012110", "matched_name": "Abnormality of brainstem morphology<br>Hypoplasia of the brainstem<br>Abnormality of the pons<br>Hypoplasia of the pons"}, {"hpoterm": "HP:0002365", "name": "Hypoplasia of the brainstem", "num_matched": 2, "matchedddd": "HP:0002363<br>HP:0002365", "matched_name": "Abnormality of brainstem morphology<br>Hypoplasia of the brainstem"}, {"hpoterm": "HP:0002366", "name": "Abnormal lower motor neuron morphology", "num_matched": 0, "matchedddd": "", "matched_name": ""}, {"hpoterm": "HP:0002367", "name": "Visual hallucinations", "num_matched": 0, "matchedddd": "", "matched_name": ""}, {"hpoterm": "HP:0002370", "name": "Poor coordination", "num_matched": 2, "matchedddd": "HP:0002311<br>HP:0002370", "matched_name": "Incoordination<br>Poor coordination"}, {"hpoterm": "HP:0002371", "name": "Loss of speech", "num_matched": 1, "matchedddd": "HP:0002371", "matched_name": "Loss of speech"}, {"hpoterm": "HP:0002372", "name": "Normal interictal EEG", "num_matched": 1, "matchedddd": "HP:0002353", "matched_name": "EEG abnormality"}, {"hpoterm": "HP:0002373", "name": "Febrile seizures", "num_matched": 1, "matchedddd": "HP:0002373", "matched_name": "Febrile seizures"}, {"hpoterm": "HP:0002374", "name": "Diminished movement", "num_matched": 0, "matchedddd": "", "matched_name": ""}, {"hpoterm": "HP:0002375", "name": "Hypokinesia", "num_matched": 0, "matchedddd": "", "matched_name": ""}, {"hpoterm": "HP:0002376", "name": "Developmental regression", "num_matched": 1, "matchedddd": "HP:0002376", "matched_name": "Developmental regression"}, {"hpoterm": "HP:0002378", "name": "Hand tremor", "num_matched": 2, "matchedddd": "HP:0001337<br>HP:0002378", "matched_name": "Tremor<br>Hand tremor"}, {"hpoterm": "HP:0002380", "name": "Fasciculations", "num_matched": 1, "matchedddd": "HP:0001308", "matched_name": "Tongue fasciculations"}, {"hpoterm": "HP:0002381", "name": "Aphasia", "num_matched": 1, "matchedddd": "HP:0002381", "matched_name": "Aphasia"}, {"hpoterm": "HP:0002383", "name": "Encephalitis", "num_matched": 0, "matchedddd": "", "matched_name": ""}, {"hpoterm": "HP:0002384", "name": "Focal impaired awareness seizure", "num_matched": 2, "matchedddd": "HP:0002384<br>HP:0007359", "matched_name": "Focal impaired awareness seizure<br>Focal-onset seizure"}, {"hpoterm": "HP:0002385", "name": "Paraparesis", "num_matched": 0, "matchedddd": "", "matched_name": ""}, {"hpoterm": "HP:0002389", "name": "Cavum septum pellucidum", "num_matched": 1, "matchedddd": "HP:0007375", "matched_name": "Abnormality of the septum pellucidum"}, {"hpoterm": "HP:0002390", "name": "Spinal arteriovenous malformation", "num_matched": 1, "matchedddd": "HP:0002143", "matched_name": "Abnormality of the spinal cord"}, {"hpoterm": "HP:0002392", "name": "EEG with polyspike wave complexes", "num_matched": 1, "matchedddd": "HP:0002353", "matched_name": "EEG abnormality"}, {"hpoterm": "HP:0002395", "name": "Lower limb hyperreflexia", "num_matched": 2, "matchedddd": "HP:0001347<br>HP:0002395", "matched_name": "Hyperreflexia<br>Lower limb hyperreflexia"}, {"hpoterm": "HP:0002396", "name": "Cogwheel rigidity", "num_matched": 0, "matchedddd": "", "matched_name": ""}, {"hpoterm": "HP:0002398", "name": "Degeneration of anterior horn cells", "num_matched": 2, "matchedddd": "HP:0002398<br>HP:0007373", "matched_name": "Degeneration of anterior horn cells<br>Motor neuron atrophy"}, {"hpoterm": "HP:0002401", "name": "Stroke-like episode", "num_matched": 0, "matchedddd": "", "matched_name": ""}, {"hpoterm": "HP:0002403", "name": "Positive Romberg sign", "num_matched": 1, "matchedddd": "HP:0009830", "matched_name": "Peripheral neuropathy"}, {"hpoterm": "HP:0002404", "name": "Thickened superior cerebellar peduncle", "num_matched": 2, "matchedddd": "HP:0002363<br>HP:0007361", "matched_name": "Abnormality of brainstem morphology<br>Abnormality of the pons"}, {"hpoterm": "HP:0002406", "name": "Limb dysmetria", "num_matched": 0, "matchedddd": "", "matched_name": ""}, {"hpoterm": "HP:0002408", "name": "Cerebral arteriovenous malformation", "num_matched": 0, "matchedddd": "", "matched_name": ""}, {"hpoterm": "HP:0002410", "name": "Aqueductal stenosis", "num_matched": 1, "matchedddd": "HP:0002410", "matched_name": "Aqueductal stenosis"}, {"hpoterm": "HP:0002411", "name": "Myokymia", "num_matched": 0, "matchedddd": "", "matched_name": ""}, {"hpoterm": "HP:0002414", "name": "Spina bifida", "num_matched": 2, "matchedddd": "HP:0002143<br>HP:0004601", "matched_name": "Abnormality of the spinal cord<br>Spina bifida occulta at L5"}, {"hpoterm": "HP:0002415", "name": "Leukodystrophy", "num_matched": 1, "matchedddd": "HP:0011400", "matched_name": "Abnormal CNS myelination"}, {"hpoterm": "HP:0002416", "name": "Subependymal cysts", "num_matched": 1, "matchedddd": "HP:0010576", "matched_name": "Intracranial cystic lesion"}, {"hpoterm": "HP:0002418", "name": "Abnormality of midbrain morphology", "num_matched": 1, "matchedddd": "HP:0002419", "matched_name": "Molar tooth sign on MRI"}, {"hpoterm": "HP:0002419", "name": "Molar tooth sign on MRI", "num_matched": 1, "matchedddd": "HP:0002419", "matched_name": "Molar tooth sign on MRI"}, {"hpoterm": "HP:0002421", "name": "Poor head control", "num_matched": 2, "matchedddd": "HP:0001324<br>HP:0002421", "matched_name": "Muscle weakness<br>Poor head control"}, {"hpoterm": "HP:0002423", "name": "Long-tract signs", "num_matched": 1, "matchedddd": "HP:0002143", "matched_name": "Abnormality of the spinal cord"}, {"hpoterm": "HP:0002425", "name": "Anarthria", "num_matched": 0, "matchedddd": "", "matched_name": ""}, {"hpoterm": "HP:0002427", "name": "Motor aphasia", "num_matched": 1, "matchedddd": "HP:0002381", "matched_name": "Aphasia"}, {"hpoterm": "HP:0002435", "name": "Meningocele", "num_matched": 1, "matchedddd": "HP:0002143", "matched_name": "Abnormality of the spinal cord"}, {"hpoterm": "HP:0002436", "name": "Occipital meningocele", "num_matched": 1, "matchedddd": "HP:0002143", "matched_name": "Abnormality of the spinal cord"}, {"hpoterm": "HP:0002438", "name": "Cerebellar malformation", "num_matched": 2, "matchedddd": "HP:0001317<br>HP:0002334", "matched_name": "Abnormal cerebellum morphology<br>Abnormality of the cerebellar vermis"}, {"hpoterm": "HP:0002439", "name": "Frontolimbic dementia", "num_matched": 1, "matchedddd": "HP:0100543", "matched_name": "Cognitive impairment"}, {"hpoterm": "HP:0002442", "name": "Dyscalculia", "num_matched": 0, "matchedddd": "", "matched_name": ""}, {"hpoterm": "HP:0002444", "name": "Hypothalamic hamartoma", "num_matched": 1, "matchedddd": "HP:0100006", "matched_name": "Neoplasm of the central nervous system"}, {"hpoterm": "HP:0002445", "name": "Tetraplegia", "num_matched": 1, "matchedddd": "HP:0002445", "matched_name": "Tetraplegia"}, {"hpoterm": "HP:0002446", "name": "Astrocytosis", "num_matched": 0, "matchedddd": "", "matched_name": ""}, {"hpoterm": "HP:0002448", "name": "Progressive encephalopathy", "num_matched": 0, "matchedddd": "", "matched_name": ""}, {"hpoterm": "HP:0002450", "name": "Abnormal motor neuron morphology", "num_matched": 3, "matchedddd": "HP:0002127<br>HP:0002398<br>HP:0007373", "matched_name": "Abnormal upper motor neuron morphology<br>Degeneration of anterior horn cells<br>Motor neuron atrophy"}, {"hpoterm": "HP:0002451", "name": "Limb dystonia", "num_matched": 2, "matchedddd": "HP:0001332<br>HP:0002451", "matched_name": "Dystonia<br>Limb dystonia"}, {"hpoterm": "HP:0002453", "name": "Abnormal globus pallidus morphology", "num_matched": 0, "matchedddd": "", "matched_name": ""}, {"hpoterm": "HP:0002454", "name": "Eye of the tiger anomaly of globus pallidus", "num_matched": 0, "matchedddd": "", "matched_name": ""}, {"hpoterm": "HP:0002457", "name": "Abnormal head movements", "num_matched": 1, "matchedddd": "HP:0002599", "matched_name": "Head titubation"}, {"hpoterm": "HP:0002460", "name": "Distal muscle weakness", "num_matched": 1, "matchedddd": "HP:0001324", "matched_name": "Muscle weakness"}, {"hpoterm": "HP:0002461", "name": "Dense calcifications in the cerebellar dentate nucleus", "num_matched": 0, "matchedddd": "", "matched_name": ""}, {"hpoterm": "HP:0002463", "name": "Language impairment", "num_matched": 0, "matchedddd": "", "matched_name": ""}, {"hpoterm": "HP:0002464", "name": "Spastic dysarthria", "num_matched": 3, "matchedddd": "HP:0001257<br>HP:0001260<br>HP:0001276", "matched_name": "Spasticity<br>Dysarthria<br>Hypertonia"}, {"hpoterm": "HP:0002465", "name": "Poor speech", "num_matched": 0, "matchedddd": "", "matched_name": ""}, {"hpoterm": "HP:0002470", "name": "Nonprogressive cerebellar ataxia", "num_matched": 1, "matchedddd": "HP:0002470", "matched_name": "Nonprogressive cerebellar ataxia"}, {"hpoterm": "HP:0002472", "name": "Small cerebral cortex", "num_matched": 1, "matchedddd": "HP:0002538", "matched_name": "Abnormality of the cerebral cortex"}, {"hpoterm": "HP:0002474", "name": "Expressive language delay", "num_matched": 2, "matchedddd": "HP:0002474<br>HP:0006863", "matched_name": "Expressive language delay<br>Severe expressive language delay"}, {"hpoterm": "HP:0002475", "name": "Myelomeningocele", "num_matched": 1, "matchedddd": "HP:0002143", "matched_name": "Abnormality of the spinal cord"}, {"hpoterm": "HP:0002476", "name": "Primitive reflex", "num_matched": 0, "matchedddd": "", "matched_name": ""}, {"hpoterm": "HP:0002478", "name": "Progressive spastic quadriplegia", "num_matched": 2, "matchedddd": "HP:0001257<br>HP:0001276", "matched_name": "Spasticity<br>Hypertonia"}, {"hpoterm": "HP:0002480", "name": "Hepatic encephalopathy", "num_matched": 0, "matchedddd": "", "matched_name": ""}, {"hpoterm": "HP:0002483", "name": "Bulbar signs", "num_matched": 0, "matchedddd": "", "matched_name": ""}, {"hpoterm": "HP:0002486", "name": "Myotonia", "num_matched": 0, "matchedddd": "", "matched_name": ""}, {"hpoterm": "HP:0002487", "name": "Hyperkinetic movements", "num_matched": 0, "matchedddd": "", "matched_name": ""}, {"hpoterm": "HP:0002488", "name": "Acute leukemia", "num_matched": 1, "matchedddd": "HP:0001871", "matched_name": "Abnormality of blood and blood-forming tissues"}, {"hpoterm": "HP:0002490", "name": "Increased CSF lactate", "num_matched": 0, "matchedddd": "", "matched_name": ""}, {"hpoterm": "HP:0002491", "name": "Spasticity of facial muscles", "num_matched": 2, "matchedddd": "HP:0001257<br>HP:0001276", "matched_name": "Spasticity<br>Hypertonia"}, {"hpoterm": "HP:0002492", "name": "Abnormality of the corticospinal tract", "num_matched": 1, "matchedddd": "HP:0002314", "matched_name": "Degeneration of the lateral corticospinal tracts"}, {"hpoterm": "HP:0002493", "name": "Upper motor neuron dysfunction", "num_matched": 1, "matchedddd": "HP:0001276", "matched_name": "Hypertonia"}, {"hpoterm": "HP:0002494", "name": "Abnormal rapid eye movement sleep", "num_matched": 0, "matchedddd": "", "matched_name": ""}, {"hpoterm": "HP:0002495", "name": "Impaired vibratory sensation", "num_matched": 1, "matchedddd": "HP:0009830", "matched_name": "Peripheral neuropathy"}, {"hpoterm": "HP:0002497", "name": "Spastic ataxia", "num_matched": 1, "matchedddd": "HP:0002497", "matched_name": "Spastic ataxia"}, {"hpoterm": "HP:0002500", "name": "Abnormality of the cerebral white matter", "num_matched": 1, "matchedddd": "HP:0002500", "matched_name": "Abnormality of the cerebral white matter"}, {"hpoterm": "HP:0002501", "name": "Spasticity of pharyngeal muscles", "num_matched": 2, "matchedddd": "HP:0001257<br>HP:0001276", "matched_name": "Spasticity<br>Hypertonia"}, {"hpoterm": "HP:0002503", "name": "Spinocerebellar tract degeneration", "num_matched": 1, "matchedddd": "HP:0002143", "matched_name": "Abnormality of the spinal cord"}, {"hpoterm": "HP:0002504", "name": "Calcification of the small brain vessels", "num_matched": 0, "matchedddd": "", "matched_name": ""}, {"hpoterm": "HP:0002505", "name": "Progressive inability to walk", "num_matched": 2, "matchedddd": "HP:0002540<br>HP:0006915", "matched_name": "Inability to walk<br>Inability to walk by childhood/adolescence"}, {"hpoterm": "HP:0002506", "name": "Diffuse cerebral atrophy", "num_matched": 3, "matchedddd": "HP:0002059<br>HP:0002506<br>HP:0007369", "matched_name": "Cerebral atrophy<br>Diffuse cerebral atrophy<br>Atrophy/Degeneration affecting the cerebrum"}, {"hpoterm": "HP:0002507", "name": "Semilobar holoprosencephaly", "num_matched": 1, "matchedddd": "HP:0002507", "matched_name": "Semilobar holoprosencephaly"}, {"hpoterm": "HP:0002508", "name": "Brainstem dysplasia", "num_matched": 1, "matchedddd": "HP:0002363", "matched_name": "Abnormality of brainstem morphology"}, {"hpoterm": "HP:0002509", "name": "Limb hypertonia", "num_matched": 3, "matchedddd": "HP:0001276<br>HP:0002509<br>HP:0006895", "matched_name": "Hypertonia<br>Limb hypertonia<br>Lower limb hypertonia"}, {"hpoterm": "HP:0002510", "name": "Spastic tetraplegia", "num_matched": 2, "matchedddd": "HP:0001257<br>HP:0001276", "matched_name": "Spasticity<br>Hypertonia"}, {"hpoterm": "HP:0002511", "name": "Alzheimer disease", "num_matched": 0, "matchedddd": "", "matched_name": ""}, {"hpoterm": "HP:0002512", "name": "Brain stem compression", "num_matched": 1, "matchedddd": "HP:0002363", "matched_name": "Abnormality of brainstem morphology"}, {"hpoterm": "HP:0002514", "name": "Cerebral calcification", "num_matched": 2, "matchedddd": "HP:0002514<br>HP:0005462", "matched_name": "Cerebral calcification<br>Calcification of falx cerebri"}, {"hpoterm": "HP:0002515", "name": "Waddling gait", "num_matched": 0, "matchedddd": "", "matched_name": ""}, {"hpoterm": "HP:0002516", "name": "Increased intracranial pressure", "num_matched": 0, "matchedddd": "", "matched_name": ""}, {"hpoterm": "HP:0002518", "name": "Abnormality of the periventricular white matter", "num_matched": 1, "matchedddd": "HP:0006970", "matched_name": "Periventricular leukomalacia"}, {"hpoterm": "HP:0002519", "name": "Hypnagogic hallucinations", "num_matched": 0, "matchedddd": "", "matched_name": ""}, {"hpoterm": "HP:0002521", "name": "Hypsarrhythmia", "num_matched": 2, "matchedddd": "HP:0002353<br>HP:0002521", "matched_name": "EEG abnormality<br>Hypsarrhythmia"}, {"hpoterm": "HP:0002522", "name": "Areflexia of lower limbs", "num_matched": 0, "matchedddd": "", "matched_name": ""}, {"hpoterm": "HP:0002524", "name": "Cataplexy", "num_matched": 0, "matchedddd": "", "matched_name": ""}, {"hpoterm": "HP:0002526", "name": "Deficit in nonword repetition", "num_matched": 0, "matchedddd": "", "matched_name": ""}, {"hpoterm": "HP:0002527", "name": "Falls", "num_matched": 1, "matchedddd": "HP:0002527", "matched_name": "Falls"}, {"hpoterm": "HP:0002528", "name": "Granulovacuolar degeneration", "num_matched": 0, "matchedddd": "", "matched_name": ""}, {"hpoterm": "HP:0002529", "name": "Neuronal loss in central nervous system", "num_matched": 0, "matchedddd": "", "matched_name": ""}, {"hpoterm": "HP:0002530", "name": "Axial dystonia", "num_matched": 1, "matchedddd": "HP:0001332", "matched_name": "Dystonia"}, {"hpoterm": "HP:0002533", "name": "Abnormal posturing", "num_matched": 0, "matchedddd": "", "matched_name": ""}, {"hpoterm": "HP:0002536", "name": "Abnormal cortical gyration", "num_matched": 4, "matchedddd": "HP:0002126<br>HP:0002269<br>HP:0002536<br>HP:0002538", "matched_name": "Polymicrogyria<br>Abnormality of neuronal migration<br>Abnormal cortical gyration<br>Abnormality of the cerebral cortex"}, {"hpoterm": "HP:0002538", "name": "Abnormality of the cerebral cortex", "num_matched": 2, "matchedddd": "HP:0002536<br>HP:0002538", "matched_name": "Abnormal cortical gyration<br>Abnormality of the cerebral cortex"}, {"hpoterm": "HP:0002539", "name": "Cortical dysplasia", "num_matched": 3, "matchedddd": "HP:0002538<br>HP:0002539<br>HP:0006930", "matched_name": "Abnormality of the cerebral cortex<br>Cortical dysplasia<br>Frontoparietal cortical dysplasia"}, {"hpoterm": "HP:0002540", "name": "Inability to walk", "num_matched": 2, "matchedddd": "HP:0002540<br>HP:0006915", "matched_name": "Inability to walk<br>Inability to walk by childhood/adolescence"}, {"hpoterm": "HP:0002542", "name": "Olivopontocerebellar atrophy", "num_matched": 0, "matchedddd": "", "matched_name": ""}, {"hpoterm": "HP:0002544", "name": "Retrocollis", "num_matched": 2, "matchedddd": "HP:0000473<br>HP:0001332", "matched_name": "Torticollis<br>Dystonia"}, {"hpoterm": "HP:0002545", "name": "Patchy demyelination of subcortical white matter", "num_matched": 1, "matchedddd": "HP:0011400", "matched_name": "Abnormal CNS myelination"}, {"hpoterm": "HP:0002546", "name": "Incomprehensible speech", "num_matched": 1, "matchedddd": "HP:0002546", "matched_name": "Incomprehensible speech"}, {"hpoterm": "HP:0002548", "name": "Parkinsonism with favorable response to dopaminergic medication", "num_matched": 0, "matchedddd": "", "matched_name": ""}, {"hpoterm": "HP:0002549", "name": "Deficit in phonologic short-term memory", "num_matched": 2, "matchedddd": "HP:0002549<br>HP:0100543", "matched_name": "Deficit in phonologic short-term memory<br>Cognitive impairment"}, {"hpoterm": "HP:0002550", "name": "Absent facial hair", "num_matched": 1, "matchedddd": "HP:0000561", "matched_name": "Absent eyelashes"}, {"hpoterm": "HP:0002552", "name": "Trichodysplasia", "num_matched": 0, "matchedddd": "", "matched_name": ""}, {"hpoterm": "HP:0002553", "name": "Highly arched eyebrow", "num_matched": 1, "matchedddd": "HP:0002553", "matched_name": "Highly arched eyebrow"}, {"hpoterm": "HP:0002555", "name": "Absent pubic hair", "num_matched": 1, "matchedddd": "HP:0100133", "matched_name": "Abnormality of the pubic hair"}, {"hpoterm": "HP:0002557", "name": "Hypoplastic nipples", "num_matched": 1, "matchedddd": "HP:0002557", "matched_name": "Hypoplastic nipples"}, {"hpoterm": "HP:0002558", "name": "Supernumerary nipple", "num_matched": 1, "matchedddd": "HP:0002558", "matched_name": "Supernumerary nipple"}, {"hpoterm": "HP:0002561", "name": "Absent nipple", "num_matched": 0, "matchedddd": "", "matched_name": ""}, {"hpoterm": "HP:0002562", "name": "Low-set nipples", "num_matched": 0, "matchedddd": "", "matched_name": ""}, {"hpoterm": "HP:0002563", "name": "Constrictive pericarditis", "num_matched": 0, "matchedddd": "", "matched_name": ""}, {"hpoterm": "HP:0002566", "name": "Intestinal malrotation", "num_matched": 3, "matchedddd": "HP:0002242<br>HP:0002566<br>HP:0004794", "matched_name": "Abnormal intestine morphology<br>Intestinal malrotation<br>Malrotation of small bowel"}, {"hpoterm": "HP:0002570", "name": "Steatorrhea", "num_matched": 1, "matchedddd": "HP:0002242", "matched_name": "Abnormal intestine morphology"}, {"hpoterm": "HP:0002571", "name": "Achalasia", "num_matched": 1, "matchedddd": "HP:0002579", "matched_name": "Gastrointestinal dysmotility"}, {"hpoterm": "HP:0002572", "name": "Episodic vomiting", "num_matched": 1, "matchedddd": "HP:0002572", "matched_name": "Episodic vomiting"}, {"hpoterm": "HP:0002573", "name": "Hematochezia", "num_matched": 1, "matchedddd": "HP:0001871", "matched_name": "Abnormality of blood and blood-forming tissues"}, {"hpoterm": "HP:0002574", "name": "Episodic abdominal pain", "num_matched": 0, "matchedddd": "", "matched_name": ""}, {"hpoterm": "HP:0002575", "name": "Tracheoesophageal fistula", "num_matched": 5, "matchedddd": "HP:0002031<br>HP:0002087<br>HP:0002575<br>HP:0002778<br>HP:0005607", "matched_name": "Abnormal esophagus morphology<br>Abnormality of the upper respiratory tract<br>Tracheoesophageal fistula<br>Abnormal trachea morphology<br>Abnormal tracheobronchial morphology"}, {"hpoterm": "HP:0002576", "name": "Intussusception", "num_matched": 1, "matchedddd": "HP:0002242", "matched_name": "Abnormal intestine morphology"}, {"hpoterm": "HP:0002577", "name": "Abnormality of the stomach", "num_matched": 2, "matchedddd": "HP:0002020<br>HP:0002577", "matched_name": "Gastroesophageal reflux<br>Abnormality of the stomach"}, {"hpoterm": "HP:0002578", "name": "Gastroparesis", "num_matched": 0, "matchedddd": "", "matched_name": ""}, {"hpoterm": "HP:0002579", "name": "Gastrointestinal dysmotility", "num_matched": 1, "matchedddd": "HP:0002579", "matched_name": "Gastrointestinal dysmotility"}, {"hpoterm": "HP:0002580", "name": "Volvulus", "num_matched": 1, "matchedddd": "HP:0002242", "matched_name": "Abnormal intestine morphology"}, {"hpoterm": "HP:0002582", "name": "Chronic atrophic gastritis", "num_matched": 0, "matchedddd": "", "matched_name": ""}, {"hpoterm": "HP:0002583", "name": "Colitis", "num_matched": 2, "matchedddd": "HP:0002242<br>HP:0002583", "matched_name": "Abnormal intestine morphology<br>Colitis"}, {"hpoterm": "HP:0002584", "name": "Intestinal bleeding", "num_matched": 2, "matchedddd": "HP:0001871<br>HP:0002242", "matched_name": "Abnormality of blood and blood-forming tissues<br>Abnormal intestine morphology"}, {"hpoterm": "HP:0002585", "name": "Abnormality of the peritoneum", "num_matched": 0, "matchedddd": "", "matched_name": ""}, {"hpoterm": "HP:0002586", "name": "Peritonitis", "num_matched": 0, "matchedddd": "", "matched_name": ""}, {"hpoterm": "HP:0002587", "name": "Projectile vomiting", "num_matched": 0, "matchedddd": "", "matched_name": ""}, {"hpoterm": "HP:0002588", "name": "Duodenal ulcer", "num_matched": 2, "matchedddd": "HP:0002242<br>HP:0002246", "matched_name": "Abnormal intestine morphology<br>Abnormality of the duodenum"}, {"hpoterm": "HP:0002589", "name": "Gastrointestinal atresia", "num_matched": 3, "matchedddd": "HP:0002032<br>HP:0002247<br>HP:0002589", "matched_name": "Esophageal atresia<br>Duodenal atresia<br>Gastrointestinal atresia"}, {"hpoterm": "HP:0002590", "name": "Paralytic ileus", "num_matched": 3, "matchedddd": "HP:0002242<br>HP:0002579<br>HP:0005214", "matched_name": "Abnormal intestine morphology<br>Gastrointestinal dysmotility<br>Intestinal obstruction"}, {"hpoterm": "HP:0002591", "name": "Polyphagia", "num_matched": 1, "matchedddd": "HP:0002591", "matched_name": "Polyphagia"}, {"hpoterm": "HP:0002592", "name": "Gastric ulcer", "num_matched": 0, "matchedddd": "", "matched_name": ""}, {"hpoterm": "HP:0002593", "name": "Intestinal lymphangiectasia", "num_matched": 1, "matchedddd": "HP:0002242", "matched_name": "Abnormal intestine morphology"}, {"hpoterm": "HP:0002594", "name": "Pancreatic hypoplasia", "num_matched": 0, "matchedddd": "", "matched_name": ""}, {"hpoterm": "HP:0002595", "name": "Ileus", "num_matched": 3, "matchedddd": "HP:0002242<br>HP:0002579<br>HP:0005214", "matched_name": "Abnormal intestine morphology<br>Gastrointestinal dysmotility<br>Intestinal obstruction"}, {"hpoterm": "HP:0002597", "name": "Abnormality of the vasculature", "num_matched": 0, "matchedddd": "", "matched_name": ""}, {"hpoterm": "HP:0002599", "name": "Head titubation", "num_matched": 3, "matchedddd": "HP:0001337<br>HP:0002345<br>HP:0002599", "matched_name": "Tremor<br>Action tremor<br>Head titubation"}, {"hpoterm": "HP:0002600", "name": "Hyporeflexia of lower limbs", "num_matched": 1, "matchedddd": "HP:0001265", "matched_name": "Hyporeflexia"}, {"hpoterm": "HP:0002601", "name": "Paresis of extensor muscles of the big toe", "num_matched": 2, "matchedddd": "HP:0001324<br>HP:0001844", "matched_name": "Muscle weakness<br>Abnormality of the hallux"}, {"hpoterm": "HP:0002604", "name": "Gastrointestinal telangiectasia", "num_matched": 1, "matchedddd": "HP:0001009", "matched_name": "Telangiectasia"}, {"hpoterm": "HP:0002605", "name": "Hepatic necrosis", "num_matched": 0, "matchedddd": "", "matched_name": ""}, {"hpoterm": "HP:0002607", "name": "Bowel incontinence", "num_matched": 1, "matchedddd": "HP:0002607", "matched_name": "Bowel incontinence"}, {"hpoterm": "HP:0002608", "name": "Celiac disease", "num_matched": 1, "matchedddd": "HP:0002242", "matched_name": "Abnormal intestine morphology"}, {"hpoterm": "HP:0002611", "name": "Cholestatic liver disease", "num_matched": 0, "matchedddd": "", "matched_name": ""}, {"hpoterm": "HP:0002612", "name": "Congenital hepatic fibrosis", "num_matched": 0, "matchedddd": "", "matched_name": ""}, {"hpoterm": "HP:0002613", "name": "Biliary cirrhosis", "num_matched": 0, "matchedddd": "", "matched_name": ""}, {"hpoterm": "HP:0002614", "name": "Hepatic periportal necrosis", "num_matched": 0, "matchedddd": "", "matched_name": ""}, {"hpoterm": "HP:0002615", "name": "Hypotension", "num_matched": 0, "matchedddd": "", "matched_name": ""}, {"hpoterm": "HP:0002616", "name": "Aortic root aneurysm", "num_matched": 1, "matchedddd": "HP:0004942", "matched_name": "Aortic aneurysm"}, {"hpoterm": "HP:0002617", "name": "Dilatation", "num_matched": 2, "matchedddd": "HP:0004942<br>HP:0004970", "matched_name": "Aortic aneurysm<br>Ascending tubular aorta aneurysm"}, {"hpoterm": "HP:0002619", "name": "Varicose veins", "num_matched": 0, "matchedddd": "", "matched_name": ""}, {"hpoterm": "HP:0002621", "name": "Atherosclerosis", "num_matched": 0, "matchedddd": "", "matched_name": ""}, {"hpoterm": "HP:0002623", "name": "Overriding aorta", "num_matched": 0, "matchedddd": "", "matched_name": ""}, {"hpoterm": "HP:0002624", "name": "Abnormal venous morphology", "num_matched": 2, "matchedddd": "HP:0001015<br>HP:0005345", "matched_name": "Prominent superficial veins<br>Abnormal vena cava morphology"}, {"hpoterm": "HP:0002625", "name": "Deep venous thrombosis", "num_matched": 1, "matchedddd": "HP:0001871", "matched_name": "Abnormality of blood and blood-forming tissues"}, {"hpoterm": "HP:0002626", "name": "Venous varicosities of celiac and mesenteric vessels", "num_matched": 0, "matchedddd": "", "matched_name": ""}, {"hpoterm": "HP:0002627", "name": "Right aortic arch with mirror image branching", "num_matched": 0, "matchedddd": "", "matched_name": ""}, {"hpoterm": "HP:0002629", "name": "Gastrointestinal arteriovenous malformation", "num_matched": 0, "matchedddd": "", "matched_name": ""}, {"hpoterm": "HP:0002630", "name": "Fat malabsorption", "num_matched": 1, "matchedddd": "HP:0002242", "matched_name": "Abnormal intestine morphology"}, {"hpoterm": "HP:0002632", "name": "Low-to-normal blood pressure", "num_matched": 0, "matchedddd": "", "matched_name": ""}, {"hpoterm": "HP:0002633", "name": "Vasculitis", "num_matched": 1, "matchedddd": "HP:0200030", "matched_name": "Punctate vasculitis skin lesions"}, {"hpoterm": "HP:0002634", "name": "Arteriosclerosis", "num_matched": 0, "matchedddd": "", "matched_name": ""}, {"hpoterm": "HP:0002635", "name": "Type IV atherosclerotic lesion", "num_matched": 0, "matchedddd": "", "matched_name": ""}, {"hpoterm": "HP:0002636", "name": "Dilatation of an abdominal artery", "num_matched": 0, "matchedddd": "", "matched_name": ""}, {"hpoterm": "HP:0002637", "name": "Cerebral ischemia", "num_matched": 0, "matchedddd": "", "matched_name": ""}, {"hpoterm": "HP:0002638", "name": "Superficial thrombophlebitis", "num_matched": 1, "matchedddd": "HP:0001871", "matched_name": "Abnormality of blood and blood-forming tissues"}, {"hpoterm": "HP:0002639", "name": "Budd-Chiari syndrome", "num_matched": 0, "matchedddd": "", "matched_name": ""}, {"hpoterm": "HP:0002640", "name": "Hypertension associated with pheochromocytoma", "num_matched": 1, "matchedddd": "HP:0000822", "matched_name": "Hypertension"}, {"hpoterm": "HP:0002641", "name": "Peripheral thrombosis", "num_matched": 1, "matchedddd": "HP:0001871", "matched_name": "Abnormality of blood and blood-forming tissues"}, {"hpoterm": "HP:0002642", "name": "Arteriovenous fistulas of celiac and mesenteric vessels", "num_matched": 0, "matchedddd": "", "matched_name": ""}, {"hpoterm": "HP:0002643", "name": "Neonatal respiratory distress", "num_matched": 1, "matchedddd": "HP:0002795", "matched_name": "Functional respiratory abnormality"}, {"hpoterm": "HP:0002644", "name": "Abnormality of pelvic girdle bone morphology", "num_matched": 1, "matchedddd": "HP:0003272", "matched_name": "Abnormality of the hip bone"}, {"hpoterm": "HP:0002645", "name": "Wormian bones", "num_matched": 1, "matchedddd": "HP:0002645", "matched_name": "Wormian bones"}, {"hpoterm": "HP:0002647", "name": "Aortic dissection", "num_matched": 0, "matchedddd": "", "matched_name": ""}, {"hpoterm": "HP:0002648", "name": "Abnormality of calvarial morphology", "num_matched": 1, "matchedddd": "HP:0002648", "matched_name": "Abnormality of calvarial morphology"}, {"hpoterm": "HP:0002650", "name": "Scoliosis", "num_matched": 2, "matchedddd": "HP:0002650<br>HP:0010674", "matched_name": "Scoliosis<br>Abnormality of the curvature of the vertebral column"}, {"hpoterm": "HP:0002651", "name": "Spondyloepimetaphyseal dysplasia", "num_matched": 1, "matchedddd": "HP:0002652", "matched_name": "Skeletal dysplasia"}, {"hpoterm": "HP:0002652", "name": "Skeletal dysplasia", "num_matched": 4, "matchedddd": "HP:0002652<br>HP:0002654<br>HP:0002656<br>HP:0100255", "matched_name": "Skeletal dysplasia<br>Multiple epiphyseal dysplasia<br>Epiphyseal dysplasia<br>Metaphyseal dysplasia"}, {"hpoterm": "HP:0002653", "name": "Bone pain", "num_matched": 0, "matchedddd": "", "matched_name": ""}, {"hpoterm": "HP:0002654", "name": "Multiple epiphyseal dysplasia", "num_matched": 2, "matchedddd": "HP:0002652<br>HP:0002654", "matched_name": "Skeletal dysplasia<br>Multiple epiphyseal dysplasia"}, {"hpoterm": "HP:0002655", "name": "Spondyloepiphyseal dysplasia", "num_matched": 1, "matchedddd": "HP:0002652", "matched_name": "Skeletal dysplasia"}, {"hpoterm": "HP:0002656", "name": "Epiphyseal dysplasia", "num_matched": 2, "matchedddd": "HP:0002652<br>HP:0002656", "matched_name": "Skeletal dysplasia<br>Epiphyseal dysplasia"}, {"hpoterm": "HP:0002657", "name": "Spondylometaphyseal dysplasia", "num_matched": 1, "matchedddd": "HP:0002652", "matched_name": "Skeletal dysplasia"}, {"hpoterm": "HP:0002659", "name": "Increased susceptibility to fractures", "num_matched": 4, "matchedddd": "HP:0002661<br>HP:0002756<br>HP:0002757<br>HP:0003023", "matched_name": "Painless fractures due to injury<br>Pathologic fracture<br>Recurrent fractures<br>Bowing of limbs due to multiple fractures"}, {"hpoterm": "HP:0002661", "name": "Painless fractures due to injury", "num_matched": 2, "matchedddd": "HP:0002661<br>HP:0009830", "matched_name": "Painless fractures due to injury<br>Peripheral neuropathy"}, {"hpoterm": "HP:0002663", "name": "Delayed epiphyseal ossification", "num_matched": 0, "matchedddd": "", "matched_name": ""}, {"hpoterm": "HP:0002664", "name": "Neoplasm", "num_matched": 1, "matchedddd": "HP:0001028", "matched_name": "Hemangioma"}, {"hpoterm": "HP:0002665", "name": "Lymphoma", "num_matched": 1, "matchedddd": "HP:0001871", "matched_name": "Abnormality of blood and blood-forming tissues"}, {"hpoterm": "HP:0002666", "name": "Pheochromocytoma", "num_matched": 0, "matchedddd": "", "matched_name": ""}, {"hpoterm": "HP:0002667", "name": "Nephroblastoma", "num_matched": 0, "matchedddd": "", "matched_name": ""}, {"hpoterm": "HP:0002668", "name": "Paraganglioma", "num_matched": 0, "matchedddd": "", "matched_name": ""}, {"hpoterm": "HP:0002669", "name": "Osteosarcoma", "num_matched": 0, "matchedddd": "", "matched_name": ""}, {"hpoterm": "HP:0002671", "name": "Basal cell carcinoma", "num_matched": 0, "matchedddd": "", "matched_name": ""}, {"hpoterm": "HP:0002672", "name": "Gastrointestinal carcinoma", "num_matched": 0, "matchedddd": "", "matched_name": ""}, {"hpoterm": "HP:0002673", "name": "Coxa valga", "num_matched": 1, "matchedddd": "HP:0010665", "matched_name": "Bilateral coxa valga"}, {"hpoterm": "HP:0002676", "name": "Cloverleaf skull", "num_matched": 0, "matchedddd": "", "matched_name": ""}, {"hpoterm": "HP:0002677", "name": "Small foramen magnum", "num_matched": 0, "matchedddd": "", "matched_name": ""}, {"hpoterm": "HP:0002678", "name": "Skull asymmetry", "num_matched": 1, "matchedddd": "HP:0002678", "matched_name": "Skull asymmetry"}, {"hpoterm": "HP:0002679", "name": "Abnormality of the sella turcica", "num_matched": 0, "matchedddd": "", "matched_name": ""}, {"hpoterm": "HP:0002680", "name": "J-shaped sella turcica", "num_matched": 0, "matchedddd": "", "matched_name": ""}, {"hpoterm": "HP:0002681", "name": "Deformed sella turcica", "num_matched": 0, "matchedddd": "", "matched_name": ""}, {"hpoterm": "HP:0002682", "name": "Broad skull", "num_matched": 0, "matchedddd": "", "matched_name": ""}, {"hpoterm": "HP:0002683", "name": "Abnormality of the calvaria", "num_matched": 0, "matchedddd": "", "matched_name": ""}, {"hpoterm": "HP:0002684", "name": "Thickened calvaria", "num_matched": 0, "matchedddd": "", "matched_name": ""}, {"hpoterm": "HP:0002686", "name": "Prenatal maternal abnormality", "num_matched": 0, "matchedddd": "", "matched_name": ""}, {"hpoterm": "HP:0002687", "name": "Abnormality of frontal sinus", "num_matched": 0, "matchedddd": "", "matched_name": ""}, {"hpoterm": "HP:0002688", "name": "Absent frontal sinuses", "num_matched": 0, "matchedddd": "", "matched_name": ""}, {"hpoterm": "HP:0002689", "name": "Absent paranasal sinuses", "num_matched": 0, "matchedddd": "", "matched_name": ""}, {"hpoterm": "HP:0002690", "name": "Large sella turcica", "num_matched": 0, "matchedddd": "", "matched_name": ""}, {"hpoterm": "HP:0002691", "name": "Platybasia", "num_matched": 0, "matchedddd": "", "matched_name": ""}, {"hpoterm": "HP:0002692", "name": "Hypoplastic facial bones", "num_matched": 1, "matchedddd": "HP:0002692", "matched_name": "Hypoplastic facial bones"}, {"hpoterm": "HP:0002693", "name": "Abnormality of the skull base", "num_matched": 1, "matchedddd": "HP:0001305", "matched_name": "Dandy-Walker malformation"}, {"hpoterm": "HP:0002694", "name": "Sclerosis of skull base", "num_matched": 0, "matchedddd": "", "matched_name": ""}, {"hpoterm": "HP:0002695", "name": "Symmetrical, oval parietal bone defects", "num_matched": 0, "matchedddd": "", "matched_name": ""}, {"hpoterm": "HP:0002696", "name": "Abnormal parietal bone morphology", "num_matched": 0, "matchedddd": "", "matched_name": ""}, {"hpoterm": "HP:0002697", "name": "Parietal foramina", "num_matched": 0, "matchedddd": "", "matched_name": ""}, {"hpoterm": "HP:0002699", "name": "Abnormality of the foramen magnum", "num_matched": 0, "matchedddd": "", "matched_name": ""}, {"hpoterm": "HP:0002700", "name": "Large foramen magnum", "num_matched": 0, "matchedddd": "", "matched_name": ""}, {"hpoterm": "HP:0002703", "name": "Abnormality of skull ossification", "num_matched": 0, "matchedddd": "", "matched_name": ""}, {"hpoterm": "HP:0002705", "name": "High, narrow palate", "num_matched": 3, "matchedddd": "HP:0000189<br>HP:0000218<br>HP:0002705", "matched_name": "Narrow palate<br>High palate<br>High, narrow palate"}, {"hpoterm": "HP:0002707", "name": "Palate telangiectasia", "num_matched": 1, "matchedddd": "HP:0001009", "matched_name": "Telangiectasia"}, {"hpoterm": "HP:0002708", "name": "Prominent median palatal raphe", "num_matched": 0, "matchedddd": "", "matched_name": ""}, {"hpoterm": "HP:0002710", "name": "Commissural lip pit", "num_matched": 0, "matchedddd": "", "matched_name": ""}, {"hpoterm": "HP:0002711", "name": "Exaggerated median tongue furrow", "num_matched": 1, "matchedddd": "HP:0000157", "matched_name": "Abnormality of the tongue"}, {"hpoterm": "HP:0002714", "name": "Downturned corners of mouth", "num_matched": 1, "matchedddd": "HP:0002714", "matched_name": "Downturned corners of mouth"}, {"hpoterm": "HP:0002715", "name": "Abnormality of the immune system", "num_matched": 0, "matchedddd": "", "matched_name": ""}, {"hpoterm": "HP:0002716", "name": "Lymphadenopathy", "num_matched": 0, "matchedddd": "", "matched_name": ""}, {"hpoterm": "HP:0002717", "name": "Adrenal overactivity", "num_matched": 1, "matchedddd": "HP:0000834", "matched_name": "Abnormality of the adrenal glands"}, {"hpoterm": "HP:0002718", "name": "Recurrent bacterial infections", "num_matched": 0, "matchedddd": "", "matched_name": ""}, {"hpoterm": "HP:0002719", "name": "Recurrent infections", "num_matched": 1, "matchedddd": "HP:0002719", "matched_name": "Recurrent infections"}, {"hpoterm": "HP:0002720", "name": "Decreased circulating IgA level", "num_matched": 2, "matchedddd": "HP:0002720<br>HP:0004313", "matched_name": "Decreased circulating IgA level<br>Decreased antibody level in blood"}, {"hpoterm": "HP:0002721", "name": "Immunodeficiency", "num_matched": 0, "matchedddd": "", "matched_name": ""}, {"hpoterm": "HP:0002722", "name": "Recurrent abscess formation", "num_matched": 0, "matchedddd": "", "matched_name": ""}, {"hpoterm": "HP:0002723", "name": "Absence of bactericidal oxidative respiratory burst in phagocytes", "num_matched": 0, "matchedddd": "", "matched_name": ""}, {"hpoterm": "HP:0002724", "name": "Recurrent Aspergillus infections", "num_matched": 0, "matchedddd": "", "matched_name": ""}, {"hpoterm": "HP:0002725", "name": "Systemic lupus erythematosus", "num_matched": 0, "matchedddd": "", "matched_name": ""}, {"hpoterm": "HP:0002726", "name": "Recurrent Staphylococcus aureus infections", "num_matched": 0, "matchedddd": "", "matched_name": ""}, {"hpoterm": "HP:0002728", "name": "Chronic mucocutaneous candidiasis", "num_matched": 0, "matchedddd": "", "matched_name": ""}, {"hpoterm": "HP:0002729", "name": "Follicular hyperplasia", "num_matched": 0, "matchedddd": "", "matched_name": ""}, {"hpoterm": "HP:0002730", "name": "Chronic noninfectious lymphadenopathy", "num_matched": 0, "matchedddd": "", "matched_name": ""}, {"hpoterm": "HP:0002731", "name": "Decreased lymphocyte apoptosis", "num_matched": 0, "matchedddd": "", "matched_name": ""}, {"hpoterm": "HP:0002732", "name": "Lymph node hypoplasia", "num_matched": 0, "matchedddd": "", "matched_name": ""}, {"hpoterm": "HP:0002733", "name": "Abnormality of the lymph nodes", "num_matched": 0, "matchedddd": "", "matched_name": ""}, {"hpoterm": "HP:0002737", "name": "Thick skull base", "num_matched": 0, "matchedddd": "", "matched_name": ""}, {"hpoterm": "HP:0002738", "name": "Hypoplastic frontal sinuses", "num_matched": 0, "matchedddd": "", "matched_name": ""}, {"hpoterm": "HP:0002740", "name": "Recurrent E. coli infections", "num_matched": 0, "matchedddd": "", "matched_name": ""}, {"hpoterm": "HP:0002741", "name": "Recurrent Serratia marcescens infections", "num_matched": 0, "matchedddd": "", "matched_name": ""}, {"hpoterm": "HP:0002742", "name": "Recurrent Klebsiella infections", "num_matched": 0, "matchedddd": "", "matched_name": ""}, {"hpoterm": "HP:0002743", "name": "Recurrent enteroviral infections", "num_matched": 1, "matchedddd": "HP:0004429", "matched_name": "Recurrent viral infections"}, {"hpoterm": "HP:0002744", "name": "Bilateral cleft lip and palate", "num_matched": 3, "matchedddd": "HP:0000204<br>HP:0002744<br>HP:0100335", "matched_name": "Cleft upper lip<br>Bilateral cleft lip and palate<br>Non-midline cleft lip"}, {"hpoterm": "HP:0002745", "name": "Oral leukoplakia", "num_matched": 0, "matchedddd": "", "matched_name": ""}, {"hpoterm": "HP:0002747", "name": "Respiratory insufficiency due to muscle weakness", "num_matched": 2, "matchedddd": "HP:0001324<br>HP:0002795", "matched_name": "Muscle weakness<br>Functional respiratory abnormality"}, {"hpoterm": "HP:0002748", "name": "Rickets", "num_matched": 1, "matchedddd": "HP:0004912", "matched_name": "Hypophosphatemic rickets"}, {"hpoterm": "HP:0002749", "name": "Osteomalacia", "num_matched": 0, "matchedddd": "", "matched_name": ""}, {"hpoterm": "HP:0002750", "name": "Delayed skeletal maturation", "num_matched": 3, "matchedddd": "HP:0000927<br>HP:0002750<br>HP:0003799", "matched_name": "Abnormality of skeletal maturation<br>Delayed skeletal maturation<br>Marked delay in bone age"}, {"hpoterm": "HP:0002751", "name": "Kyphoscoliosis", "num_matched": 3, "matchedddd": "HP:0002751<br>HP:0002808<br>HP:0004619", "matched_name": "Kyphoscoliosis<br>Kyphosis<br>Lumbar kyphoscoliosis"}, {"hpoterm": "HP:0002752", "name": "Sparse bone trabeculae", "num_matched": 0, "matchedddd": "", "matched_name": ""}, {"hpoterm": "HP:0002753", "name": "Thin bony cortex", "num_matched": 0, "matchedddd": "", "matched_name": ""}, {"hpoterm": "HP:0002754", "name": "Osteomyelitis", "num_matched": 0, "matchedddd": "", "matched_name": ""}, {"hpoterm": "HP:0002756", "name": "Pathologic fracture", "num_matched": 1, "matchedddd": "HP:0002756", "matched_name": "Pathologic fracture"}, {"hpoterm": "HP:0002757", "name": "Recurrent fractures", "num_matched": 1, "matchedddd": "HP:0002757", "matched_name": "Recurrent fractures"}, {"hpoterm": "HP:0002758", "name": "Osteoarthritis", "num_matched": 0, "matchedddd": "", "matched_name": ""}, {"hpoterm": "HP:0002761", "name": "Generalized joint laxity", "num_matched": 2, "matchedddd": "HP:0001388<br>HP:0002761", "matched_name": "Joint laxity<br>Generalized joint laxity"}, {"hpoterm": "HP:0002762", "name": "Multiple exostoses", "num_matched": 0, "matchedddd": "", "matched_name": ""}, {"hpoterm": "HP:0002763", "name": "Abnormal cartilage morphology", "num_matched": 1, "matchedddd": "HP:0006600", "matched_name": "Progressive calcification of costochondral cartilage"}, {"hpoterm": "HP:0002764", "name": "Stippled chondral calcification", "num_matched": 0, "matchedddd": "", "matched_name": ""}, {"hpoterm": "HP:0002766", "name": "Relatively short spine", "num_matched": 0, "matchedddd": "", "matched_name": ""}, {"hpoterm": "HP:0002777", "name": "Tracheal stenosis", "num_matched": 3, "matchedddd": "HP:0002087<br>HP:0002778<br>HP:0005607", "matched_name": "Abnormality of the upper respiratory tract<br>Abnormal trachea morphology<br>Abnormal tracheobronchial morphology"}, {"hpoterm": "HP:0002778", "name": "Abnormal trachea morphology", "num_matched": 5, "matchedddd": "HP:0002087<br>HP:0002575<br>HP:0002778<br>HP:0002779<br>HP:0005607", "matched_name": "Abnormality of the upper respiratory tract<br>Tracheoesophageal fistula<br>Abnormal trachea morphology<br>Tracheomalacia<br>Abnormal tracheobronchial morphology"}, {"hpoterm": "HP:0002779", "name": "Tracheomalacia", "num_matched": 5, "matchedddd": "HP:0002087<br>HP:0002778<br>HP:0002779<br>HP:0005607<br>HP:0008755", "matched_name": "Abnormality of the upper respiratory tract<br>Abnormal trachea morphology<br>Tracheomalacia<br>Abnormal tracheobronchial morphology<br>Laryngotracheomalacia"}, {"hpoterm": "HP:0002780", "name": "Bronchomalacia", "num_matched": 2, "matchedddd": "HP:0002087<br>HP:0005607", "matched_name": "Abnormality of the upper respiratory tract<br>Abnormal tracheobronchial morphology"}, {"hpoterm": "HP:0002781", "name": "Upper airway obstruction", "num_matched": 1, "matchedddd": "HP:0002795", "matched_name": "Functional respiratory abnormality"}, {"hpoterm": "HP:0002783", "name": "Recurrent lower respiratory tract infections", "num_matched": 4, "matchedddd": "HP:0002088<br>HP:0002205<br>HP:0002719<br>HP:0002783", "matched_name": "Abnormal lung morphology<br>Recurrent respiratory infections<br>Recurrent infections<br>Recurrent lower respiratory tract infections"}, {"hpoterm": "HP:0002786", "name": "Tracheobronchomalacia", "num_matched": 4, "matchedddd": "HP:0002087<br>HP:0002778<br>HP:0002779<br>HP:0005607", "matched_name": "Abnormality of the upper respiratory tract<br>Abnormal trachea morphology<br>Tracheomalacia<br>Abnormal tracheobronchial morphology"}, {"hpoterm": "HP:0002787", "name": "Tracheal calcification", "num_matched": 3, "matchedddd": "HP:0002087<br>HP:0002778<br>HP:0005607", "matched_name": "Abnormality of the upper respiratory tract<br>Abnormal trachea morphology<br>Abnormal tracheobronchial morphology"}, {"hpoterm": "HP:0002788", "name": "Recurrent upper respiratory tract infections", "num_matched": 4, "matchedddd": "HP:0002088<br>HP:0002205<br>HP:0002719<br>HP:0002788", "matched_name": "Abnormal lung morphology<br>Recurrent respiratory infections<br>Recurrent infections<br>Recurrent upper respiratory tract infections"}, {"hpoterm": "HP:0002789", "name": "Tachypnea", "num_matched": 3, "matchedddd": "HP:0002793<br>HP:0002795<br>HP:0002876", "matched_name": "Abnormal pattern of respiration<br>Functional respiratory abnormality<br>Episodic tachypnea"}, {"hpoterm": "HP:0002790", "name": "Neonatal breathing dysregulation", "num_matched": 2, "matchedddd": "HP:0002795<br>HP:0005957", "matched_name": "Functional respiratory abnormality<br>Breathing dysregulation"}, {"hpoterm": "HP:0002791", "name": "Hypoventilation", "num_matched": 4, "matchedddd": "HP:0002793<br>HP:0002795<br>HP:0002877<br>HP:0004881", "matched_name": "Abnormal pattern of respiration<br>Functional respiratory abnormality<br>Nocturnal hypoventilation<br>Episodic hypoventilation"}, {"hpoterm": "HP:0002792", "name": "Reduced vital capacity", "num_matched": 1, "matchedddd": "HP:0002795", "matched_name": "Functional respiratory abnormality"}, {"hpoterm": "HP:0002793", "name": "Abnormal pattern of respiration", "num_matched": 3, "matchedddd": "HP:0002104<br>HP:0002793<br>HP:0002795", "matched_name": "Apnea<br>Abnormal pattern of respiration<br>Functional respiratory abnormality"}, {"hpoterm": "HP:0002795", "name": "Functional respiratory abnormality", "num_matched": 1, "matchedddd": "HP:0002795", "matched_name": "Functional respiratory abnormality"}, {"hpoterm": "HP:0002797", "name": "Osteolysis", "num_matched": 0, "matchedddd": "", "matched_name": ""}, {"hpoterm": "HP:0002803", "name": "Congenital contracture", "num_matched": 4, "matchedddd": "HP:0001371<br>HP:0002803<br>HP:0002804<br>HP:0005684", "matched_name": "Flexion contracture<br>Congenital contracture<br>Arthrogryposis multiplex congenita<br>Distal arthrogryposis"}, {"hpoterm": "HP:0002804", "name": "Arthrogryposis multiplex congenita", "num_matched": 3, "matchedddd": "HP:0001371<br>HP:0002803<br>HP:0002804", "matched_name": "Flexion contracture<br>Congenital contracture<br>Arthrogryposis multiplex congenita"}, {"hpoterm": "HP:0002805", "name": "Accelerated bone age after puberty", "num_matched": 2, "matchedddd": "HP:0000927<br>HP:0005616", "matched_name": "Abnormality of skeletal maturation<br>Accelerated skeletal maturation"}, {"hpoterm": "HP:0002808", "name": "Kyphosis", "num_matched": 3, "matchedddd": "HP:0002751<br>HP:0002808<br>HP:0002942", "matched_name": "Kyphoscoliosis<br>Kyphosis<br>Thoracic kyphosis"}, {"hpoterm": "HP:0002810", "name": "Dumbbell-shaped metaphyses", "num_matched": 0, "matchedddd": "", "matched_name": ""}, {"hpoterm": "HP:0002812", "name": "Coxa vara", "num_matched": 0, "matchedddd": "", "matched_name": ""}, {"hpoterm": "HP:0002813", "name": "Abnormality of limb bone morphology", "num_matched": 1, "matchedddd": "HP:0002813", "matched_name": "Abnormality of limb bone morphology"}, {"hpoterm": "HP:0002814", "name": "Abnormality of the lower limb", "num_matched": 1, "matchedddd": "HP:0002814", "matched_name": "Abnormality of the lower limb"}, {"hpoterm": "HP:0002815", "name": "Abnormality of the knee", "num_matched": 4, "matchedddd": "HP:0002815<br>HP:0002857<br>HP:0002999<br>HP:0010500", "matched_name": "Abnormality of the knee<br>Genu valgum<br>Patellar dislocation<br>Hyperextensibility of the knee"}, {"hpoterm": "HP:0002816", "name": "Genu recurvatum", "num_matched": 3, "matchedddd": "HP:0002815<br>HP:0002816<br>HP:0010500", "matched_name": "Abnormality of the knee<br>Genu recurvatum<br>Hyperextensibility of the knee"}, {"hpoterm": "HP:0002817", "name": "Abnormality of the upper limb", "num_matched": 1, "matchedddd": "HP:0002817", "matched_name": "Abnormality of the upper limb"}, {"hpoterm": "HP:0002818", "name": "Abnormality of the radius", "num_matched": 3, "matchedddd": "HP:0002818<br>HP:0003995<br>HP:0006501", "matched_name": "Abnormality of the radius<br>Abnormality of the radial head<br>Aplasia/Hypoplasia of the radius"}, {"hpoterm": "HP:0002821", "name": "Neuropathic arthropathy", "num_matched": 0, "matchedddd": "", "matched_name": ""}, {"hpoterm": "HP:0002822", "name": "Hyperplasia of the femoral trochanters", "num_matched": 0, "matchedddd": "", "matched_name": ""}, {"hpoterm": "HP:0002823", "name": "Abnormality of femur morphology", "num_matched": 4, "matchedddd": "HP:0003097<br>HP:0005743<br>HP:0010574<br>HP:0010665", "matched_name": "Short femur<br>Avascular necrosis of the capital femoral epiphysis<br>Abnormality of the epiphysis of the femoral head<br>Bilateral coxa valga"}, {"hpoterm": "HP:0002825", "name": "Caudal appendage", "num_matched": 0, "matchedddd": "", "matched_name": ""}, {"hpoterm": "HP:0002826", "name": "Halberd-shaped pelvis", "num_matched": 0, "matchedddd": "", "matched_name": ""}, {"hpoterm": "HP:0002827", "name": "Hip dislocation", "num_matched": 3, "matchedddd": "HP:0001374<br>HP:0002827<br>HP:0003272", "matched_name": "Congenital hip dislocation<br>Hip dislocation<br>Abnormality of the hip bone"}, {"hpoterm": "HP:0002828", "name": "Multiple joint contractures", "num_matched": 1, "matchedddd": "HP:0001371", "matched_name": "Flexion contracture"}, {"hpoterm": "HP:0002829", "name": "Arthralgia", "num_matched": 0, "matchedddd": "", "matched_name": ""}, {"hpoterm": "HP:0002831", "name": "Long coccyx", "num_matched": 0, "matchedddd": "", "matched_name": ""}, {"hpoterm": "HP:0002832", "name": "Calcific stippling", "num_matched": 0, "matchedddd": "", "matched_name": ""}, {"hpoterm": "HP:0002833", "name": "Cystic angiomatosis of bone", "num_matched": 0, "matchedddd": "", "matched_name": ""}, {"hpoterm": "HP:0002834", "name": "Flared femoral metaphysis", "num_matched": 0, "matchedddd": "", "matched_name": ""}, {"hpoterm": "HP:0002835", "name": "Aspiration", "num_matched": 2, "matchedddd": "HP:0002795<br>HP:0002835", "matched_name": "Functional respiratory abnormality<br>Aspiration"}, {"hpoterm": "HP:0002836", "name": "Bladder exstrophy", "num_matched": 0, "matchedddd": "", "matched_name": ""}, {"hpoterm": "HP:0002837", "name": "Recurrent bronchitis", "num_matched": 4, "matchedddd": "HP:0002087<br>HP:0002205<br>HP:0002788<br>HP:0005607", "matched_name": "Abnormality of the upper respiratory tract<br>Recurrent respiratory infections<br>Recurrent upper respiratory tract infections<br>Abnormal tracheobronchial morphology"}, {"hpoterm": "HP:0002839", "name": "Urinary bladder sphincter dysfunction", "num_matched": 0, "matchedddd": "", "matched_name": ""}, {"hpoterm": "HP:0002840", "name": "Lymphadenitis", "num_matched": 0, "matchedddd": "", "matched_name": ""}, {"hpoterm": "HP:0002841", "name": "Recurrent fungal infections", "num_matched": 1, "matchedddd": "HP:0005401", "matched_name": "Recurrent candida infections"}, {"hpoterm": "HP:0002842", "name": "Recurrent Burkholderia cepacia infections", "num_matched": 0, "matchedddd": "", "matched_name": ""}, {"hpoterm": "HP:0002843", "name": "Abnormal T cell morphology", "num_matched": 1, "matchedddd": "HP:0001871", "matched_name": "Abnormality of blood and blood-forming tissues"}, {"hpoterm": "HP:0002846", "name": "Abnormal B cell morphology", "num_matched": 1, "matchedddd": "HP:0001871", "matched_name": "Abnormality of blood and blood-forming tissues"}, {"hpoterm": "HP:0002847", "name": "Impaired memory B cell generation", "num_matched": 0, "matchedddd": "", "matched_name": ""}, {"hpoterm": "HP:0002848", "name": "Specific anti-polysaccharide antibody deficiency", "num_matched": 1, "matchedddd": "HP:0004313", "matched_name": "Decreased antibody level in blood"}, {"hpoterm": "HP:0002849", "name": "Absence of lymph node germinal center", "num_matched": 0, "matchedddd": "", "matched_name": ""}, {"hpoterm": "HP:0002850", "name": "Decreased circulating total IgM", "num_matched": 1, "matchedddd": "HP:0004313", "matched_name": "Decreased antibody level in blood"}, {"hpoterm": "HP:0002851", "name": "Elevated proportion of CD4-negative, CD8-negative, alpha-beta regulatory T cells", "num_matched": 1, "matchedddd": "HP:0001871", "matched_name": "Abnormality of blood and blood-forming tissues"}, {"hpoterm": "HP:0002853", "name": "Increased proportion of HLA DR+ T cells", "num_matched": 1, "matchedddd": "HP:0001871", "matched_name": "Abnormality of blood and blood-forming tissues"}, {"hpoterm": "HP:0002857", "name": "Genu valgum", "num_matched": 2, "matchedddd": "HP:0002815<br>HP:0002857", "matched_name": "Abnormality of the knee<br>Genu valgum"}, {"hpoterm": "HP:0002858", "name": "Meningioma", "num_matched": 1, "matchedddd": "HP:0100006", "matched_name": "Neoplasm of the central nervous system"}, {"hpoterm": "HP:0002859", "name": "Rhabdomyosarcoma", "num_matched": 0, "matchedddd": "", "matched_name": ""}, {"hpoterm": "HP:0002860", "name": "Squamous cell carcinoma", "num_matched": 0, "matchedddd": "", "matched_name": ""}, {"hpoterm": "HP:0002861", "name": "Melanoma", "num_matched": 0, "matchedddd": "", "matched_name": ""}, {"hpoterm": "HP:0002862", "name": "Bladder carcinoma", "num_matched": 0, "matchedddd": "", "matched_name": ""}, {"hpoterm": "HP:0002863", "name": "Myelodysplasia", "num_matched": 2, "matchedddd": "HP:0001871<br>HP:0002863", "matched_name": "Abnormality of blood and blood-forming tissues<br>Myelodysplasia"}, {"hpoterm": "HP:0002864", "name": "Paraganglioma of head and neck", "num_matched": 0, "matchedddd": "", "matched_name": ""}, {"hpoterm": "HP:0002865", "name": "Medullary thyroid carcinoma", "num_matched": 0, "matchedddd": "", "matched_name": ""}, {"hpoterm": "HP:0002866", "name": "Hypoplastic iliac wing", "num_matched": 1, "matchedddd": "HP:0003272", "matched_name": "Abnormality of the hip bone"}, {"hpoterm": "HP:0002867", "name": "Abnormality of the ilium", "num_matched": 2, "matchedddd": "HP:0002869<br>HP:0003272", "matched_name": "Flared iliac wings<br>Abnormality of the hip bone"}, {"hpoterm": "HP:0002868", "name": "Narrow iliac wings", "num_matched": 1, "matchedddd": "HP:0003272", "matched_name": "Abnormality of the hip bone"}, {"hpoterm": "HP:0002869", "name": "Flared iliac wings", "num_matched": 2, "matchedddd": "HP:0002869<br>HP:0003272", "matched_name": "Flared iliac wings<br>Abnormality of the hip bone"}, {"hpoterm": "HP:0002870", "name": "Obstructive sleep apnea", "num_matched": 4, "matchedddd": "HP:0002104<br>HP:0002793<br>HP:0002795<br>HP:0002870", "matched_name": "Apnea<br>Abnormal pattern of respiration<br>Functional respiratory abnormality<br>Obstructive sleep apnea"}, {"hpoterm": "HP:0002871", "name": "Central apnea", "num_matched": 4, "matchedddd": "HP:0002104<br>HP:0002793<br>HP:0002795<br>HP:0002871", "matched_name": "Apnea<br>Abnormal pattern of respiration<br>Functional respiratory abnormality<br>Central apnea"}, {"hpoterm": "HP:0002872", "name": "Apneic episodes precipitated by illness, fatigue, stress", "num_matched": 3, "matchedddd": "HP:0002104<br>HP:0002793<br>HP:0002795", "matched_name": "Apnea<br>Abnormal pattern of respiration<br>Functional respiratory abnormality"}, {"hpoterm": "HP:0002875", "name": "Exertional dyspnea", "num_matched": 1, "matchedddd": "HP:0002795", "matched_name": "Functional respiratory abnormality"}, {"hpoterm": "HP:0002876", "name": "Episodic tachypnea", "num_matched": 3, "matchedddd": "HP:0002793<br>HP:0002795<br>HP:0002876", "matched_name": "Abnormal pattern of respiration<br>Functional respiratory abnormality<br>Episodic tachypnea"}, {"hpoterm": "HP:0002877", "name": "Nocturnal hypoventilation", "num_matched": 3, "matchedddd": "HP:0002793<br>HP:0002795<br>HP:0002877", "matched_name": "Abnormal pattern of respiration<br>Functional respiratory abnormality<br>Nocturnal hypoventilation"}, {"hpoterm": "HP:0002878", "name": "Respiratory failure", "num_matched": 1, "matchedddd": "HP:0002795", "matched_name": "Functional respiratory abnormality"}, {"hpoterm": "HP:0002879", "name": "Anisospondyly", "num_matched": 1, "matchedddd": "HP:0003468", "matched_name": "Abnormal vertebral morphology"}, {"hpoterm": "HP:0002882", "name": "Sudden episodic apnea", "num_matched": 4, "matchedddd": "HP:0002104<br>HP:0002793<br>HP:0002795<br>HP:0002882", "matched_name": "Apnea<br>Abnormal pattern of respiration<br>Functional respiratory abnormality<br>Sudden episodic apnea"}, {"hpoterm": "HP:0002883", "name": "Hyperventilation", "num_matched": 3, "matchedddd": "HP:0002793<br>HP:0002795<br>HP:0004879", "matched_name": "Abnormal pattern of respiration<br>Functional respiratory abnormality<br>Intermittent hyperventilation"}, {"hpoterm": "HP:0002884", "name": "Hepatoblastoma", "num_matched": 0, "matchedddd": "", "matched_name": ""}, {"hpoterm": "HP:0002885", "name": "Medulloblastoma", "num_matched": 1, "matchedddd": "HP:0100006", "matched_name": "Neoplasm of the central nervous system"}, {"hpoterm": "HP:0002886", "name": "Vagal paraganglioma", "num_matched": 0, "matchedddd": "", "matched_name": ""}, {"hpoterm": "HP:0002888", "name": "Ependymoma", "num_matched": 1, "matchedddd": "HP:0100006", "matched_name": "Neoplasm of the central nervous system"}, {"hpoterm": "HP:0002890", "name": "Thyroid carcinoma", "num_matched": 0, "matchedddd": "", "matched_name": ""}, {"hpoterm": "HP:0002891", "name": "Uterine leiomyosarcoma", "num_matched": 0, "matchedddd": "", "matched_name": ""}, {"hpoterm": "HP:0002893", "name": "Pituitary adenoma", "num_matched": 1, "matchedddd": "HP:0000864", "matched_name": "Abnormality of the hypothalamus-pituitary axis"}, {"hpoterm": "HP:0002894", "name": "Neoplasm of the pancreas", "num_matched": 0, "matchedddd": "", "matched_name": ""}, {"hpoterm": "HP:0002895", "name": "Papillary thyroid carcinoma", "num_matched": 0, "matchedddd": "", "matched_name": ""}, {"hpoterm": "HP:0002896", "name": "Neoplasm of the liver", "num_matched": 0, "matchedddd": "", "matched_name": ""}, {"hpoterm": "HP:0002897", "name": "Parathyroid adenoma", "num_matched": 0, "matchedddd": "", "matched_name": ""}, {"hpoterm": "HP:0002898", "name": "Embryonal neoplasm", "num_matched": 1, "matchedddd": "HP:0009792", "matched_name": "Teratoma"}, {"hpoterm": "HP:0002900", "name": "Hypokalemia", "num_matched": 0, "matchedddd": "", "matched_name": ""}, {"hpoterm": "HP:0002901", "name": "Hypocalcemia", "num_matched": 1, "matchedddd": "HP:0002901", "matched_name": "Hypocalcemia"}, {"hpoterm": "HP:0002902", "name": "Hyponatremia", "num_matched": 0, "matchedddd": "", "matched_name": ""}, {"hpoterm": "HP:0002904", "name": "Hyperbilirubinemia", "num_matched": 1, "matchedddd": "HP:0002908", "matched_name": "Conjugated hyperbilirubinemia"}, {"hpoterm": "HP:0002905", "name": "Hyperphosphatemia", "num_matched": 0, "matchedddd": "", "matched_name": ""}, {"hpoterm": "HP:0002907", "name": "Microscopic hematuria", "num_matched": 1, "matchedddd": "HP:0002907", "matched_name": "Microscopic hematuria"}, {"hpoterm": "HP:0002908", "name": "Conjugated hyperbilirubinemia", "num_matched": 1, "matchedddd": "HP:0002908", "matched_name": "Conjugated hyperbilirubinemia"}, {"hpoterm": "HP:0002909", "name": "Generalized aminoaciduria", "num_matched": 0, "matchedddd": "", "matched_name": ""}, {"hpoterm": "HP:0002910", "name": "Elevated hepatic transaminase", "num_matched": 0, "matchedddd": "", "matched_name": ""}, {"hpoterm": "HP:0002912", "name": "Methylmalonic acidemia", "num_matched": 0, "matchedddd": "", "matched_name": ""}, {"hpoterm": "HP:0002913", "name": "Myoglobinuria", "num_matched": 0, "matchedddd": "", "matched_name": ""}, {"hpoterm": "HP:0002914", "name": "Hyperchloriduria", "num_matched": 0, "matchedddd": "", "matched_name": ""}, {"hpoterm": "HP:0002916", "name": "Abnormality of chromosome segregation", "num_matched": 0, "matchedddd": "", "matched_name": ""}, {"hpoterm": "HP:0002917", "name": "Hypomagnesemia", "num_matched": 1, "matchedddd": "HP:0002917", "matched_name": "Hypomagnesemia"}, {"hpoterm": "HP:0002918", "name": "Hypermagnesemia", "num_matched": 0, "matchedddd": "", "matched_name": ""}, {"hpoterm": "HP:0002919", "name": "Ketonuria", "num_matched": 0, "matchedddd": "", "matched_name": ""}, {"hpoterm": "HP:0002920", "name": "Decreased circulating ACTH level", "num_matched": 1, "matchedddd": "HP:0002920", "matched_name": "Decreased circulating ACTH level"}, {"hpoterm": "HP:0002921", "name": "Abnormality of the cerebrospinal fluid", "num_matched": 3, "matchedddd": "HP:0000238<br>HP:0001334<br>HP:0002922", "matched_name": "Hydrocephalus<br>Communicating hydrocephalus<br>Increased CSF protein"}, {"hpoterm": "HP:0002922", "name": "Increased CSF protein", "num_matched": 1, "matchedddd": "HP:0002922", "matched_name": "Increased CSF protein"}, {"hpoterm": "HP:0002923", "name": "Rheumatoid factor positive", "num_matched": 0, "matchedddd": "", "matched_name": ""}, {"hpoterm": "HP:0002925", "name": "Increased thyroid-stimulating hormone level", "num_matched": 2, "matchedddd": "HP:0000864<br>HP:0002925", "matched_name": "Abnormality of the hypothalamus-pituitary axis<br>Increased thyroid-stimulating hormone level"}, {"hpoterm": "HP:0002926", "name": "Abnormality of thyroid physiology", "num_matched": 2, "matchedddd": "HP:0000821<br>HP:0002926", "matched_name": "Hypothyroidism<br>Abnormality of thyroid physiology"}, {"hpoterm": "HP:0002927", "name": "Histidinuria", "num_matched": 0, "matchedddd": "", "matched_name": ""}, {"hpoterm": "HP:0002928", "name": "Decreased activity of the pyruvate dehydrogenase complex", "num_matched": 1, "matchedddd": "HP:0002928", "matched_name": "Decreased activity of the pyruvate dehydrogenase complex"}, {"hpoterm": "HP:0002929", "name": "Leydig cell insensitivity to gonadotropin", "num_matched": 0, "matchedddd": "", "matched_name": ""}, {"hpoterm": "HP:0002930", "name": "Impaired sensitivity to thyroid hormone", "num_matched": 1, "matchedddd": "HP:0002926", "matched_name": "Abnormality of thyroid physiology"}, {"hpoterm": "HP:0002932", "name": "Aldehyde oxidase deficiency", "num_matched": 0, "matchedddd": "", "matched_name": ""}, {"hpoterm": "HP:0002933", "name": "Ventral hernia", "num_matched": 0, "matchedddd": "", "matched_name": ""}, {"hpoterm": "HP:0002936", "name": "Distal sensory impairment", "num_matched": 1, "matchedddd": "HP:0009830", "matched_name": "Peripheral neuropathy"}, {"hpoterm": "HP:0002937", "name": "Hemivertebrae", "num_matched": 5, "matchedddd": "HP:0002937<br>HP:0003422<br>HP:0003468<br>HP:0008439<br>HP:0008467", "matched_name": "Hemivertebrae<br>Vertebral segmentation defect<br>Abnormal vertebral morphology<br>Lumbar hemivertebrae<br>Thoracic hemivertebrae"}, {"hpoterm": "HP:0002938", "name": "Lumbar hyperlordosis", "num_matched": 2, "matchedddd": "HP:0002938<br>HP:0003307", "matched_name": "Lumbar hyperlordosis<br>Hyperlordosis"}, {"hpoterm": "HP:0002942", "name": "Thoracic kyphosis", "num_matched": 2, "matchedddd": "HP:0002808<br>HP:0002942", "matched_name": "Kyphosis<br>Thoracic kyphosis"}, {"hpoterm": "HP:0002943", "name": "Thoracic scoliosis", "num_matched": 1, "matchedddd": "HP:0002943", "matched_name": "Thoracic scoliosis"}, {"hpoterm": "HP:0002944", "name": "Thoracolumbar scoliosis", "num_matched": 3, "matchedddd": "HP:0002944<br>HP:0004619<br>HP:0004626", "matched_name": "Thoracolumbar scoliosis<br>Lumbar kyphoscoliosis<br>Lumbar scoliosis"}, {"hpoterm": "HP:0002945", "name": "Intervertebral space narrowing", "num_matched": 0, "matchedddd": "", "matched_name": ""}, {"hpoterm": "HP:0002946", "name": "Supernumerary vertebrae", "num_matched": 1, "matchedddd": "HP:0003468", "matched_name": "Abnormal vertebral morphology"}, {"hpoterm": "HP:0002947", "name": "Cervical kyphosis", "num_matched": 2, "matchedddd": "HP:0002808<br>HP:0002947", "matched_name": "Kyphosis<br>Cervical kyphosis"}, {"hpoterm": "HP:0002948", "name": "Vertebral fusion", "num_matched": 4, "matchedddd": "HP:0002948<br>HP:0002949<br>HP:0003422<br>HP:0003468", "matched_name": "Vertebral fusion<br>Fused cervical vertebrae<br>Vertebral segmentation defect<br>Abnormal vertebral morphology"}, {"hpoterm": "HP:0002949", "name": "Fused cervical vertebrae", "num_matched": 4, "matchedddd": "HP:0002948<br>HP:0002949<br>HP:0003422<br>HP:0003468", "matched_name": "Vertebral fusion<br>Fused cervical vertebrae<br>Vertebral segmentation defect<br>Abnormal vertebral morphology"}, {"hpoterm": "HP:0002951", "name": "Partial absence of cerebellar vermis", "num_matched": 2, "matchedddd": "HP:0002334<br>HP:0002951", "matched_name": "Abnormality of the cerebellar vermis<br>Partial absence of cerebellar vermis"}, {"hpoterm": "HP:0002953", "name": "Vertebral compression fractures", "num_matched": 2, "matchedddd": "HP:0002953<br>HP:0003468", "matched_name": "Vertebral compression fractures<br>Abnormal vertebral morphology"}, {"hpoterm": "HP:0002955", "name": "Granulomatosis", "num_matched": 1, "matchedddd": "HP:0001871", "matched_name": "Abnormality of blood and blood-forming tissues"}, {"hpoterm": "HP:0002958", "name": "Immune dysregulation", "num_matched": 0, "matchedddd": "", "matched_name": ""}, {"hpoterm": "HP:0002959", "name": "Impaired Ig class switch recombination", "num_matched": 0, "matchedddd": "", "matched_name": ""}, {"hpoterm": "HP:0002960", "name": "Autoimmunity", "num_matched": 1, "matchedddd": "HP:0001890", "matched_name": "Autoimmune hemolytic anemia"}, {"hpoterm": "HP:0002961", "name": "Dysgammaglobulinemia", "num_matched": 1, "matchedddd": "HP:0004313", "matched_name": "Decreased antibody level in blood"}, {"hpoterm": "HP:0002963", "name": "Abnormal delayed hypersensitivity skin test", "num_matched": 0, "matchedddd": "", "matched_name": ""}, {"hpoterm": "HP:0002965", "name": "Cutaneous anergy", "num_matched": 0, "matchedddd": "", "matched_name": ""}, {"hpoterm": "HP:0002967", "name": "Cubitus valgus", "num_matched": 1, "matchedddd": "HP:0002967", "matched_name": "Cubitus valgus"}, {"hpoterm": "HP:0002970", "name": "Genu varum", "num_matched": 1, "matchedddd": "HP:0002815", "matched_name": "Abnormality of the knee"}, {"hpoterm": "HP:0002971", "name": "Absent microvilli on the surface of peripheral blood lymphocytes", "num_matched": 1, "matchedddd": "HP:0001871", "matched_name": "Abnormality of blood and blood-forming tissues"}, {"hpoterm": "HP:0002972", "name": "Reduced delayed hypersensitivity", "num_matched": 0, "matchedddd": "", "matched_name": ""}, {"hpoterm": "HP:0002973", "name": "Abnormality of the forearm", "num_matched": 4, "matchedddd": "HP:0002818<br>HP:0002997<br>HP:0003995<br>HP:0006501", "matched_name": "Abnormality of the radius<br>Abnormality of the ulna<br>Abnormality of the radial head<br>Aplasia/Hypoplasia of the radius"}, {"hpoterm": "HP:0002974", "name": "Radioulnar synostosis", "num_matched": 3, "matchedddd": "HP:0002818<br>HP:0002974<br>HP:0002997", "matched_name": "Abnormality of the radius<br>Radioulnar synostosis<br>Abnormality of the ulna"}, {"hpoterm": "HP:0002977", "name": "Aplasia/Hypoplasia involving the central nervous system", "num_matched": 1, "matchedddd": "HP:0002977", "matched_name": "Aplasia/Hypoplasia involving the central nervous system"}, {"hpoterm": "HP:0002979", "name": "Bowing of the legs", "num_matched": 1, "matchedddd": "HP:0002857", "matched_name": "Genu valgum"}, {"hpoterm": "HP:0002980", "name": "Femoral bowing", "num_matched": 0, "matchedddd": "", "matched_name": ""}, {"hpoterm": "HP:0002981", "name": "Abnormality of the calf", "num_matched": 2, "matchedddd": "HP:0002857<br>HP:0002992", "matched_name": "Genu valgum<br>Abnormality of tibia morphology"}, {"hpoterm": "HP:0002982", "name": "Tibial bowing", "num_matched": 1, "matchedddd": "HP:0002992", "matched_name": "Abnormality of tibia morphology"}, {"hpoterm": "HP:0002983", "name": "Micromelia", "num_matched": 0, "matchedddd": "", "matched_name": ""}, {"hpoterm": "HP:0002984", "name": "Hypoplasia of the radius", "num_matched": 4, "matchedddd": "HP:0002818<br>HP:0002984<br>HP:0003026<br>HP:0006501", "matched_name": "Abnormality of the radius<br>Hypoplasia of the radius<br>Short long bone<br>Aplasia/Hypoplasia of the radius"}, {"hpoterm": "HP:0002986", "name": "Radial bowing", "num_matched": 1, "matchedddd": "HP:0002818", "matched_name": "Abnormality of the radius"}, {"hpoterm": "HP:0002987", "name": "Elbow flexion contracture", "num_matched": 2, "matchedddd": "HP:0001371<br>HP:0002987", "matched_name": "Flexion contracture<br>Elbow flexion contracture"}, {"hpoterm": "HP:0002990", "name": "Fibular aplasia", "num_matched": 0, "matchedddd": "", "matched_name": ""}, {"hpoterm": "HP:0002991", "name": "Abnormality of fibula morphology", "num_matched": 0, "matchedddd": "", "matched_name": ""}, {"hpoterm": "HP:0002992", "name": "Abnormality of tibia morphology", "num_matched": 1, "matchedddd": "HP:0002992", "matched_name": "Abnormality of tibia morphology"}, {"hpoterm": "HP:0002996", "name": "Limited elbow movement", "num_matched": 2, "matchedddd": "HP:0001377<br>HP:0002987", "matched_name": "Limited elbow extension<br>Elbow flexion contracture"}, {"hpoterm": "HP:0002997", "name": "Abnormality of the ulna", "num_matched": 3, "matchedddd": "HP:0002974<br>HP:0002997<br>HP:0006495", "matched_name": "Radioulnar synostosis<br>Abnormality of the ulna<br>Aplasia/Hypoplasia of the ulna"}, {"hpoterm": "HP:0002999", "name": "Patellar dislocation", "num_matched": 3, "matchedddd": "HP:0002815<br>HP:0002999<br>HP:0005001", "matched_name": "Abnormality of the knee<br>Patellar dislocation<br>Recurrent patellar dislocation"}, {"hpoterm": "HP:0003001", "name": "Glomus jugular tumor", "num_matched": 0, "matchedddd": "", "matched_name": ""}, {"hpoterm": "HP:0003002", "name": "Breast carcinoma", "num_matched": 0, "matchedddd": "", "matched_name": ""}, {"hpoterm": "HP:0003003", "name": "Colon cancer", "num_matched": 1, "matchedddd": "HP:0002242", "matched_name": "Abnormal intestine morphology"}, {"hpoterm": "HP:0003005", "name": "Ganglioneuroma", "num_matched": 0, "matchedddd": "", "matched_name": ""}, {"hpoterm": "HP:0003006", "name": "Neuroblastoma", "num_matched": 1, "matchedddd": "HP:0100006", "matched_name": "Neoplasm of the central nervous system"}, {"hpoterm": "HP:0003009", "name": "Enhanced neurotoxicity of vincristine", "num_matched": 0, "matchedddd": "", "matched_name": ""}, {"hpoterm": "HP:0003010", "name": "Prolonged bleeding time", "num_matched": 1, "matchedddd": "HP:0001871", "matched_name": "Abnormality of blood and blood-forming tissues"}, {"hpoterm": "HP:0003011", "name": "Abnormality of the musculature", "num_matched": 0, "matchedddd": "", "matched_name": ""}, {"hpoterm": "HP:0003013", "name": "Bulging epiphyses", "num_matched": 0, "matchedddd": "", "matched_name": ""}, {"hpoterm": "HP:0003015", "name": "Flared metaphysis", "num_matched": 0, "matchedddd": "", "matched_name": ""}, {"hpoterm": "HP:0003016", "name": "Metaphyseal widening", "num_matched": 0, "matchedddd": "", "matched_name": ""}, {"hpoterm": "HP:0003019", "name": "Abnormality of the wrist", "num_matched": 4, "matchedddd": "HP:0001216<br>HP:0001239<br>HP:0003020<br>HP:0004246", "matched_name": "Delayed ossification of carpal bones<br>Wrist flexion contracture<br>Enlargement of the wrists<br>Delayed ossification of the scaphoid"}, {"hpoterm": "HP:0003020", "name": "Enlargement of the wrists", "num_matched": 1, "matchedddd": "HP:0003020", "matched_name": "Enlargement of the wrists"}, {"hpoterm": "HP:0003021", "name": "Metaphyseal cupping", "num_matched": 0, "matchedddd": "", "matched_name": ""}, {"hpoterm": "HP:0003022", "name": "Hypoplasia of the ulna", "num_matched": 3, "matchedddd": "HP:0002997<br>HP:0003026<br>HP:0006495", "matched_name": "Abnormality of the ulna<br>Short long bone<br>Aplasia/Hypoplasia of the ulna"}, {"hpoterm": "HP:0003023", "name": "Bowing of limbs due to multiple fractures", "num_matched": 1, "matchedddd": "HP:0003023", "matched_name": "Bowing of limbs due to multiple fractures"}, {"hpoterm": "HP:0003025", "name": "Metaphyseal irregularity", "num_matched": 0, "matchedddd": "", "matched_name": ""}, {"hpoterm": "HP:0003026", "name": "Short long bone", "num_matched": 6, "matchedddd": "HP:0002984<br>HP:0003026<br>HP:0003097<br>HP:0004704<br>HP:0005792<br>HP:0010743", "matched_name": "Hypoplasia of the radius<br>Short long bone<br>Short femur<br>Short fifth metatarsal<br>Short humerus<br>Short metatarsal"}, {"hpoterm": "HP:0003027", "name": "Mesomelia", "num_matched": 0, "matchedddd": "", "matched_name": ""}, {"hpoterm": "HP:0003028", "name": "Abnormality of the ankles", "num_matched": 3, "matchedddd": "HP:0003028<br>HP:0004684<br>HP:0006466", "matched_name": "Abnormality of the ankles<br>Talipes valgus<br>Ankle flexion contracture"}, {"hpoterm": "HP:0003029", "name": "Enlargement of the ankles", "num_matched": 1, "matchedddd": "HP:0003028", "matched_name": "Abnormality of the ankles"}, {"hpoterm": "HP:0003031", "name": "Ulnar bowing", "num_matched": 1, "matchedddd": "HP:0002997", "matched_name": "Abnormality of the ulna"}, {"hpoterm": "HP:0003034", "name": "Diaphyseal sclerosis", "num_matched": 0, "matchedddd": "", "matched_name": ""}, {"hpoterm": "HP:0003037", "name": "Enlarged joints", "num_matched": 0, "matchedddd": "", "matched_name": ""}, {"hpoterm": "HP:0003038", "name": "Fibular hypoplasia", "num_matched": 1, "matchedddd": "HP:0003026", "matched_name": "Short long bone"}, {"hpoterm": "HP:0003040", "name": "Arthropathy", "num_matched": 0, "matchedddd": "", "matched_name": ""}, {"hpoterm": "HP:0003041", "name": "Humeroradial synostosis", "num_matched": 1, "matchedddd": "HP:0002818", "matched_name": "Abnormality of the radius"}, {"hpoterm": "HP:0003042", "name": "Elbow dislocation", "num_matched": 1, "matchedddd": "HP:0003083", "matched_name": "Dislocated radial head"}, {"hpoterm": "HP:0003043", "name": "Abnormality of the shoulder", "num_matched": 3, "matchedddd": "HP:0003043<br>HP:0006467<br>HP:0200021", "matched_name": "Abnormality of the shoulder<br>Limited shoulder movement<br>Down-sloping shoulders"}, {"hpoterm": "HP:0003044", "name": "Shoulder flexion contracture", "num_matched": 2, "matchedddd": "HP:0001371<br>HP:0003043", "matched_name": "Flexion contracture<br>Abnormality of the shoulder"}, {"hpoterm": "HP:0003045", "name": "Abnormal patella morphology", "num_matched": 3, "matchedddd": "HP:0002815<br>HP:0002999<br>HP:0005001", "matched_name": "Abnormality of the knee<br>Patellar dislocation<br>Recurrent patellar dislocation"}, {"hpoterm": "HP:0003048", "name": "Radial head subluxation", "num_matched": 0, "matchedddd": "", "matched_name": ""}, {"hpoterm": "HP:0003049", "name": "Ulnar deviation of the wrist", "num_matched": 0, "matchedddd": "", "matched_name": ""}, {"hpoterm": "HP:0003051", "name": "Enlarged metaphyses", "num_matched": 0, "matchedddd": "", "matched_name": ""}, {"hpoterm": "HP:0003053", "name": "Epiphyseal deformities of tubular bones", "num_matched": 0, "matchedddd": "", "matched_name": ""}, {"hpoterm": "HP:0003057", "name": "Tetraamelia", "num_matched": 0, "matchedddd": "", "matched_name": ""}, {"hpoterm": "HP:0003059", "name": "Abnormality of the radioulnar joints", "num_matched": 0, "matchedddd": "", "matched_name": ""}, {"hpoterm": "HP:0003063", "name": "Abnormality of the humerus", "num_matched": 1, "matchedddd": "HP:0005792", "matched_name": "Short humerus"}, {"hpoterm": "HP:0003065", "name": "Patellar hypoplasia", "num_matched": 1, "matchedddd": "HP:0002815", "matched_name": "Abnormality of the knee"}, {"hpoterm": "HP:0003066", "name": "Limited knee extension", "num_matched": 1, "matchedddd": "HP:0002815", "matched_name": "Abnormality of the knee"}, {"hpoterm": "HP:0003067", "name": "Madelung deformity", "num_matched": 0, "matchedddd": "", "matched_name": ""}, {"hpoterm": "HP:0003068", "name": "Madelung-like forearm deformities", "num_matched": 1, "matchedddd": "HP:0002818", "matched_name": "Abnormality of the radius"}, {"hpoterm": "HP:0003070", "name": "Elbow ankylosis", "num_matched": 0, "matchedddd": "", "matched_name": ""}, {"hpoterm": "HP:0003071", "name": "Flattened epiphysis", "num_matched": 0, "matchedddd": "", "matched_name": ""}, {"hpoterm": "HP:0003072", "name": "Hypercalcemia", "num_matched": 1, "matchedddd": "HP:0003072", "matched_name": "Hypercalcemia"}, {"hpoterm": "HP:0003073", "name": "Hypoalbuminemia", "num_matched": 0, "matchedddd": "", "matched_name": ""}, {"hpoterm": "HP:0003074", "name": "Hyperglycemia", "num_matched": 0, "matchedddd": "", "matched_name": ""}, {"hpoterm": "HP:0003075", "name": "Hypoproteinemia", "num_matched": 0, "matchedddd": "", "matched_name": ""}, {"hpoterm": "HP:0003076", "name": "Glycosuria", "num_matched": 0, "matchedddd": "", "matched_name": ""}, {"hpoterm": "HP:0003077", "name": "Hyperlipidemia", "num_matched": 1, "matchedddd": "HP:0003119", "matched_name": "Abnormal circulating lipid concentration"}, {"hpoterm": "HP:0003079", "name": "Defective DNA repair after ultraviolet radiation damage", "num_matched": 0, "matchedddd": "", "matched_name": ""}, {"hpoterm": "HP:0003080", "name": "Hydroxyprolinuria", "num_matched": 0, "matchedddd": "", "matched_name": ""}, {"hpoterm": "HP:0003081", "name": "Increased urinary potassium", "num_matched": 0, "matchedddd": "", "matched_name": ""}, {"hpoterm": "HP:0003083", "name": "Dislocated radial head", "num_matched": 3, "matchedddd": "HP:0002818<br>HP:0003083<br>HP:0003995", "matched_name": "Abnormality of the radius<br>Dislocated radial head<br>Abnormality of the radial head"}, {"hpoterm": "HP:0003084", "name": "Fractures of the long bones", "num_matched": 1, "matchedddd": "HP:0002757", "matched_name": "Recurrent fractures"}, {"hpoterm": "HP:0003085", "name": "Long fibula", "num_matched": 0, "matchedddd": "", "matched_name": ""}, {"hpoterm": "HP:0003086", "name": "Acromesomelia", "num_matched": 0, "matchedddd": "", "matched_name": ""}, {"hpoterm": "HP:0003088", "name": "Premature osteoarthritis", "num_matched": 0, "matchedddd": "", "matched_name": ""}, {"hpoterm": "HP:0003089", "name": "Hamstring contractures", "num_matched": 2, "matchedddd": "HP:0001371<br>HP:0005750", "matched_name": "Flexion contracture<br>Contractures of the joints of the lower limbs"}, {"hpoterm": "HP:0003090", "name": "Hypoplasia of the capital femoral epiphysis", "num_matched": 1, "matchedddd": "HP:0010574", "matched_name": "Abnormality of the epiphysis of the femoral head"}, {"hpoterm": "HP:0003091", "name": "Trophic limb changes", "num_matched": 1, "matchedddd": "HP:0009830", "matched_name": "Peripheral neuropathy"}, {"hpoterm": "HP:0003093", "name": "Limited hip extension", "num_matched": 1, "matchedddd": "HP:0008800", "matched_name": "Limited hip movement"}, {"hpoterm": "HP:0003095", "name": "Septic arthritis", "num_matched": 0, "matchedddd": "", "matched_name": ""}, {"hpoterm": "HP:0003097", "name": "Short femur", "num_matched": 2, "matchedddd": "HP:0003026<br>HP:0003097", "matched_name": "Short long bone<br>Short femur"}, {"hpoterm": "HP:0003099", "name": "Fibular overgrowth", "num_matched": 0, "matchedddd": "", "matched_name": ""}, {"hpoterm": "HP:0003100", "name": "Slender long bone", "num_matched": 1, "matchedddd": "HP:0003100", "matched_name": "Slender long bone"}, {"hpoterm": "HP:0003102", "name": "Increased carrying angle", "num_matched": 0, "matchedddd": "", "matched_name": ""}, {"hpoterm": "HP:0003103", "name": "Abnormal cortical bone morphology", "num_matched": 0, "matchedddd": "", "matched_name": ""}, {"hpoterm": "HP:0003105", "name": "Protuberances at ends of long bones", "num_matched": 0, "matchedddd": "", "matched_name": ""}, {"hpoterm": "HP:0003106", "name": "Subperiosteal bone resorption", "num_matched": 0, "matchedddd": "", "matched_name": ""}, {"hpoterm": "HP:0003107", "name": "Abnormal circulating cholesterol concentration", "num_matched": 1, "matchedddd": "HP:0003119", "matched_name": "Abnormal circulating lipid concentration"}, {"hpoterm": "HP:0003108", "name": "Hyperglycinuria", "num_matched": 0, "matchedddd": "", "matched_name": ""}, {"hpoterm": "HP:0003109", "name": "Hyperphosphaturia", "num_matched": 0, "matchedddd": "", "matched_name": ""}, {"hpoterm": "HP:0003110", "name": "Abnormality of urine homeostasis", "num_matched": 4, "matchedddd": "HP:0002150<br>HP:0002907<br>HP:0003131<br>HP:0005567", "matched_name": "Hypercalciuria<br>Microscopic hematuria<br>Cystinuria<br>Renal magnesium wasting"}, {"hpoterm": "HP:0003111", "name": "Abnormal blood ion concentration", "num_matched": 4, "matchedddd": "HP:0002901<br>HP:0002917<br>HP:0003072<br>HP:0004912", "matched_name": "Hypocalcemia<br>Hypomagnesemia<br>Hypercalcemia<br>Hypophosphatemic rickets"}, {"hpoterm": "HP:0003112", "name": "Abnormality of serum amino acid level", "num_matched": 0, "matchedddd": "", "matched_name": ""}, {"hpoterm": "HP:0003113", "name": "Hypochloremia", "num_matched": 0, "matchedddd": "", "matched_name": ""}, {"hpoterm": "HP:0003115", "name": "Abnormal EKG", "num_matched": 0, "matchedddd": "", "matched_name": ""}, {"hpoterm": "HP:0003116", "name": "Abnormal echocardiogram", "num_matched": 0, "matchedddd": "", "matched_name": ""}, {"hpoterm": "HP:0003117", "name": "Abnormal circulating hormone level", "num_matched": 3, "matchedddd": "HP:0000824<br>HP:0000825<br>HP:0002920", "matched_name": "Growth hormone deficiency<br>Hyperinsulinemic hypoglycemia<br>Decreased circulating ACTH level"}, {"hpoterm": "HP:0003118", "name": "Increased circulating cortisol level", "num_matched": 1, "matchedddd": "HP:0000834", "matched_name": "Abnormality of the adrenal glands"}, {"hpoterm": "HP:0003119", "name": "Abnormal circulating lipid concentration", "num_matched": 1, "matchedddd": "HP:0003119", "matched_name": "Abnormal circulating lipid concentration"}, {"hpoterm": "HP:0003121", "name": "Limb joint contracture", "num_matched": 1, "matchedddd": "HP:0001371", "matched_name": "Flexion contracture"}, {"hpoterm": "HP:0003124", "name": "Hypercholesterolemia", "num_matched": 1, "matchedddd": "HP:0003119", "matched_name": "Abnormal circulating lipid concentration"}, {"hpoterm": "HP:0003125", "name": "Reduced factor VIII activity", "num_matched": 1, "matchedddd": "HP:0001871", "matched_name": "Abnormality of blood and blood-forming tissues"}, {"hpoterm": "HP:0003126", "name": "Low-molecular-weight proteinuria", "num_matched": 0, "matchedddd": "", "matched_name": ""}, {"hpoterm": "HP:0003127", "name": "Hypocalciuria", "num_matched": 0, "matchedddd": "", "matched_name": ""}, {"hpoterm": "HP:0003128", "name": "Lactic acidosis", "num_matched": 1, "matchedddd": "HP:0004900", "matched_name": "Severe lactic acidosis"}, {"hpoterm": "HP:0003130", "name": "Abnormal peripheral myelination", "num_matched": 1, "matchedddd": "HP:0003469", "matched_name": "Peripheral dysmyelination"}, {"hpoterm": "HP:0003131", "name": "Cystinuria", "num_matched": 1, "matchedddd": "HP:0003131", "matched_name": "Cystinuria"}, {"hpoterm": "HP:0003133", "name": "Abnormality of the spinocerebellar tracts", "num_matched": 1, "matchedddd": "HP:0002143", "matched_name": "Abnormality of the spinal cord"}, {"hpoterm": "HP:0003134", "name": "Abnormality of peripheral nerve conduction", "num_matched": 1, "matchedddd": "HP:0000762", "matched_name": "Decreased nerve conduction velocity"}, {"hpoterm": "HP:0003137", "name": "Prolinuria", "num_matched": 0, "matchedddd": "", "matched_name": ""}, {"hpoterm": "HP:0003138", "name": "Increased blood urea nitrogen", "num_matched": 0, "matchedddd": "", "matched_name": ""}, {"hpoterm": "HP:0003139", "name": "Panhypogammaglobulinemia", "num_matched": 1, "matchedddd": "HP:0004313", "matched_name": "Decreased antibody level in blood"}, {"hpoterm": "HP:0003140", "name": "T-wave inversion in the right precordial leads", "num_matched": 0, "matchedddd": "", "matched_name": ""}, {"hpoterm": "HP:0003141", "name": "Increased LDL cholesterol concentration", "num_matched": 1, "matchedddd": "HP:0003119", "matched_name": "Abnormal circulating lipid concentration"}, {"hpoterm": "HP:0003142", "name": "Excessive purine production", "num_matched": 0, "matchedddd": "", "matched_name": ""}, {"hpoterm": "HP:0003144", "name": "Increased serum serotonin", "num_matched": 0, "matchedddd": "", "matched_name": ""}, {"hpoterm": "HP:0003145", "name": "Decreased adenosylcobalamin", "num_matched": 0, "matchedddd": "", "matched_name": ""}, {"hpoterm": "HP:0003146", "name": "Hypocholesterolemia", "num_matched": 1, "matchedddd": "HP:0003119", "matched_name": "Abnormal circulating lipid concentration"}, {"hpoterm": "HP:0003148", "name": "Elevated serum acid phosphatase", "num_matched": 0, "matchedddd": "", "matched_name": ""}, {"hpoterm": "HP:0003149", "name": "Hyperuricosuria", "num_matched": 0, "matchedddd": "", "matched_name": ""}, {"hpoterm": "HP:0003150", "name": "Glutaric aciduria", "num_matched": 0, "matchedddd": "", "matched_name": ""}, {"hpoterm": "HP:0003152", "name": "Increased serum 1,25-dihydroxyvitamin D3", "num_matched": 0, "matchedddd": "", "matched_name": ""}, {"hpoterm": "HP:0003153", "name": "Cystathioninuria", "num_matched": 0, "matchedddd": "", "matched_name": ""}, {"hpoterm": "HP:0003154", "name": "Increased circulating ACTH level", "num_matched": 0, "matchedddd": "", "matched_name": ""}, {"hpoterm": "HP:0003155", "name": "Elevated alkaline phosphatase", "num_matched": 1, "matchedddd": "HP:0003155", "matched_name": "Elevated alkaline phosphatase"}, {"hpoterm": "HP:0003158", "name": "Hyposthenuria", "num_matched": 0, "matchedddd": "", "matched_name": ""}, {"hpoterm": "HP:0003159", "name": "Hyperoxaluria", "num_matched": 0, "matchedddd": "", "matched_name": ""}, {"hpoterm": "HP:0003160", "name": "Abnormal isoelectric focusing of serum transferrin", "num_matched": 0, "matchedddd": "", "matched_name": ""}, {"hpoterm": "HP:0003161", "name": "4-Hydroxyphenylpyruvic aciduria", "num_matched": 0, "matchedddd": "", "matched_name": ""}, {"hpoterm": "HP:0003162", "name": "Fasting hypoglycemia", "num_matched": 0, "matchedddd": "", "matched_name": ""}, {"hpoterm": "HP:0003163", "name": "Elevated urinary delta-aminolevulinic acid", "num_matched": 0, "matchedddd": "", "matched_name": ""}, {"hpoterm": "HP:0003164", "name": "Hypothalamic gonadotropin-releasing hormone deficiency", "num_matched": 1, "matchedddd": "HP:0000864", "matched_name": "Abnormality of the hypothalamus-pituitary axis"}, {"hpoterm": "HP:0003165", "name": "Elevated circulating parathyroid hormone level", "num_matched": 0, "matchedddd": "", "matched_name": ""}, {"hpoterm": "HP:0003166", "name": "Increased urinary taurine", "num_matched": 0, "matchedddd": "", "matched_name": ""}, {"hpoterm": "HP:0003167", "name": "Carnosinuria", "num_matched": 0, "matchedddd": "", "matched_name": ""}, {"hpoterm": "HP:0003168", "name": "Dibasicaminoaciduria", "num_matched": 0, "matchedddd": "", "matched_name": ""}, {"hpoterm": "HP:0003170", "name": "Abnormality of the acetabulum", "num_matched": 1, "matchedddd": "HP:0003272", "matched_name": "Abnormality of the hip bone"}, {"hpoterm": "HP:0003172", "name": "Abnormality of the pubic bone", "num_matched": 1, "matchedddd": "HP:0003272", "matched_name": "Abnormality of the hip bone"}, {"hpoterm": "HP:0003173", "name": "Hypoplastic pubic bone", "num_matched": 1, "matchedddd": "HP:0003272", "matched_name": "Abnormality of the hip bone"}, {"hpoterm": "HP:0003174", "name": "Abnormality of the ischium", "num_matched": 2, "matchedddd": "HP:0003174<br>HP:0003272", "matched_name": "Abnormality of the ischium<br>Abnormality of the hip bone"}, {"hpoterm": "HP:0003175", "name": "Hypoplastic ischia", "num_matched": 2, "matchedddd": "HP:0003174<br>HP:0003272", "matched_name": "Abnormality of the ischium<br>Abnormality of the hip bone"}, {"hpoterm": "HP:0003177", "name": "Squared iliac bones", "num_matched": 1, "matchedddd": "HP:0003272", "matched_name": "Abnormality of the hip bone"}, {"hpoterm": "HP:0003179", "name": "Protrusio acetabuli", "num_matched": 1, "matchedddd": "HP:0003272", "matched_name": "Abnormality of the hip bone"}, {"hpoterm": "HP:0003180", "name": "Flat acetabular roof", "num_matched": 1, "matchedddd": "HP:0003272", "matched_name": "Abnormality of the hip bone"}, {"hpoterm": "HP:0003182", "name": "Shallow acetabular fossae", "num_matched": 1, "matchedddd": "HP:0003272", "matched_name": "Abnormality of the hip bone"}, {"hpoterm": "HP:0003183", "name": "Wide pubic symphysis", "num_matched": 1, "matchedddd": "HP:0003272", "matched_name": "Abnormality of the hip bone"}, {"hpoterm": "HP:0003184", "name": "Decreased hip abduction", "num_matched": 1, "matchedddd": "HP:0008800", "matched_name": "Limited hip movement"}, {"hpoterm": "HP:0003185", "name": "Short sacroiliac notch", "num_matched": 1, "matchedddd": "HP:0003272", "matched_name": "Abnormality of the hip bone"}, {"hpoterm": "HP:0003186", "name": "Inverted nipples", "num_matched": 2, "matchedddd": "HP:0003186<br>HP:0004404", "matched_name": "Inverted nipples<br>Abnormal nipple morphology"}, {"hpoterm": "HP:0003187", "name": "Breast hypoplasia", "num_matched": 0, "matchedddd": "", "matched_name": ""}, {"hpoterm": "HP:0003189", "name": "Long nose", "num_matched": 1, "matchedddd": "HP:0003189", "matched_name": "Long nose"}, {"hpoterm": "HP:0003191", "name": "Cleft ala nasi", "num_matched": 0, "matchedddd": "", "matched_name": ""}, {"hpoterm": "HP:0003193", "name": "Allergic rhinitis", "num_matched": 0, "matchedddd": "", "matched_name": ""}, {"hpoterm": "HP:0003194", "name": "Short nasal bridge", "num_matched": 0, "matchedddd": "", "matched_name": ""}, {"hpoterm": "HP:0003196", "name": "Short nose", "num_matched": 1, "matchedddd": "HP:0003196", "matched_name": "Short nose"}, {"hpoterm": "HP:0003198", "name": "Myopathy", "num_matched": 2, "matchedddd": "HP:0003198<br>HP:0003756", "matched_name": "Myopathy<br>Skeletal myopathy"}, {"hpoterm": "HP:0003199", "name": "Decreased muscle mass", "num_matched": 0, "matchedddd": "", "matched_name": ""}, {"hpoterm": "HP:0003200", "name": "Ragged-red muscle fibers", "num_matched": 0, "matchedddd": "", "matched_name": ""}, {"hpoterm": "HP:0003201", "name": "Rhabdomyolysis", "num_matched": 1, "matchedddd": "HP:0003201", "matched_name": "Rhabdomyolysis"}, {"hpoterm": "HP:0003202", "name": "Skeletal muscle atrophy", "num_matched": 0, "matchedddd": "", "matched_name": ""}, {"hpoterm": "HP:0003203", "name": "Impaired oxidative burst", "num_matched": 1, "matchedddd": "HP:0001871", "matched_name": "Abnormality of blood and blood-forming tissues"}, {"hpoterm": "HP:0003204", "name": "Intracellular accumulation of autofluorescent lipopigment storage material", "num_matched": 0, "matchedddd": "", "matched_name": ""}, {"hpoterm": "HP:0003205", "name": "Curvilinear intracellular accumulation of autofluorescent lipopigment storage material", "num_matched": 0, "matchedddd": "", "matched_name": ""}, {"hpoterm": "HP:0003206", "name": "Decreased activity of NADPH oxidase", "num_matched": 0, "matchedddd": "", "matched_name": ""}, {"hpoterm": "HP:0003207", "name": "Arterial calcification", "num_matched": 0, "matchedddd": "", "matched_name": ""}, {"hpoterm": "HP:0003208", "name": "Fingerprint intracellular accumulation of autofluorescent lipopigment storage material", "num_matched": 0, "matchedddd": "", "matched_name": ""}, {"hpoterm": "HP:0003209", "name": "Decreased pyruvate carboxylase activity", "num_matched": 0, "matchedddd": "", "matched_name": ""}, {"hpoterm": "HP:0003210", "name": "Decreased methylmalonyl-CoA mutase activity", "num_matched": 0, "matchedddd": "", "matched_name": ""}, {"hpoterm": "HP:0003212", "name": "Increased circulating total IgE level", "num_matched": 0, "matchedddd": "", "matched_name": ""}, {"hpoterm": "HP:0003213", "name": "Deficient excision of UV-induced pyrimidine dimers in DNA", "num_matched": 0, "matchedddd": "", "matched_name": ""}, {"hpoterm": "HP:0003214", "name": "Prolonged G2 phase of cell cycle", "num_matched": 0, "matchedddd": "", "matched_name": ""}, {"hpoterm": "HP:0003215", "name": "Dicarboxylic aciduria", "num_matched": 0, "matchedddd": "", "matched_name": ""}, {"hpoterm": "HP:0003216", "name": "Generalized amyloid deposition", "num_matched": 0, "matchedddd": "", "matched_name": ""}, {"hpoterm": "HP:0003217", "name": "Hyperglutaminemia", "num_matched": 0, "matchedddd": "", "matched_name": ""}, {"hpoterm": "HP:0003218", "name": "Oroticaciduria", "num_matched": 0, "matchedddd": "", "matched_name": ""}, {"hpoterm": "HP:0003219", "name": "Ethylmalonic aciduria", "num_matched": 0, "matchedddd": "", "matched_name": ""}, {"hpoterm": "HP:0003220", "name": "Abnormality of chromosome stability", "num_matched": 0, "matchedddd": "", "matched_name": ""}, {"hpoterm": "HP:0003221", "name": "Chromosomal breakage induced by crosslinking agents", "num_matched": 0, "matchedddd": "", "matched_name": ""}, {"hpoterm": "HP:0003223", "name": "Decreased methylcobalamin", "num_matched": 0, "matchedddd": "", "matched_name": ""}, {"hpoterm": "HP:0003224", "name": "Increased cellular sensitivity to UV light", "num_matched": 0, "matchedddd": "", "matched_name": ""}, {"hpoterm": "HP:0003225", "name": "Reduced coagulation factor V activity", "num_matched": 1, "matchedddd": "HP:0001871", "matched_name": "Abnormality of blood and blood-forming tissues"}, {"hpoterm": "HP:0003226", "name": "Rectilinear intracellular accumulation of autofluorescent lipopigment storage material", "num_matched": 0, "matchedddd": "", "matched_name": ""}, {"hpoterm": "HP:0003228", "name": "Hypernatremia", "num_matched": 0, "matchedddd": "", "matched_name": ""}, {"hpoterm": "HP:0003231", "name": "Hypertyrosinemia", "num_matched": 0, "matchedddd": "", "matched_name": ""}, {"hpoterm": "HP:0003232", "name": "Mitochondrial malic enzyme reduced", "num_matched": 0, "matchedddd": "", "matched_name": ""}, {"hpoterm": "HP:0003233", "name": "Decreased HDL cholesterol concentration", "num_matched": 1, "matchedddd": "HP:0003119", "matched_name": "Abnormal circulating lipid concentration"}, {"hpoterm": "HP:0003234", "name": "Decreased plasma carnitine", "num_matched": 1, "matchedddd": "HP:0003119", "matched_name": "Abnormal circulating lipid concentration"}, {"hpoterm": "HP:0003235", "name": "Hypermethioninemia", "num_matched": 0, "matchedddd": "", "matched_name": ""}, {"hpoterm": "HP:0003236", "name": "Elevated serum creatine kinase", "num_matched": 0, "matchedddd": "", "matched_name": ""}, {"hpoterm": "HP:0003237", "name": "Increased circulating IgG level", "num_matched": 0, "matchedddd": "", "matched_name": ""}, {"hpoterm": "HP:0003238", "name": "Hyperpepsinogenemia I", "num_matched": 0, "matchedddd": "", "matched_name": ""}, {"hpoterm": "HP:0003239", "name": "Phosphoethanolaminuria", "num_matched": 0, "matchedddd": "", "matched_name": ""}, {"hpoterm": "HP:0003240", "name": "Increased phosphoribosylpyrophosphate synthetase activity", "num_matched": 0, "matchedddd": "", "matched_name": ""}, {"hpoterm": "HP:0003241", "name": "External genital hypoplasia", "num_matched": 4, "matchedddd": "HP:0000046<br>HP:0000050<br>HP:0000054<br>HP:0003241", "matched_name": "Scrotal hypoplasia<br>Hypoplastic male external genitalia<br>Micropenis<br>External genital hypoplasia"}, {"hpoterm": "HP:0003244", "name": "Penile hypospadias", "num_matched": 2, "matchedddd": "HP:0000036<br>HP:0000047", "matched_name": "Abnormality of the penis<br>Hypospadias"}, {"hpoterm": "HP:0003246", "name": "Prominent scrotal raphe", "num_matched": 1, "matchedddd": "HP:0000045", "matched_name": "Abnormality of the scrotum"}, {"hpoterm": "HP:0003247", "name": "Overgrowth of external genitalia", "num_matched": 0, "matchedddd": "", "matched_name": ""}, {"hpoterm": "HP:0003248", "name": "Gonadal tissue inappropriate for external genitalia or chromosomal sex", "num_matched": 1, "matchedddd": "HP:0000062", "matched_name": "Ambiguous genitalia"}, {"hpoterm": "HP:0003249", "name": "Genital ulcers", "num_matched": 0, "matchedddd": "", "matched_name": ""}, {"hpoterm": "HP:0003250", "name": "Aplasia of the vagina", "num_matched": 0, "matchedddd": "", "matched_name": ""}, {"hpoterm": "HP:0003251", "name": "Male infertility", "num_matched": 0, "matchedddd": "", "matched_name": ""}, {"hpoterm": "HP:0003252", "name": "Anteriorly displaced genitalia", "num_matched": 0, "matchedddd": "", "matched_name": ""}, {"hpoterm": "HP:0003254", "name": "Abnormality of DNA repair", "num_matched": 0, "matchedddd": "", "matched_name": ""}, {"hpoterm": "HP:0003256", "name": "Abnormality of the coagulation cascade", "num_matched": 2, "matchedddd": "HP:0001871<br>HP:0001929", "matched_name": "Abnormality of blood and blood-forming tissues<br>Reduced factor XI activity"}, {"hpoterm": "HP:0003258", "name": "Glyoxalase deficiency", "num_matched": 0, "matchedddd": "", "matched_name": ""}, {"hpoterm": "HP:0003259", "name": "Elevated serum creatinine", "num_matched": 0, "matchedddd": "", "matched_name": ""}, {"hpoterm": "HP:0003260", "name": "Hydroxyprolinemia", "num_matched": 0, "matchedddd": "", "matched_name": ""}, {"hpoterm": "HP:0003261", "name": "Increased circulating IgA level", "num_matched": 0, "matchedddd": "", "matched_name": ""}, {"hpoterm": "HP:0003262", "name": "Smooth muscle antibody positivity", "num_matched": 0, "matchedddd": "", "matched_name": ""}, {"hpoterm": "HP:0003264", "name": "Deficiency of N-acetylglucosamine-1-phosphotransferase", "num_matched": 0, "matchedddd": "", "matched_name": ""}, {"hpoterm": "HP:0003265", "name": "Neonatal hyperbilirubinemia", "num_matched": 0, "matchedddd": "", "matched_name": ""}, {"hpoterm": "HP:0003267", "name": "Reduced orotidine 5-prime phosphate decarboxylase activity", "num_matched": 0, "matchedddd": "", "matched_name": ""}, {"hpoterm": "HP:0003268", "name": "Argininuria", "num_matched": 0, "matchedddd": "", "matched_name": ""}, {"hpoterm": "HP:0003269", "name": "Sudanophilic leukodystrophy", "num_matched": 1, "matchedddd": "HP:0011400", "matched_name": "Abnormal CNS myelination"}, {"hpoterm": "HP:0003270", "name": "Abdominal distention", "num_matched": 1, "matchedddd": "HP:0001538", "matched_name": "Protuberant abdomen"}, {"hpoterm": "HP:0003271", "name": "Visceromegaly", "num_matched": 4, "matchedddd": "HP:0001433<br>HP:0001438<br>HP:0001744<br>HP:0002240", "matched_name": "Hepatosplenomegaly<br>Abnormality of abdomen morphology<br>Splenomegaly<br>Hepatomegaly"}, {"hpoterm": "HP:0003272", "name": "Abnormality of the hip bone", "num_matched": 2, "matchedddd": "HP:0002827<br>HP:0003272", "matched_name": "Hip dislocation<br>Abnormality of the hip bone"}, {"hpoterm": "HP:0003273", "name": "Hip contracture", "num_matched": 4, "matchedddd": "HP:0001371<br>HP:0003273<br>HP:0005750<br>HP:0008800", "matched_name": "Flexion contracture<br>Hip contracture<br>Contractures of the joints of the lower limbs<br>Limited hip movement"}, {"hpoterm": "HP:0003274", "name": "Hypoplastic acetabulae", "num_matched": 1, "matchedddd": "HP:0003272", "matched_name": "Abnormality of the hip bone"}, {"hpoterm": "HP:0003275", "name": "Narrow pelvis bone", "num_matched": 0, "matchedddd": "", "matched_name": ""}, {"hpoterm": "HP:0003276", "name": "Pelvic bone exostoses", "num_matched": 0, "matchedddd": "", "matched_name": ""}, {"hpoterm": "HP:0003277", "name": "Constricted iliac wings", "num_matched": 1, "matchedddd": "HP:0003272", "matched_name": "Abnormality of the hip bone"}, {"hpoterm": "HP:0003278", "name": "Square pelvis bone", "num_matched": 0, "matchedddd": "", "matched_name": ""}, {"hpoterm": "HP:0003279", "name": "Coxa magna", "num_matched": 1, "matchedddd": "HP:0003272", "matched_name": "Abnormality of the hip bone"}, {"hpoterm": "HP:0003281", "name": "Increased serum ferritin", "num_matched": 0, "matchedddd": "", "matched_name": ""}, {"hpoterm": "HP:0003282", "name": "Low alkaline phosphatase", "num_matched": 0, "matchedddd": "", "matched_name": ""}, {"hpoterm": "HP:0003286", "name": "Cystathioninemia", "num_matched": 0, "matchedddd": "", "matched_name": ""}, {"hpoterm": "HP:0003287", "name": "Abnormality of mitochondrial metabolism", "num_matched": 1, "matchedddd": "HP:0002928", "matched_name": "Decreased activity of the pyruvate dehydrogenase complex"}, {"hpoterm": "HP:0003288", "name": "Mitochondrial propionyl-CoA carboxylase defect", "num_matched": 0, "matchedddd": "", "matched_name": ""}, {"hpoterm": "HP:0003292", "name": "Decreased serum leptin", "num_matched": 0, "matchedddd": "", "matched_name": ""}, {"hpoterm": "HP:0003296", "name": "Hyperthreoninuria", "num_matched": 0, "matchedddd": "", "matched_name": ""}, {"hpoterm": "HP:0003297", "name": "Hyperlysinuria", "num_matched": 0, "matchedddd": "", "matched_name": ""}, {"hpoterm": "HP:0003298", "name": "Spina bifida occulta", "num_matched": 2, "matchedddd": "HP:0002143<br>HP:0004601", "matched_name": "Abnormality of the spinal cord<br>Spina bifida occulta at L5"}, {"hpoterm": "HP:0003300", "name": "Ovoid vertebral bodies", "num_matched": 1, "matchedddd": "HP:0003468", "matched_name": "Abnormal vertebral morphology"}, {"hpoterm": "HP:0003301", "name": "Irregular vertebral endplates", "num_matched": 1, "matchedddd": "HP:0003468", "matched_name": "Abnormal vertebral morphology"}, {"hpoterm": "HP:0003302", "name": "Spondylolisthesis", "num_matched": 0, "matchedddd": "", "matched_name": ""}, {"hpoterm": "HP:0003304", "name": "Spondylolysis", "num_matched": 0, "matchedddd": "", "matched_name": ""}, {"hpoterm": "HP:0003305", "name": "Block vertebrae", "num_matched": 3, "matchedddd": "HP:0002948<br>HP:0003422<br>HP:0003468", "matched_name": "Vertebral fusion<br>Vertebral segmentation defect<br>Abnormal vertebral morphology"}, {"hpoterm": "HP:0003306", "name": "Spinal rigidity", "num_matched": 0, "matchedddd": "", "matched_name": ""}, {"hpoterm": "HP:0003307", "name": "Hyperlordosis", "num_matched": 2, "matchedddd": "HP:0002938<br>HP:0003307", "matched_name": "Lumbar hyperlordosis<br>Hyperlordosis"}, {"hpoterm": "HP:0003308", "name": "Cervical subluxation", "num_matched": 0, "matchedddd": "", "matched_name": ""}, {"hpoterm": "HP:0003309", "name": "Ovoid thoracolumbar vertebrae", "num_matched": 1, "matchedddd": "HP:0003468", "matched_name": "Abnormal vertebral morphology"}, {"hpoterm": "HP:0003310", "name": "Abnormality of the odontoid process", "num_matched": 1, "matchedddd": "HP:0003311", "matched_name": "Hypoplasia of the odontoid process"}, {"hpoterm": "HP:0003311", "name": "Hypoplasia of the odontoid process", "num_matched": 1, "matchedddd": "HP:0003311", "matched_name": "Hypoplasia of the odontoid process"}, {"hpoterm": "HP:0003312", "name": "Abnormal form of the vertebral bodies", "num_matched": 2, "matchedddd": "HP:0002937<br>HP:0003468", "matched_name": "Hemivertebrae<br>Abnormal vertebral morphology"}, {"hpoterm": "HP:0003316", "name": "Butterfly vertebrae", "num_matched": 2, "matchedddd": "HP:0003316<br>HP:0003468", "matched_name": "Butterfly vertebrae<br>Abnormal vertebral morphology"}, {"hpoterm": "HP:0003318", "name": "Cervical spine hypermobility", "num_matched": 0, "matchedddd": "", "matched_name": ""}, {"hpoterm": "HP:0003319", "name": "Abnormality of the cervical spine", "num_matched": 1, "matchedddd": "HP:0000470", "matched_name": "Short neck"}, {"hpoterm": "HP:0003320", "name": "C1-C2 subluxation", "num_matched": 0, "matchedddd": "", "matched_name": ""}, {"hpoterm": "HP:0003321", "name": "Biconcave flattened vertebrae", "num_matched": 2, "matchedddd": "HP:0000926<br>HP:0003468", "matched_name": "Platyspondyly<br>Abnormal vertebral morphology"}, {"hpoterm": "HP:0003323", "name": "Progressive muscle weakness", "num_matched": 2, "matchedddd": "HP:0001324<br>HP:0003323", "matched_name": "Muscle weakness<br>Progressive muscle weakness"}, {"hpoterm": "HP:0003324", "name": "Generalized muscle weakness", "num_matched": 1, "matchedddd": "HP:0001324", "matched_name": "Muscle weakness"}, {"hpoterm": "HP:0003325", "name": "Limb-girdle muscle weakness", "num_matched": 1, "matchedddd": "HP:0001324", "matched_name": "Muscle weakness"}, {"hpoterm": "HP:0003326", "name": "Myalgia", "num_matched": 0, "matchedddd": "", "matched_name": ""}, {"hpoterm": "HP:0003327", "name": "Axial muscle weakness", "num_matched": 1, "matchedddd": "HP:0001324", "matched_name": "Muscle weakness"}, {"hpoterm": "HP:0003328", "name": "Abnormal hair laboratory examination", "num_matched": 0, "matchedddd": "", "matched_name": ""}, {"hpoterm": "HP:0003329", "name": "Hair shafts flattened at irregular intervals and twisted through 180 degrees about their axes", "num_matched": 0, "matchedddd": "", "matched_name": ""}, {"hpoterm": "HP:0003330", "name": "Abnormal bone structure", "num_matched": 8, "matchedddd": "HP:0000938<br>HP:0001216<br>HP:0004052<br>HP:0004246<br>HP:0004912<br>HP:0005653<br>HP:0005756<br>HP:0005841", "matched_name": "Osteopenia<br>Delayed ossification of carpal bones<br>Delayed ossification of the hand bones<br>Delayed ossification of the scaphoid<br>Hypophosphatemic rickets<br>Moderate generalized osteoporosis<br>Neonatal epiphyseal stippling<br>Calcific stippling of infantile cartilaginous skeleton"}, {"hpoterm": "HP:0003332", "name": "Absent primary metaphyseal spongiosa", "num_matched": 1, "matchedddd": "HP:0005089", "matched_name": "Abnormal metaphyseal trabeculation"}, {"hpoterm": "HP:0003333", "name": "Increased serum beta-hexosaminidase", "num_matched": 0, "matchedddd": "", "matched_name": ""}, {"hpoterm": "HP:0003334", "name": "Elevated circulating catecholamine level", "num_matched": 0, "matchedddd": "", "matched_name": ""}, {"hpoterm": "HP:0003336", "name": "Abnormal enchondral ossification", "num_matched": 5, "matchedddd": "HP:0001216<br>HP:0004052<br>HP:0004246<br>HP:0005756<br>HP:0005841", "matched_name": "Delayed ossification of carpal bones<br>Delayed ossification of the hand bones<br>Delayed ossification of the scaphoid<br>Neonatal epiphyseal stippling<br>Calcific stippling of infantile cartilaginous skeleton"}, {"hpoterm": "HP:0003337", "name": "Reduced prothrombin consumption", "num_matched": 1, "matchedddd": "HP:0001871", "matched_name": "Abnormality of blood and blood-forming tissues"}, {"hpoterm": "HP:0003338", "name": "Focal necrosis of right ventricular muscle cells", "num_matched": 0, "matchedddd": "", "matched_name": ""}, {"hpoterm": "HP:0003339", "name": "Pyrimidine-responsive megaloblastic anemia", "num_matched": 1, "matchedddd": "HP:0001871", "matched_name": "Abnormality of blood and blood-forming tissues"}, {"hpoterm": "HP:0003341", "name": "Junctional split", "num_matched": 0, "matchedddd": "", "matched_name": ""}, {"hpoterm": "HP:0003343", "name": "Reduced glutathione synthetase activity", "num_matched": 0, "matchedddd": "", "matched_name": ""}, {"hpoterm": "HP:0003344", "name": "3-Methylglutaric aciduria", "num_matched": 0, "matchedddd": "", "matched_name": ""}, {"hpoterm": "HP:0003345", "name": "Elevated urinary norepinephrine", "num_matched": 0, "matchedddd": "", "matched_name": ""}, {"hpoterm": "HP:0003347", "name": "Impaired lymphocyte transformation with phytohemagglutinin", "num_matched": 1, "matchedddd": "HP:0001871", "matched_name": "Abnormality of blood and blood-forming tissues"}, {"hpoterm": "HP:0003348", "name": "Hyperalaninemia", "num_matched": 0, "matchedddd": "", "matched_name": ""}, {"hpoterm": "HP:0003349", "name": "Low cholesterol esterification rate", "num_matched": 0, "matchedddd": "", "matched_name": ""}, {"hpoterm": "HP:0003351", "name": "Decreased circulating renin level", "num_matched": 0, "matchedddd": "", "matched_name": ""}, {"hpoterm": "HP:0003352", "name": "Endopolyploidy on chromosome studies of bone marrow", "num_matched": 0, "matchedddd": "", "matched_name": ""}, {"hpoterm": "HP:0003353", "name": "Propionyl-CoA carboxylase deficiency", "num_matched": 0, "matchedddd": "", "matched_name": ""}, {"hpoterm": "HP:0003354", "name": "Hyperthreoninemia", "num_matched": 0, "matchedddd": "", "matched_name": ""}, {"hpoterm": "HP:0003355", "name": "Aminoaciduria", "num_matched": 1, "matchedddd": "HP:0003131", "matched_name": "Cystinuria"}, {"hpoterm": "HP:0003357", "name": "Thymic hormone decreased", "num_matched": 0, "matchedddd": "", "matched_name": ""}, {"hpoterm": "HP:0003358", "name": "Elevated intracellular cystine", "num_matched": 0, "matchedddd": "", "matched_name": ""}, {"hpoterm": "HP:0003359", "name": "Decreased urinary sulfate", "num_matched": 0, "matchedddd": "", "matched_name": ""}, {"hpoterm": "HP:0003361", "name": "Tryptophanuria", "num_matched": 0, "matchedddd": "", "matched_name": ""}, {"hpoterm": "HP:0003362", "name": "Increased VLDL cholesterol concentration", "num_matched": 1, "matchedddd": "HP:0003119", "matched_name": "Abnormal circulating lipid concentration"}, {"hpoterm": "HP:0003363", "name": "Abdominal situs inversus", "num_matched": 1, "matchedddd": "HP:0003363", "matched_name": "Abdominal situs inversus"}, {"hpoterm": "HP:0003365", "name": "Arthralgia of the hip", "num_matched": 1, "matchedddd": "HP:0003272", "matched_name": "Abnormality of the hip bone"}, {"hpoterm": "HP:0003366", "name": "Abnormality of the femoral neck or head region", "num_matched": 3, "matchedddd": "HP:0005743<br>HP:0010574<br>HP:0010665", "matched_name": "Avascular necrosis of the capital femoral epiphysis<br>Abnormality of the epiphysis of the femoral head<br>Bilateral coxa valga"}, {"hpoterm": "HP:0003367", "name": "Abnormality of the femoral neck", "num_matched": 1, "matchedddd": "HP:0010665", "matched_name": "Bilateral coxa valga"}, {"hpoterm": "HP:0003368", "name": "Abnormality of the femoral head", "num_matched": 2, "matchedddd": "HP:0005743<br>HP:0010574", "matched_name": "Avascular necrosis of the capital femoral epiphysis<br>Abnormality of the epiphysis of the femoral head"}, {"hpoterm": "HP:0003370", "name": "Flat capital femoral epiphysis", "num_matched": 1, "matchedddd": "HP:0010574", "matched_name": "Abnormality of the epiphysis of the femoral head"}, {"hpoterm": "HP:0003371", "name": "Enlargement of the proximal femoral epiphysis", "num_matched": 1, "matchedddd": "HP:0010574", "matched_name": "Abnormality of the epiphysis of the femoral head"}, {"hpoterm": "HP:0003375", "name": "Narrow greater sacrosciatic notches", "num_matched": 0, "matchedddd": "", "matched_name": ""}, {"hpoterm": "HP:0003376", "name": "Steppage gait", "num_matched": 0, "matchedddd": "", "matched_name": ""}, {"hpoterm": "HP:0003378", "name": "Axonal degeneration/regeneration", "num_matched": 0, "matchedddd": "", "matched_name": ""}, {"hpoterm": "HP:0003380", "name": "Decreased number of peripheral myelinated nerve fibers", "num_matched": 0, "matchedddd": "", "matched_name": ""}, {"hpoterm": "HP:0003382", "name": "Hypertrophic nerve changes", "num_matched": 0, "matchedddd": "", "matched_name": ""}, {"hpoterm": "HP:0003383", "name": "Onion bulb formation", "num_matched": 0, "matchedddd": "", "matched_name": ""}, {"hpoterm": "HP:0003384", "name": "Peripheral axonal atrophy", "num_matched": 0, "matchedddd": "", "matched_name": ""}, {"hpoterm": "HP:0003387", "name": "Decreased number of large peripheral myelinated nerve fibers", "num_matched": 0, "matchedddd": "", "matched_name": ""}, {"hpoterm": "HP:0003388", "name": "Easy fatigability", "num_matched": 0, "matchedddd": "", "matched_name": ""}, {"hpoterm": "HP:0003390", "name": "Sensory axonal neuropathy", "num_matched": 3, "matchedddd": "HP:0003390<br>HP:0003477<br>HP:0009830", "matched_name": "Sensory axonal neuropathy<br>Peripheral axonal neuropathy<br>Peripheral neuropathy"}, {"hpoterm": "HP:0003391", "name": "Gowers sign", "num_matched": 1, "matchedddd": "HP:0001324", "matched_name": "Muscle weakness"}, {"hpoterm": "HP:0003392", "name": "First dorsal interossei muscle weakness", "num_matched": 1, "matchedddd": "HP:0001324", "matched_name": "Muscle weakness"}, {"hpoterm": "HP:0003393", "name": "Thenar muscle atrophy", "num_matched": 0, "matchedddd": "", "matched_name": ""}, {"hpoterm": "HP:0003394", "name": "Muscle spasm", "num_matched": 0, "matchedddd": "", "matched_name": ""}, {"hpoterm": "HP:0003396", "name": "Syringomyelia", "num_matched": 2, "matchedddd": "HP:0002143<br>HP:0003396", "matched_name": "Abnormality of the spinal cord<br>Syringomyelia"}, {"hpoterm": "HP:0003397", "name": "Generalized hypotonia due to defect at the neuromuscular junction", "num_matched": 1, "matchedddd": "HP:0003397", "matched_name": "Generalized hypotonia due to defect at the neuromuscular junction"}, {"hpoterm": "HP:0003398", "name": "Abnormal synaptic transmission at the neuromuscular junction", "num_matched": 1, "matchedddd": "HP:0003397", "matched_name": "Generalized hypotonia due to defect at the neuromuscular junction"}, {"hpoterm": "HP:0003400", "name": "Basal lamina onion bulb formation", "num_matched": 0, "matchedddd": "", "matched_name": ""}, {"hpoterm": "HP:0003401", "name": "Paresthesia", "num_matched": 1, "matchedddd": "HP:0009830", "matched_name": "Peripheral neuropathy"}, {"hpoterm": "HP:0003402", "name": "Decreased miniature endplate potentials", "num_matched": 0, "matchedddd": "", "matched_name": ""}, {"hpoterm": "HP:0003403", "name": "EMG: decremental response of compound muscle action potential to repetitive nerve stimulation", "num_matched": 0, "matchedddd": "", "matched_name": ""}, {"hpoterm": "HP:0003405", "name": "Diffuse axonal swelling", "num_matched": 0, "matchedddd": "", "matched_name": ""}, {"hpoterm": "HP:0003406", "name": "Peripheral nerve compression", "num_matched": 0, "matchedddd": "", "matched_name": ""}, {"hpoterm": "HP:0003409", "name": "Distal sensory impairment of all modalities", "num_matched": 1, "matchedddd": "HP:0009830", "matched_name": "Peripheral neuropathy"}, {"hpoterm": "HP:0003411", "name": "Proximal femoral metaphyseal irregularity", "num_matched": 0, "matchedddd": "", "matched_name": ""}, {"hpoterm": "HP:0003413", "name": "Atlantoaxial abnormality", "num_matched": 1, "matchedddd": "HP:0003467", "matched_name": "Atlantoaxial instability"}, {"hpoterm": "HP:0003414", "name": "Atlantoaxial dislocation", "num_matched": 0, "matchedddd": "", "matched_name": ""}, {"hpoterm": "HP:0003416", "name": "Spinal canal stenosis", "num_matched": 0, "matchedddd": "", "matched_name": ""}, {"hpoterm": "HP:0003417", "name": "Coronal cleft vertebrae", "num_matched": 1, "matchedddd": "HP:0003468", "matched_name": "Abnormal vertebral morphology"}, {"hpoterm": "HP:0003418", "name": "Back pain", "num_matched": 0, "matchedddd": "", "matched_name": ""}, {"hpoterm": "HP:0003419", "name": "Low back pain", "num_matched": 0, "matchedddd": "", "matched_name": ""}, {"hpoterm": "HP:0003422", "name": "Vertebral segmentation defect", "num_matched": 4, "matchedddd": "HP:0002937<br>HP:0003422<br>HP:0003468<br>HP:0008439", "matched_name": "Hemivertebrae<br>Vertebral segmentation defect<br>Abnormal vertebral morphology<br>Lumbar hemivertebrae"}, {"hpoterm": "HP:0003423", "name": "Thoracolumbar kyphoscoliosis", "num_matched": 4, "matchedddd": "HP:0002751<br>HP:0002808<br>HP:0002942<br>HP:0002944", "matched_name": "Kyphoscoliosis<br>Kyphosis<br>Thoracic kyphosis<br>Thoracolumbar scoliosis"}, {"hpoterm": "HP:0003426", "name": "First dorsal interossei muscle atrophy", "num_matched": 0, "matchedddd": "", "matched_name": ""}, {"hpoterm": "HP:0003427", "name": "Thenar muscle weakness", "num_matched": 0, "matchedddd": "", "matched_name": ""}, {"hpoterm": "HP:0003429", "name": "CNS hypomyelination", "num_matched": 1, "matchedddd": "HP:0011400", "matched_name": "Abnormal CNS myelination"}, {"hpoterm": "HP:0003431", "name": "Decreased motor nerve conduction velocity", "num_matched": 1, "matchedddd": "HP:0000762", "matched_name": "Decreased nerve conduction velocity"}, {"hpoterm": "HP:0003434", "name": "Sensory ataxic neuropathy", "num_matched": 1, "matchedddd": "HP:0009830", "matched_name": "Peripheral neuropathy"}, {"hpoterm": "HP:0003435", "name": "Cold-induced hand cramps", "num_matched": 0, "matchedddd": "", "matched_name": ""}, {"hpoterm": "HP:0003436", "name": "Prolonged miniature endplate currents", "num_matched": 0, "matchedddd": "", "matched_name": ""}, {"hpoterm": "HP:0003438", "name": "Absent Achilles reflex", "num_matched": 0, "matchedddd": "", "matched_name": ""}, {"hpoterm": "HP:0003440", "name": "Horizontal sacrum", "num_matched": 0, "matchedddd": "", "matched_name": ""}, {"hpoterm": "HP:0003443", "name": "Decreased size of nerve terminals", "num_matched": 0, "matchedddd": "", "matched_name": ""}, {"hpoterm": "HP:0003444", "name": "EMG: chronic denervation signs", "num_matched": 0, "matchedddd": "", "matched_name": ""}, {"hpoterm": "HP:0003445", "name": "EMG: neuropathic changes", "num_matched": 0, "matchedddd": "", "matched_name": ""}, {"hpoterm": "HP:0003447", "name": "Axonal loss", "num_matched": 0, "matchedddd": "", "matched_name": ""}, {"hpoterm": "HP:0003448", "name": "Decreased sensory nerve conduction velocity", "num_matched": 1, "matchedddd": "HP:0000762", "matched_name": "Decreased nerve conduction velocity"}, {"hpoterm": "HP:0003449", "name": "Cold-induced muscle cramps", "num_matched": 0, "matchedddd": "", "matched_name": ""}, {"hpoterm": "HP:0003450", "name": "Axonal regeneration", "num_matched": 0, "matchedddd": "", "matched_name": ""}, {"hpoterm": "HP:0003451", "name": "Increased rate of premature chromosome condensation", "num_matched": 0, "matchedddd": "", "matched_name": ""}, {"hpoterm": "HP:0003452", "name": "Increased serum iron", "num_matched": 0, "matchedddd": "", "matched_name": ""}, {"hpoterm": "HP:0003453", "name": "Antineutrophil antibody positivity", "num_matched": 0, "matchedddd": "", "matched_name": ""}, {"hpoterm": "HP:0003454", "name": "Platelet antibody positive", "num_matched": 0, "matchedddd": "", "matched_name": ""}, {"hpoterm": "HP:0003455", "name": "Elevated circulating long chain fatty acid concentration", "num_matched": 1, "matchedddd": "HP:0003119", "matched_name": "Abnormal circulating lipid concentration"}, {"hpoterm": "HP:0003456", "name": "Low urinary cyclic AMP response to PTH administration", "num_matched": 0, "matchedddd": "", "matched_name": ""}, {"hpoterm": "HP:0003457", "name": "EMG abnormality", "num_matched": 0, "matchedddd": "", "matched_name": ""}, {"hpoterm": "HP:0003458", "name": "EMG: myopathic abnormalities", "num_matched": 1, "matchedddd": "HP:0003198", "matched_name": "Myopathy"}, {"hpoterm": "HP:0003459", "name": "Polyclonal elevation of IgM", "num_matched": 0, "matchedddd": "", "matched_name": ""}, {"hpoterm": "HP:0003460", "name": "Decreased circulating total IgA", "num_matched": 2, "matchedddd": "HP:0002720<br>HP:0004313", "matched_name": "Decreased circulating IgA level<br>Decreased antibody level in blood"}, {"hpoterm": "HP:0003461", "name": "Increased urinary O-linked sialopeptides", "num_matched": 0, "matchedddd": "", "matched_name": ""}, {"hpoterm": "HP:0003462", "name": "Elevated 8-dehydrocholesterol", "num_matched": 1, "matchedddd": "HP:0003119", "matched_name": "Abnormal circulating lipid concentration"}, {"hpoterm": "HP:0003463", "name": "Increased extraneuronal autofluorescent lipopigment", "num_matched": 0, "matchedddd": "", "matched_name": ""}, {"hpoterm": "HP:0003465", "name": "Elevated 8(9)-cholestenol", "num_matched": 1, "matchedddd": "HP:0003119", "matched_name": "Abnormal circulating lipid concentration"}, {"hpoterm": "HP:0003466", "name": "Paradoxical increased cortisol secretion on dexamethasone suppression test", "num_matched": 0, "matchedddd": "", "matched_name": ""}, {"hpoterm": "HP:0003467", "name": "Atlantoaxial instability", "num_matched": 1, "matchedddd": "HP:0003467", "matched_name": "Atlantoaxial instability"}, {"hpoterm": "HP:0003468", "name": "Abnormal vertebral morphology", "num_matched": 2, "matchedddd": "HP:0003422<br>HP:0003468", "matched_name": "Vertebral segmentation defect<br>Abnormal vertebral morphology"}, {"hpoterm": "HP:0003469", "name": "Peripheral dysmyelination", "num_matched": 1, "matchedddd": "HP:0003469", "matched_name": "Peripheral dysmyelination"}, {"hpoterm": "HP:0003470", "name": "Paralysis", "num_matched": 0, "matchedddd": "", "matched_name": ""}, {"hpoterm": "HP:0003472", "name": "Hypocalcemic tetany", "num_matched": 1, "matchedddd": "HP:0002901", "matched_name": "Hypocalcemia"}, {"hpoterm": "HP:0003473", "name": "Fatigable weakness", "num_matched": 1, "matchedddd": "HP:0001324", "matched_name": "Muscle weakness"}, {"hpoterm": "HP:0003474", "name": "Sensory impairment", "num_matched": 4, "matchedddd": "HP:0002661<br>HP:0007021<br>HP:0007328<br>HP:0009830", "matched_name": "Painless fractures due to injury<br>Pain insensitivity<br>Impaired pain sensation<br>Peripheral neuropathy"}, {"hpoterm": "HP:0003477", "name": "Peripheral axonal neuropathy", "num_matched": 3, "matchedddd": "HP:0003390<br>HP:0003477<br>HP:0009830", "matched_name": "Sensory axonal neuropathy<br>Peripheral axonal neuropathy<br>Peripheral neuropathy"}, {"hpoterm": "HP:0003481", "name": "Segmental peripheral demyelination/remyelination", "num_matched": 0, "matchedddd": "", "matched_name": ""}, {"hpoterm": "HP:0003482", "name": "EMG: axonal abnormality", "num_matched": 0, "matchedddd": "", "matched_name": ""}, {"hpoterm": "HP:0003484", "name": "Upper limb muscle weakness", "num_matched": 1, "matchedddd": "HP:0001324", "matched_name": "Muscle weakness"}, {"hpoterm": "HP:0003487", "name": "Babinski sign", "num_matched": 1, "matchedddd": "HP:0007256", "matched_name": "Abnormal pyramidal sign"}, {"hpoterm": "HP:0003489", "name": "Acute episodes of neuropathic symptoms", "num_matched": 1, "matchedddd": "HP:0009830", "matched_name": "Peripheral neuropathy"}, {"hpoterm": "HP:0003491", "name": "Elevated urine pyrophosphate", "num_matched": 0, "matchedddd": "", "matched_name": ""}, {"hpoterm": "HP:0003492", "name": "High urinary gonadotropin level", "num_matched": 0, "matchedddd": "", "matched_name": ""}, {"hpoterm": "HP:0003493", "name": "Antinuclear antibody positivity", "num_matched": 0, "matchedddd": "", "matched_name": ""}, {"hpoterm": "HP:0003495", "name": "GM2-ganglioside accumulation", "num_match
[truncated: 1,818,286 more chars]
